# Supplementary material for: Cryo-EM structure of native human thyroglobulin
Source: Nat Commun. 2022 Jan 10;13:61. doi: 10.1038/s41467-021-27693-8 (PMC8748809; doi:10.1038/s41467-021-27693-8)
Supplement: Supplementary file 6 — Source Data [file 41467_2021_27693_MOESM6_ESM.xlsx]

## Sheet: Table 1 Peptide Identifications
Table 1: Peptide Spectrum Matches (PSMs) obtained from LC-MS analysis from trpytic digested Thyroglobulin identified by database searching using Mascot/Scaffold
Valid	Assigned	Sequence	Prob	Mascot Ion score	Mascot Identity score	Mascot Delta Ion Score	NTT	Modifications	Observed	Actual Mass	Charge	Delta Da	Delta PPM	Retention Time	Intensity	TIC	Start	Stop	# Other Proteins	Other Proteins	Spectrum ID
TRUE	TRUE	(A)NIFEYQVDAQPLRPcELQR(E)	1	49.51	43.31	48.99	1	Carbamidomethyl (+57)	1188.59	2375.17	2	-0.002835	-1.193	2997.62		15735100	20	38	0		20190814-134125_001_Pilot_C19.25044.25044.2
TRUE	TRUE	(A)NIFEYQVDAQPLRPcELQR(E)	0.99	35.55	43.3175	32.09	1	Carbamidomethyl (+57)	792.731	2375.17	3	0.002106	0.8862	2942.46		83792300	20	38	0		20190814-134125_001_Pilot_C19.24488.24488.3
TRUE	TRUE	(N)IFEyQVDAQPLRPcELQR(E)	0.99	41.28	40.8608	38.61	1	Iodo (+126), Carbamidomethyl (+57)	796.683	2387.03	3	0.004676	1.958	3103.74		2616760	21	38	0		20190814-134125_001_Pilot_C19.26166.26166.3
TRUE	TRUE	(Y)QVDAQPLRPcELQR(E)	1	40.51	42.1482	28.14	1	Carbamidomethyl (+57)	855.442	1708.87	2	0.002089	1.222	1947.89		23715100	25	38	0		20190814-134125_001_Pilot_C19.14144.14144.2
TRUE	TRUE	(K)QADYVPQcAEDGSFQTVQcQNDGR(S)	1	54.6	40.4202	54.6	2	Carbamidomethyl (+57), Carbamidomethyl (+57)	1387.08	2772.15	2	-0.001435	-0.5173	2353.6		866611	45	68	0		20190814-134125_001_Pilot_C19.18318.18318.2
TRUE	TRUE	(K)QADYVPQcAEDGSFQTVQcQNDGR(S)	1	66.18	40.5717	64.78	2	Carbamidomethyl (+57), Carbamidomethyl (+57)	925.059	2772.15	3	0.003562	1.285	2352.06		6543710	45	68	0		20190814-134125_001_Pilot_C19.18299.18299.3
TRUE	TRUE	(K)QADYVPQcAEDGSFQTVQcQNDGR(S)	1	45.58	40.5092	45.58	2	Carbamidomethyl (+57), Carbamidomethyl (+57)	925.058	2772.15	3	0.002512	0.906	2227.88		6785560	45	68	0		20190814-134125_001_Pilot_C19.16956.16956.3
TRUE	TRUE	(K)QADYVPQcAEDGSFQTVQcQNDGR(S)	1	69.05	40.5262	69.05	2	Carbamidomethyl (+57), Carbamidomethyl (+57)	925.058	2772.15	3	0.001831	0.6604	2416.23		3511720	45	68	0		20190814-134125_001_Pilot_C19.19011.19011.3
TRUE	TRUE	(K)QADYVPQcAEDGSFQTVQcQNDGR(S)	1	71.18	40.5797	71.18	2	Carbamidomethyl (+57), Carbamidomethyl (+57)	925.059	2772.16	3	0.005707	2.058	2197.44		18920800	45	68	0		20190814-134125_001_Pilot_C19.16634.16634.3
TRUE	TRUE	(K)QADYVPQcAEDGSFQTVQcQNDGR(S)	1	82.05	40.582	82.05	2	Carbamidomethyl (+57), Carbamidomethyl (+57)	1387.09	2772.16	2	0.006065	2.187	2275.82		16952100	45	68	0		20190814-134125_001_Pilot_C19.17483.17483.2
TRUE	TRUE	(K)QADYVPQcAEDGSFQTVQcQNDGR(S)	0.99	94.5	40.5797	94.5	2	Carbamidomethyl (+57), Carbamidomethyl (+57)	925.06	2772.16	3	0.006409	2.311	2258.64		723106000	45	68	0		20190814-134125_001_Pilot_C19.17299.17299.3
TRUE	TRUE	(Y)VPQcAEDGSFQTVQcQNDGR(S)	1	43.79	40.2284	43.79	1	Carbamidomethyl (+57), Carbamidomethyl (+57)	765.997	2294.97	3	0.004369	1.903	1821.02		5452740	49	68	0		20190814-134125_001_Pilot_C19.12840.12840.3
TRUE	TRUE	(Q)cAEDGSFQTVQcQNDGR(S)	1	59.66	38.1511	59.66	1	Carbamidomethyl (+57), Carbamidomethyl (+57)	657.936	1970.79	3	0.002096	1.063	1595.05		7012970	52	68	0		20190814-134125_001_Pilot_C19.10647.10647.3
TRUE	TRUE	(Q)cAEDGSFQTVQcQNDGR(S)	1	86.62	37.9567	86.62	1	Carbamidomethyl (+57), Carbamidomethyl (+57)	986.402	1970.79	2	0.004961	2.516	1589.78		6416460	52	68	0		20190814-134125_001_Pilot_C19.10583.10583.2
TRUE	TRUE	(D)GSFQTVQcQNDGR(S)	1	54.5	37.9996	54.5	1	Carbamidomethyl (+57)	748.832	1495.65	2	0.001487	0.9934	2094.72		736004	56	68	0		20190814-134125_001_Pilot_C19.15555.15555.2
TRUE	TRUE	(F)QTVQcQNDGR(S)	1	54.42	36.4572	54.39	1	Carbamidomethyl (+57)	603.271	1204.53	2	0.001561	1.295	762.774		340263	59	68	0		20190814-134125_001_Pilot_C19.2644.2644.2
TRUE	TRUE	(R)ScWcVGANGSEVLGSR(Q)	1	88.61	39.3258	87.4	2	Carbamidomethyl (+57), Carbamidomethyl (+57)	869.886	1737.76	2	0.001399	0.8049	2469.03		9695090	69	84	0		20190814-134125_001_Pilot_C19.19592.19592.2
TRUE	TRUE	(R)QPGRPVAcL(S)	0.99	33.92	39.0816	27.68	1	Carbamidomethyl (+57)	499.267	996.519	2	0.0008468	0.8489	1860.61		278948000	85	93	0		20190814-134125_001_Pilot_C19.13268.13268.2
TRUE	TRUE	(R)QPGRPVAcLSFcQLQK(Q)	1	42.48	42.8042	33.59	2	Carbamidomethyl (+57), Carbamidomethyl (+57)	944.981	1887.95	2	0.002061	1.091	2442.61		8391530	85	100	0		20190814-134125_001_Pilot_C19.19305.19305.2
TRUE	TRUE	(R)QPGRPVAcLSFcQLQK(Q)	0.99	39.69	42.7432	33.71	2	Carbamidomethyl (+57), Carbamidomethyl (+57)	944.981	1887.95	2	0.001643	0.87	2472.92		30541500	85	100	0		20190814-134125_001_Pilot_C19.19634.19634.2
TRUE	TRUE	(P)GRPVAcLSFcQLQK(Q)	1	52.25	42.3371	42.62	1	Carbamidomethyl (+57), Carbamidomethyl (+57)	832.426	1662.84	2	0.003527	2.12	2418.37		1316710	87	100	0		20190814-134125_001_Pilot_C19.19035.19035.2
TRUE	TRUE	(R)PVAcLSFcQLQK(Q)	1	71.4	41.2097	65.08	1	Carbamidomethyl (+57), Carbamidomethyl (+57)	725.864	1449.71	2	0.002819	1.943	2739.7		4152600	89	100	0		20190814-134125_001_Pilot_C19.22387.22387.2
TRUE	TRUE	(C)LSFcQLQK(Q)	0.99	41.76	39.7818	16.57	1	Carbamidomethyl (+57)	512.269	1022.52	2	0.001309	1.279	2270.31		1516780	93	100	0		20190814-134125_001_Pilot_C19.17421.17421.2
TRUE	TRUE	(C)LSFcQLQK(Q)	0.99	40.31	39.7809	15.73	1	Carbamidomethyl (+57)	512.269	1022.52	2	0.0008888	0.8683	2316.68		1244380	93	100	0		20190814-134125_001_Pilot_C19.17931.17931.2
TRUE	TRUE	(C)LSFcQLQK(Q)	0.99	35.38	39.7818	12.61	1	Carbamidomethyl (+57)	512.269	1022.52	2	0.001285	1.255	2239.42		4355340	93	100	0		20190814-134125_001_Pilot_C19.17088.17088.2
TRUE	TRUE	(Q)cWcVDAEGMEVYGTR(Q)	1	63.49	38.0168	63.49	1	Carbamidomethyl (+57), Carbamidomethyl (+57)	916.874	1831.73	2	0.0006975	0.3806	2811.93		3478320	138	152	0		20190814-134125_001_Pilot_C19.23168.23168.2
TRUE	TRUE	(C)WcVDAEGmEVYGTR(Q)	1	58.91	38.4354	58.91	1	Carbamidomethyl (+57), Oxidation (+16)	844.856	1687.7	2	0.0006997	0.4144	2329.65		1140190	139	152	0		20190814-134125_001_Pilot_C19.18058.18058.2
TRUE	TRUE	(C)WcVDAEGMEVYGTR(Q)	1	77.88	38.1723	77.16	1	Carbamidomethyl (+57)	836.859	1671.7	2	0.001963	1.173	2781.49		2845530	139	152	0		20190814-134125_001_Pilot_C19.22840.22840.2
TRUE	TRUE	(W)cVDAEGmEVyGTR(Q)	1	49.92	30.7882	49.92	1	Carbamidomethyl (+57), Oxidation (+16), Iodo (+126)	814.765	1627.52	2	0.001647	1.011	2028.42		22380800	140	152	0		20190814-134125_001_Pilot_C19.14919.14919.2
TRUE	TRUE	(W)cVDAEGmEVYGTR(Q)	1	43.38	37.721	42.28	1	Carbamidomethyl (+57), Oxidation (+16)	751.817	1501.62	2	0.002242	1.492	1841.83		736286	140	152	0		20190814-134125_001_Pilot_C19.13058.13058.2
TRUE	TRUE	(W)cVDAEGMEVYGTR(Q)	1	73.76	37.1441	66.63	1	Carbamidomethyl (+57)	743.82	1485.62	2	0.002113	1.421	2051.51		4352470	140	152	0		20190814-134125_001_Pilot_C19.15168.15168.2
TRUE	TRUE	(W)cVDAEGMEVYGTR(Q)	1	47.68	37.0791	46.62	1	Carbamidomethyl (+57)	743.818	1485.62	2	-0.001257	-0.8457	2083.16		1006950	140	152	0		20190814-134125_001_Pilot_C19.15434.15434.2
TRUE	TRUE	(W)cVDAEGmEVYGTR(Q)	1	76.35	37.5717	65.71	1	Carbamidomethyl (+57), Oxidation (+16)	751.818	1501.62	2	0.003584	2.385	1580.71		1857770	140	152	0		20190814-134125_001_Pilot_C19.10481.10481.2
TRUE	TRUE	(W)cVDAEGMEVyGTR(Q)	1	89.96	31.5442	88.69	1	Carbamidomethyl (+57), Iodo (+126)	806.767	1611.52	2	-2.584e-05	-0.01602	2499.55		5701960	140	152	0		20190814-134125_001_Pilot_C19.19925.19925.2
TRUE	TRUE	(C)VDAEGMEVYGTR(Q)	1	52.36	38.1498	42.12	1		663.803	1325.59	2	0.0002341	0.1764	1997.17		2031080	141	152	0		20190814-134125_001_Pilot_C19.14645.14645.2
TRUE	TRUE	(C)VDAEGMEVyGTR(Q)	1	63.32	33.7512	63.32	1	Iodo (+126)	726.752	1451.49	2	0.0004395	0.3026	2482.23		1190630	141	152	0		20190814-134125_001_Pilot_C19.19735.19735.2
TRUE	TRUE	(C)VDAEGmEVYGTR(Q)	1	71.47	37.4523	66.85	1	Oxidation (+16)	671.802	1341.59	2	0.002511	1.87	1496.48		1520000	141	152	0		20190814-134125_001_Pilot_C19.9565.9565.2
TRUE	TRUE	(R)RLLHGVGDK(S)	1	48.1	34.8487	34.24	2		497.793	993.572	2	-2.994e-05	-0.0301	1035.24		17534000	170	178	0		20190814-134125_001_Pilot_C19.5096.5096.2
TRUE	TRUE	(R)RLLHGVGDK(S)	0.99	33.9	35.4839	20.51	2		497.794	993.573	2	0.00107	1.076	1066.09		4320630	170	178	0		20190814-134125_001_Pilot_C19.5370.5370.2
TRUE	TRUE	(R)LLHGVGDK(S)	0.99	46.94	35.9791	23.17	2		419.744	837.473	2	0.00187	2.23	1183.24		819270000	171	178	0		20190814-134125_001_Pilot_C19.6429.6429.2
TRUE	TRUE	(R)LLHGVGDK(S)	0.99	46.24	36.3165	24.22	2		419.743	837.471	2	2.806e-05	0.03346	1152.48		8679510	171	178	0		20190814-134125_001_Pilot_C19.6173.6173.2
TRUE	TRUE	(R)LLHGVGDK(S)	0.99	45.35	36.3165	29.14	2		419.743	837.471	2	5.406e-05	0.06447	1244.36		15262400	171	178	0		20190814-134125_001_Pilot_C19.7007.7007.2
TRUE	TRUE	(R)LLHGVGDK(S)	0.99	44.64	35.9791	20.95	2		419.744	837.473	2	0.002068	2.466	1214.15		24683600	171	178	0		20190814-134125_001_Pilot_C19.6685.6685.2
TRUE	TRUE	(R)LLHGVGDKSPPQcSAEGEFmPVQcK(F)	1	57.97	43.0948	57.97	2	Carbamidomethyl (+57), Oxidation (+16), Carbamidomethyl (+57)	929.77	2786.29	3	0.003992	1.432	2136.62		9078990	171	195	0		20190814-134125_001_Pilot_C19.15996.15996.3
TRUE	TRUE	(R)LLHGVGDKSPPQcSAEGEFmPVQcK(F)	1	52.94	43.0946	52.94	2	Carbamidomethyl (+57), Oxidation (+16), Carbamidomethyl (+57)	929.77	2786.29	3	0.005216	1.872	2066.35		4254880	171	195	0		20190814-134125_001_Pilot_C19.15299.15299.3
TRUE	TRUE	(K)SPPQcSAEGEFMPVQcK(F)	1	55.14	39.7845	55.14	2	Carbamidomethyl (+57), Carbamidomethyl (+57)	976.421	1950.83	2	0.0006275	0.3215	2287.43		4218030	179	195	0		20190814-134125_001_Pilot_C19.17617.17617.2
TRUE	TRUE	(K)SPPQcSAEGEFmPVQcK(F)	1	59.94	39.4002	59.94	2	Carbamidomethyl (+57), Oxidation (+16), Carbamidomethyl (+57)	984.42	1966.83	2	0.003126	1.589	1863.27		2639250	179	195	0		20190814-134125_001_Pilot_C19.13303.13303.2
TRUE	TRUE	(K)SPPQcSAEGEFmPVQcK(F)	1	64.71	39.3937	64.71	2	Carbamidomethyl (+57), Oxidation (+16), Carbamidomethyl (+57)	984.42	1966.83	2	0.002824	1.435	2180.33		19264400	179	195	0		20190814-134125_001_Pilot_C19.16448.16448.2
TRUE	TRUE	(K)SPPQcSAEGEFmPVQcK(F)	1	64.39	39.1624	64.39	2	Carbamidomethyl (+57), Oxidation (+16), Carbamidomethyl (+57)	984.419	1966.82	2	0.001162	0.5907	2116.82		23042200	179	195	0		20190814-134125_001_Pilot_C19.15799.15799.2
TRUE	TRUE	(K)SPPQcSAEGEFmPVQcK(F)	1	43.59	39.1944	43.59	2	Carbamidomethyl (+57), Oxidation (+16), Carbamidomethyl (+57)	656.615	1966.82	3	0.001433	0.7284	1968.85		421256000	179	195	0		20190814-134125_001_Pilot_C19.14368.14368.3
TRUE	TRUE	(K)SPPQcSAEGEFmPVQcK(F)	1	80.04	39.3526	80.04	2	Carbamidomethyl (+57), Oxidation (+16), Carbamidomethyl (+57)	984.42	1966.82	2	0.002376	1.208	2023.97		27249200	179	195	0		20190814-134125_001_Pilot_C19.14875.14875.2
TRUE	TRUE	(K)SPPQcSAEGEFmPVQcK(F)	1	77.13	39.2028	77.13	2	Carbamidomethyl (+57), Oxidation (+16), Carbamidomethyl (+57)	984.419	1966.82	2	0.001264	0.6426	2054.15		15717700	179	195	0		20190814-134125_001_Pilot_C19.15197.15197.2
TRUE	TRUE	(K)SPPQcSAEGEFmPVQcK(F)	1	79.61	39.1249	79.61	2	Carbamidomethyl (+57), Oxidation (+16), Carbamidomethyl (+57)	984.419	1966.82	2	0.0009244	0.4698	2085.02		30799300	179	195	0		20190814-134125_001_Pilot_C19.15453.15453.2
TRUE	TRUE	(K)SPPQcSAEGEFMPVQcK(F)	1	84.71	39.941	84.71	2	Carbamidomethyl (+57), Carbamidomethyl (+57)	976.422	1950.83	2	0.002721	1.394	2350.17		7691310	179	195	0		20190814-134125_001_Pilot_C19.18278.18278.2
TRUE	TRUE	(K)SPPQcSAEGEFmPVQcK(F)	1	44.27	39.1819	44.27	2	Carbamidomethyl (+57), Oxidation (+16), Carbamidomethyl (+57)	656.616	1966.83	3	0.004781	2.43	2179.27		2783250	179	195	0		20190814-134125_001_Pilot_C19.16437.16437.3
TRUE	TRUE	(K)SPPQcSAEGEFMPVQcK(F)	1	100.05	39.7442	100.05	2	Carbamidomethyl (+57), Carbamidomethyl (+57)	976.422	1950.83	2	0.0007795	0.3993	2318.49		427809000	179	195	0		20190814-134125_001_Pilot_C19.17947.17947.2
TRUE	TRUE	(K)SPPQcSAEGEFmPVQcK(F)	0.99	44.07	39.0493	44.07	2	Carbamidomethyl (+57), Oxidation (+16), Carbamidomethyl (+57)	984.417	1966.82	2	-0.00243	-1.235	2300.24		15888100	179	195	0		20190814-134125_001_Pilot_C19.17759.17759.2
TRUE	TRUE	(K)SPPQcSAEGEFMPVQcK(F)	0.99	37.48	39.7442	29.48	2	Carbamidomethyl (+57), Carbamidomethyl (+57)	651.283	1950.83	3	0.0007235	0.3707	2321.04		24355900	179	195	0		20190814-134125_001_Pilot_C19.17972.17972.3
TRUE	TRUE	(P)PQcSAEGEFmPVQcK(F)	1	69.29	38.4448	69.29	1	Carbamidomethyl (+57), Oxidation (+16), Carbamidomethyl (+57)	892.378	1782.74	2	0.003958	2.219	1857.99		3286190	181	195	0		20190814-134125_001_Pilot_C19.13239.13239.2
TRUE	TRUE	(C)SAEGEFMPVQcK(F)	1	65.6	38.1151	56.85	1	Carbamidomethyl (+57)	691.809	1381.6	2	0.001971	1.425	2156.51		8308300	184	195	0		20190814-134125_001_Pilot_C19.16211.16211.2
TRUE	TRUE	(M)IFDLVHSYNR(F)	1	67.65	41.6465	52.72	1		632.328	1262.64	2	0.0003661	0.2897	2483.87		5706260	204	213	0		20190814-134125_001_Pilot_C19.19751.19751.2
TRUE	TRUE	(H)SYNRFPDAFVTFSSFQR(R)	0.99	37.79	42.2717	37.79	1		690.335	2067.98	3	0.004034	1.95	3400.19		1800830	210	226	0		20190814-134125_001_Pilot_C19.29298.29298.3
TRUE	TRUE	(Y)NRFPDAFVTFSSFQR(R)	1	53.59	42.2544	46.34	1		606.97	1817.89	3	0.002681	1.474	3285.48		1837030	212	226	0		20190814-134125_001_Pilot_C19.28111.28111.3
TRUE	TRUE	(R)FPDAFVTF(S)	0.99	37.57	37.2738	23.04	1		472.232	942.449	2	0.0004421	0.4686	3845.58		7256650	214	221	0		20190814-134125_001_Pilot_C19.34104.34104.2
TRUE	TRUE	(R)FPDAFVTFSSFQR(R)	1	56.62	41.1853	45.03	2		774.88	1547.75	2	0.004762	3.075	3634.12		10000800	214	226	0		20190814-134125_001_Pilot_C19.31791.31791.2
TRUE	TRUE	(R)FPDAFVTFSSFQR(R)	1	56.33	41.4854	50.29	2		774.88	1547.74	2	0.003552	2.293	3727.87		2022780	214	226	0		20190814-134125_001_Pilot_C19.32816.32816.2
TRUE	TRUE	(R)FPDAFVTFSSFQR(R)	1	59.51	41.1866	53.74	2		774.88	1547.75	2	0.004588	2.962	3550.64		525233	214	226	0		20190814-134125_001_Pilot_C19.30885.30885.2
TRUE	TRUE	(R)FPDAFVTFSSFQR(R)	1	60.08	41.3934	53.58	2		774.879	1547.74	2	0.002344	1.514	3601.13		2495130	214	226	0		20190814-134125_001_Pilot_C19.31429.31429.2
TRUE	TRUE	(R)FPDAFVTFSSFQR(R)	1	60.29	41.3748	48.99	2		774.879	1547.74	2	0.001938	1.251	3665.27		7636950	214	226	0		20190814-134125_001_Pilot_C19.32125.32125.2
TRUE	TRUE	(R)FPDAFVTFSSFQR(R)	1	50.38	41.4851	44.94	2		516.922	1547.74	3	0.002795	1.805	3637.98		828225	214	226	0		20190814-134125_001_Pilot_C19.31834.31834.3
TRUE	TRUE	(R)FPDAFVTFSSFQR(R)	1	63.11	41.5094	56.35	2		774.879	1547.74	2	0.003152	2.035	3695.52		3340110	214	226	0		20190814-134125_001_Pilot_C19.32455.32455.2
TRUE	TRUE	(P)DAFVTFSSFQR(R)	1	49.43	40.5084	37.89	1		652.818	1303.62	2	0.002362	1.811	3108.03		885400	216	226	0		20190814-134125_001_Pilot_C19.26212.26212.2
TRUE	TRUE	(F)VTFSSFQR(R)	0.99	40.6	39.0249	14.37	1		486.251	970.488	2	0.0006581	0.6774	2118.73		30280800	219	226	0		20190814-134125_001_Pilot_C19.15819.15819.2
TRUE	TRUE	(R)RFPEVSGY(C)	0.99	41.3	38.7806	29.31	1		477.738	953.461	2	0.0007141	0.7481	2325.06		31639600	227	234	0		20190814-134125_001_Pilot_C19.18012.18012.2
TRUE	TRUE	(R)RFPEVSGY(C)	0.99	39.14	38.2608	22.98	1		477.739	953.464	2	0.002932	3.072	2294.4		665736000	227	234	0		20190814-134125_001_Pilot_C19.17690.17690.2
TRUE	TRUE	(R)RFPEVSGYcH(C)	1	41.89	37.4155	37.7	1	Carbamidomethyl (+57)	626.283	1250.55	2	0.0003728	0.2978	1898.74		39483100	227	236	0		20190814-134125_001_Pilot_C19.13659.13659.2
TRUE	TRUE	(R)RFPEVSGycH(C)	1	38.97	31.3513	29.35	1	Iodo (+126), Carbamidomethyl (+57)	689.231	1376.45	2	0.0002382	0.1729	2308		5384570	227	236	0		20190814-134125_001_Pilot_C19.17843.17843.2
TRUE	TRUE	(R)RFPEVSGYcH(C)	0.99	38.58	37.7012	37.07	1	Carbamidomethyl (+57)	417.858	1250.55	3	0.0009798	0.7828	1901.16		12552700	227	236	0		20190814-134125_001_Pilot_C19.13677.13677.3
TRUE	TRUE	(R)RFPEVSGYcHcADSQGR(E)	1	53.98	39.764	53.98	2	Carbamidomethyl (+57), Carbamidomethyl (+57)	675.962	2024.86	3	0.005863	2.894	1800.72		4894530	227	243	0		20190814-134125_001_Pilot_C19.12656.12656.3
TRUE	TRUE	(R)RFPEVSGYcHcADSQGR(E)	1	52.06	39.71	49.66	2	Carbamidomethyl (+57), Carbamidomethyl (+57)	507.223	2024.86	4	0.002779	1.372	1728.74		409177000	227	243	0		20190814-134125_001_Pilot_C19.11985.11985.4
TRUE	TRUE	(R)RFPEVSGYcHcADSQGR(E)	1	66.28	39.71	64.51	2	Carbamidomethyl (+57), Carbamidomethyl (+57)	675.961	2024.86	3	0.002782	1.373	1708.67		696026000	227	243	0		20190814-134125_001_Pilot_C19.11797.11797.3
TRUE	TRUE	(R)RFPEVSGYcHcADSQGR(E)	1	67.05	39.6773	65.9	2	Carbamidomethyl (+57), Carbamidomethyl (+57)	675.961	2024.86	3	0.001945	0.9603	1738.88		393289000	227	243	0		20190814-134125_001_Pilot_C19.12081.12081.3
TRUE	TRUE	(R)RFPEVSGycHcADSQGR(E)	1	43.88	34.777	43.88	2	Iodo (+126), Carbamidomethyl (+57), Carbamidomethyl (+57)	717.927	2150.76	3	0.005065	2.354	2077.62		1611300	227	243	0		20190814-134125_001_Pilot_C19.15384.15384.3
TRUE	TRUE	(R)RFPEVSGYcHcADSQGR(E)	1	85.77	39.6946	72.46	2	Carbamidomethyl (+57), Carbamidomethyl (+57)	1013.44	2024.86	2	0.001147	0.5664	1730.49		52680800	227	243	0		20190814-134125_001_Pilot_C19.12000.12000.2
TRUE	TRUE	(R)RFPEVSGYcHcADSQGR(E)	0.99	35.36	39.6778	35.36	2	Carbamidomethyl (+57), Carbamidomethyl (+57)	675.961	2024.86	3	0.001888	0.9322	1831.25		8380390	227	243	0		20190814-134125_001_Pilot_C19.12945.12945.3
TRUE	TRUE	(R)FPEVSGYcH(C)	1	52.53	34.6105	46.42	1	Carbamidomethyl (+57)	548.231	1094.45	2	-0.0006892	-0.6292	2090.35		2392020	228	236	0		20190814-134125_001_Pilot_C19.15507.15507.2
TRUE	TRUE	(R)FPEVSGYcHcADSQGR(E)	1	52.67	38.3809	52.67	2	Carbamidomethyl (+57), Carbamidomethyl (+57)	623.927	1868.76	3	0.001294	0.6923	1864.17		21810200	228	243	0		20190814-134125_001_Pilot_C19.13313.13313.3
TRUE	TRUE	(R)FPEVSGycHcADSQGR(E)	1	61.62	32.8914	61.62	2	Iodo (+126), Carbamidomethyl (+57), Carbamidomethyl (+57)	665.892	1994.66	3	0.001597	0.8002	2270.47		6692070	228	243	0		20190814-134125_001_Pilot_C19.17423.17423.3
TRUE	TRUE	(R)FPEVSGycHcADSQGR(E)	1	92.79	32.9159	92.79	2	Iodo (+126), Carbamidomethyl (+57), Carbamidomethyl (+57)	998.335	1994.66	2	0.002357	1.181	2275.22		2152550	228	243	0		20190814-134125_001_Pilot_C19.17478.17478.2
TRUE	TRUE	(R)FPEVSGYcHcADSQGR(E)	1	101.96	38.3809	97.27	2	Carbamidomethyl (+57), Carbamidomethyl (+57)	935.386	1868.76	2	0.001235	0.6608	1868.31		100541000	228	243	0		20190814-134125_001_Pilot_C19.13356.13356.2
TRUE	TRUE	(E)VSGYcHcADSQGR(E)	0.99	73.3	37.0706	69.71	1	Carbamidomethyl (+57), Carbamidomethyl (+57)	748.803	1495.59	2	-0.001041	-0.6953	910.523		831923	231	243	0		20190814-134125_001_Pilot_C19.3977.3977.2
TRUE	TRUE	(E)VSGYcHcADSQGR(E)	0.99	37.01	37.026	37.01	1	Carbamidomethyl (+57), Carbamidomethyl (+57)	499.539	1495.59	3	0.001508	1.008	907.625		2962080	231	243	0		20190814-134125_001_Pilot_C19.3949.3949.3
TRUE	TRUE	(F)AGLDLPSTFTETTLYR(I)	1	73.79	42.4002	63.2	1		892.959	1783.9	2	0.003126	1.751	3490.23		8053920	263	278	0		20190814-134125_001_Pilot_C19.30255.30255.2
TRUE	TRUE	(R)RFLAVQSVISGR(F)	1	59.4	37.1181	44.72	2		666.892	1331.77	2	0.002242	1.682	2537.42		2377640	283	294	0		20190814-134125_001_Pilot_C19.20297.20297.2
TRUE	TRUE	(R)RFLAVQSVISGR(F)	1	40.5	37.9113	30.1	2		444.93	1331.77	3	0.0005471	0.4105	2539.4		5981180	283	294	0		20190814-134125_001_Pilot_C19.20318.20318.3
TRUE	TRUE	(R)FLAVQSVISGR(F)	1	55.33	39.8412	23.7	2		588.84	1175.67	2	-0.0003939	-0.3348	4137.46		797529	284	294	0		20190814-134125_001_Pilot_C19.36949.36949.2
TRUE	TRUE	(R)FLAVQSVISGR(F)	1	55.8	38.6499	38.54	2		588.841	1175.67	2	0.0008621	0.7326	3327.13		4374760	284	294	0		20190814-134125_001_Pilot_C19.28571.28571.2
TRUE	TRUE	(R)FLAVQSVISGR(F)	1	54.98	38.4454	35.65	2		588.842	1175.67	2	0.004114	3.496	3295.78		1319060	284	294	0		20190814-134125_001_Pilot_C19.28222.28222.2
TRUE	TRUE	(R)FLAVQSVISGR(F)	1	54.52	38.5667	36.84	2		588.841	1175.67	2	0.001428	1.214	4563.23		382001	284	294	0		20190814-134125_001_Pilot_C19.39204.39204.2
TRUE	TRUE	(R)FLAVQSVISGR(F)	1	56.13	38.5667	35.08	2		588.841	1175.67	2	0.00171	1.453	3635.93		727428	284	294	0		20190814-134125_001_Pilot_C19.31811.31811.2
TRUE	TRUE	(R)FLAVQSVISGR(F)	1	56.26	38.4136	33.98	2		588.841	1175.67	2	0.002068	1.758	2909.78		4456200	284	294	0		20190814-134125_001_Pilot_C19.24173.24173.2
TRUE	TRUE	(R)FLAVQSVISGR(F)	1	56.57	38.5667	36.51	2		588.841	1175.67	2	0.001534	1.304	4715.87		440186	284	294	0		20190814-134125_001_Pilot_C19.39910.39910.2
TRUE	TRUE	(R)FLAVQSVISGR(F)	1	53.92	38.6499	34.23	2		588.841	1175.67	2	0.00115	0.9774	3914.7		694302	284	294	0		20190814-134125_001_Pilot_C19.34838.34838.2
TRUE	TRUE	(R)FLAVQSVISGR(F)	1	53.68	38.4136	36.13	2		588.841	1175.67	2	0.001952	1.659	4395.63		498359	284	294	0		20190814-134125_001_Pilot_C19.38362.38362.2
TRUE	TRUE	(R)FLAVQSVISGR(F)	1	53.37	38.5667	36.19	2		588.841	1175.67	2	0.001442	1.226	3184.75		1306000	284	294	0		20190814-134125_001_Pilot_C19.27013.27013.2
TRUE	TRUE	(R)FLAVQSVISGR(F)	1	53.07	39.8453	24.05	2		588.84	1175.67	2	-0.0001559	-0.1325	4776.28		368690	284	294	0		20190814-134125_001_Pilot_C19.40182.40182.2
TRUE	TRUE	(R)FLAVQSVISGR(F)	1	58.71	38.6499	38.5	2		588.841	1175.67	2	0.001136	0.9655	4624.69		413952	284	294	0		20190814-134125_001_Pilot_C19.39483.39483.2
TRUE	TRUE	(R)FLAVQSVISGR(F)	1	58.98	38.5667	36.6	2		588.841	1175.67	2	0.00142	1.207	3731.66		915708	284	294	0		20190814-134125_001_Pilot_C19.32858.32858.2
TRUE	TRUE	(R)FLAVQSVISGR(F)	1	59.13	38.5884	38.89	2		588.841	1175.67	2	0.001306	1.11	4456.01		475562	284	294	0		20190814-134125_001_Pilot_C19.38685.38685.2
TRUE	TRUE	(R)FLAVQSVISGR(F)	1	61.02	38.5884	40.86	2		588.841	1175.67	2	0.001306	1.11	3859.21		698724	284	294	0		20190814-134125_001_Pilot_C19.34249.34249.2
TRUE	TRUE	(R)FLAVQSVISGR(F)	1	51.05	38.6457	36.85	2		588.841	1175.67	2	0.0006621	0.5627	4304.32		567584	284	294	0		20190814-134125_001_Pilot_C19.37877.37877.2
TRUE	TRUE	(R)FLAVQSVISGR(F)	1	63.25	38.5884	37.49	2		588.841	1175.67	2	0.001306	1.11	3083.48		826538	284	294	0		20190814-134125_001_Pilot_C19.25955.25955.2
TRUE	TRUE	(R)FLAVQSVISGR(F)	1	59.33	38.4136	42.7	2		588.841	1175.67	2	0.001922	1.633	4044.14		941317	284	294	0		20190814-134125_001_Pilot_C19.36060.36060.2
TRUE	TRUE	(R)FLAVQSVISGR(F)	1	46.01	38.5667	28.27	2		588.841	1175.67	2	0.001516	1.288	3948.62		766619	284	294	0		20190814-134125_001_Pilot_C19.35163.35163.2
TRUE	TRUE	(R)FLAVQSVISGR(F)	1	64.87	38.5667	47.6	2		588.841	1175.67	2	0.001608	1.367	4009.61		653351	284	294	0		20190814-134125_001_Pilot_C19.35750.35750.2
TRUE	TRUE	(R)FLAVQSVISGR(F)	1	63.84	38.6499	40.39	2		588.841	1175.67	2	0.0008181	0.6952	3456.3		712114	284	294	0		20190814-134125_001_Pilot_C19.29898.29898.2
TRUE	TRUE	(R)FLAVQSVISGR(F)	1	46.6	38.6499	28.7	2		588.841	1175.67	2	0.001096	0.9315	4746.09		393166	284	294	0		20190814-134125_001_Pilot_C19.40046.40046.2
TRUE	TRUE	(R)FLAVQSVISGR(F)	1	45.77	38.6499	27.39	2		588.841	1175.67	2	0.0008421	0.7156	4685.45		358212	284	294	0		20190814-134125_001_Pilot_C19.39759.39759.2
TRUE	TRUE	(R)FLAVQSVISGR(F)	1	66.27	38.5667	43.18	2		588.841	1175.67	2	0.001514	1.287	3979		755422	284	294	0		20190814-134125_001_Pilot_C19.35465.35465.2
TRUE	TRUE	(R)FLAVQSVISGR(F)	1	44.54	38.5667	30.56	2		588.841	1175.67	2	0.001796	1.526	4273.69		645469	284	294	0		20190814-134125_001_Pilot_C19.37721.37721.2
TRUE	TRUE	(R)FLAVQSVISGR(F)	1	67.7	38.5974	45.17	2		588.841	1175.67	2	0.001184	1.006	3422.16		1327290	284	294	0		20190814-134125_001_Pilot_C19.29524.29524.2
TRUE	TRUE	(R)FLAVQSVISGR(F)	1	42.98	38.6499	30.78	2		588.841	1175.67	2	0.0009401	0.7989	4211.87		734235	284	294	0		20190814-134125_001_Pilot_C19.37451.37451.2
TRUE	TRUE	(R)FLAVQSVISGR(F)	1	68.41	38.5667	41.99	2		588.841	1175.67	2	0.001542	1.311	4593.98		427327	284	294	0		20190814-134125_001_Pilot_C19.39341.39341.2
TRUE	TRUE	(R)FLAVQSVISGR(F)	1	60.43	38.5848	40.54	2		588.841	1175.67	2	0.002266	1.926	3604.76		757162	284	294	0		20190814-134125_001_Pilot_C19.31469.31469.2
TRUE	TRUE	(R)FLAVQSVISGR(F)	1	68.51	38.6457	45.23	2		588.841	1175.67	2	0.0005881	0.4998	3247.28		2390780	284	294	0		20190814-134125_001_Pilot_C19.27699.27699.2
TRUE	TRUE	(R)FLAVQSVISGR(F)	1	71.08	38.5974	45.41	2		588.841	1175.67	2	0.001184	1.006	3764.75		749561	284	294	0		20190814-134125_001_Pilot_C19.33221.33221.2
TRUE	TRUE	(R)FLAVQSVISGR(F)	1	63.53	39.8453	24	2		588.84	1175.67	2	5.82e-08	4.946e-05	4655.03		359109	284	294	0		20190814-134125_001_Pilot_C19.39626.39626.2
TRUE	TRUE	(R)FLAVQSVISGR(F)	1	71.06	38.4186	47.45	2		588.841	1175.67	2	0.001856	1.577	4106.85		1114600	284	294	0		20190814-134125_001_Pilot_C19.36607.36607.2
TRUE	TRUE	(R)FLAVQSVISGR(F)	1	66.27	39.8453	18.17	2		588.84	1175.67	2	-3.594e-05	-0.03055	3573.77		1023070	284	294	0		20190814-134125_001_Pilot_C19.31131.31131.2
TRUE	TRUE	(R)FLAVQSVISGR(F)	1	76.28	38.5884	50.6	2		588.841	1175.67	2	0.001344	1.142	3113.67		2625260	284	294	0		20190814-134125_001_Pilot_C19.26273.26273.2
TRUE	TRUE	(R)FLAVQSVISGR(F)	1	66.56	38.5848	37.47	2		588.842	1175.67	2	0.002448	2.08	2696.31		7368730	284	294	0		20190814-134125_001_Pilot_C19.21946.21946.2
TRUE	TRUE	(R)FLAVQSVISGR(F)	1	76.32	38.6499	50.63	2		588.841	1175.67	2	0.0009021	0.7666	3143.85		1882590	284	294	0		20190814-134125_001_Pilot_C19.26585.26585.2
TRUE	TRUE	(R)FLAVQSVISGR(F)	1	78.38	39.058	51.75	2		588.841	1175.67	2	0.0004961	0.4216	2971.72		17868100	284	294	0		20190814-134125_001_Pilot_C19.24794.24794.2
TRUE	TRUE	(R)FLAVQSVISGR(F)	1	79.58	38.6457	50.93	2		588.841	1175.67	2	0.0005741	0.4879	3488.82		601330	284	294	0		20190814-134125_001_Pilot_C19.30240.30240.2
TRUE	TRUE	(R)FLAVQSVISGR(F)	1	71.14	39.8453	22.52	2		588.84	1175.67	2	-7.794e-05	-0.06624	4334.71		342423	284	294	0		20190814-134125_001_Pilot_C19.38044.38044.2
TRUE	TRUE	(R)FLAVQSVISGR(F)	1	79.22	38.4136	54.34	2		588.841	1175.67	2	0.001918	1.63	3359.97		3703680	284	294	0		20190814-134125_001_Pilot_C19.28907.28907.2
TRUE	TRUE	(R)FLAVQSVISGR(F)	1	76.18	39.8453	35.36	2		588.841	1175.67	2	0.0002101	0.1785	4075.51		1008040	284	294	0		20190814-134125_001_Pilot_C19.36306.36306.2
TRUE	TRUE	(R)FLAVQSVISGR(F)	1	43.1	39.8453	23.65	2		588.841	1175.67	2	0.0002021	0.1717	3814.13		766425	284	294	0		20190814-134125_001_Pilot_C19.33759.33759.2
TRUE	TRUE	(R)FLAVQSVISGR(F)	1	76.49	38.5848	52.09	2		588.841	1175.67	2	0.002186	1.858	4532.82		459175	284	294	0		20190814-134125_001_Pilot_C19.39057.39057.2
TRUE	TRUE	(R)FLAVQSVISGR(F)	1	44.53	39.8412	12.61	2		588.84	1175.67	2	-0.0004019	-0.3416	4502.37		390832	284	294	0		20190814-134125_001_Pilot_C19.38900.38900.2
TRUE	TRUE	(R)FLAVQSVISGR(F)	1	63.51	39.0961	15	2		588.84	1175.66	2	-0.001256	-1.067	4365.06		476712	284	294	0		20190814-134125_001_Pilot_C19.38206.38206.2
TRUE	TRUE	(R)FLAVQSVISGR(F)	1	76.63	38.6641	46.7	2		588.842	1175.67	2	0.003348	2.845	2940.82		2169210000	284	294	0		20190814-134125_001_Pilot_C19.24472.24472.2
TRUE	TRUE	(R)FLAVQSVISGR(F)	0.99	76.24	38.8138	46.72	2		588.842	1175.67	2	0.003544	3.012	3002.54		5606150	284	294	0		20190814-134125_001_Pilot_C19.25098.25098.2
TRUE	TRUE	(R)FLAVQSVISGR(F)	0.99	76.54	38.8138	46.73	2		588.842	1175.67	2	0.00379	3.221	3216.9		1929010	284	294	0		20190814-134125_001_Pilot_C19.27366.27366.2
TRUE	TRUE	(R)FLAVQSVISGR(F)	0.99	36.44	39.8453	6.59	2		588.841	1175.67	2	8.606e-05	0.07314	3391.22		2659990	284	294	0		20190814-134125_001_Pilot_C19.29204.29204.2
TRUE	TRUE	(F)LAVQSVISGR(F)	1	71.19	39.2028	49.85	1		515.306	1028.6	2	0.0002701	0.2623	2316.6		2945120	285	294	0		20190814-134125_001_Pilot_C19.17930.17930.2
TRUE	TRUE	(L)AVQSVISGR(F)	1	42.47	40.3491	22.01	1		458.764	915.514	2	0.0003061	0.3339	1559.3		8885250	286	294	0		20190814-134125_001_Pilot_C19.10239.10239.2
TRUE	TRUE	(R)cPTkcEVER(F)	0.99	37.61	36.9775	31.25	2	Carbamidomethyl (+57), Acetyl (+42), Carbamidomethyl (+57)	610.774	1219.53	2	0.001121	0.9182	1259.37		1299690	297	305	0		20190814-134125_001_Pilot_C19.7166.7166.2
TRUE	TRUE	(R)cPTKcEVER(F)	0.99	43.78	37.7048	37.9	2	Carbamidomethyl (+57), Carbamidomethyl (+57)	393.514	1177.52	3	-0.001485	-1.26	837.381		10718900	297	305	0		20190814-134125_001_Pilot_C19.3294.3294.3
TRUE	TRUE	(R)FTATSFGHPY(V)	0.99	37.52	37.0381	29.32	1		564.262	1126.51	2	0.00155	1.375	2363.53		2130200	306	315	0		20190814-134125_001_Pilot_C19.18428.18428.2
TRUE	TRUE	(R)FTATSFGHPYVPSc(R)	1	44.64	38.9476	41.92	1	Carbamidomethyl (+57)	785.855	1569.7	2	0.003663	2.332	2659.08		2610730	306	319	0		20190814-134125_001_Pilot_C19.21540.21540.2
TRUE	TRUE	(R)FTATSFGHPYVPScR(R)	1	71.59	40.5358	71.14	2	Carbamidomethyl (+57)	863.904	1725.79	2	0.001087	0.6293	2338.15		396157000	306	320	0		20190814-134125_001_Pilot_C19.18149.18149.2
TRUE	TRUE	(R)FTATSFGHPYVPScR(R)	1	45.07	40.4481	45.07	2	Carbamidomethyl (+57)	863.905	1725.8	2	0.003203	1.855	2276.41		1600790	306	320	0		20190814-134125_001_Pilot_C19.17491.17491.2
TRUE	TRUE	(R)FTATSFGHPYVPScR(R)	1	73.5	40.5358	67.76	2	Carbamidomethyl (+57)	863.904	1725.79	2	0.0008928	0.517	2307.44		189700000	306	320	0		20190814-134125_001_Pilot_C19.17836.17836.2
TRUE	TRUE	(R)FTATSFGHPYVPScR(R)	0.99	38.39	40.4485	35.64	2	Carbamidomethyl (+57)	576.273	1725.8	3	0.002655	1.537	2400.25		6033580	306	320	0		20190814-134125_001_Pilot_C19.18836.18836.3
TRUE	TRUE	(R)FTATSFGHPYVPScR(R)	0.99	49.75	40.3419	49.51	2	Carbamidomethyl (+57)	576.274	1725.8	3	0.006108	3.537	2334.81		1840180000	306	320	0		20190814-134125_001_Pilot_C19.18113.18113.3
TRUE	TRUE	(R)FTATSFGHPYVPScR(R)	0.99	37.06	40.5358	34.77	2	Carbamidomethyl (+57)	576.272	1725.79	3	0.0009628	0.5575	2369.18		7841930	306	320	0		20190814-134125_001_Pilot_C19.18491.18491.3
TRUE	TRUE	(R)FTATSFGHPYVPScR(R)	0.99	44.77	40.1477	39.1	2	Carbamidomethyl (+57)	576.27	1725.79	3	-0.004188	-2.425	2539.72		2209900	306	320	0		20190814-134125_001_Pilot_C19.20322.20322.3
TRUE	TRUE	(R)FTATSFGHPYVPScR(R)	0.99	67.79	40.6468	65.69	2	Carbamidomethyl (+57)	863.908	1725.8	2	0.007843	4.542	2368.95		1190940	306	320	0		20190814-134125_001_Pilot_C19.18488.18488.2
TRUE	TRUE	(R)FTATSFGHPYVPScR(R)	0.99	34.12	40.4489	27.08	2	Carbamidomethyl (+57)	576.272	1725.79	3	0.001596	0.9241	2303.66		180487000	306	320	0		20190814-134125_001_Pilot_C19.17796.17796.3
TRUE	TRUE	(T)ATSFGHPYVPScR(R)	1	51.41	39.6246	44.73	1	Carbamidomethyl (+57)	739.846	1477.68	2	0.0007048	0.4766	2348.37		2358190	308	320	0		20190814-134125_001_Pilot_C19.18258.18258.2
TRUE	TRUE	(T)ATSFGHPYVPScR(R)	1	51.57	40.0004	47.08	1	Carbamidomethyl (+57)	739.847	1477.68	2	0.002671	1.806	2316.28		9531230	308	320	0		20190814-134125_001_Pilot_C19.17926.17926.2
TRUE	TRUE	(A)TSFGHPYVPScR(R)	0.99	40.58	39.0352	26.62	1	Carbamidomethyl (+57)	704.327	1406.64	2	-0.0003912	-0.2779	2317.66		8052630	309	320	0		20190814-134125_001_Pilot_C19.17939.17939.2
TRUE	TRUE	(R)RNGDYQAVQc(Q)	0.99	34.67	36.0981	25.41	1	Carbamidomethyl (+57)	605.768	1209.52	2	0.0009908	0.8185	1151		1036750	321	330	0		20190814-134125_001_Pilot_C19.6159.6159.2
TRUE	TRUE	(R)RNGDYQAVQcQTEGPcWcVDAQGK(E)	1	52.48	40.9982	49.26	2	Carbamidomethyl (+57), Carbamidomethyl (+57), Carbamidomethyl (+57)	943.071	2826.19	3	0.001212	0.4287	2388.07		8410760	321	344	0		20190814-134125_001_Pilot_C19.18700.18700.3
TRUE	TRUE	(R)RNGDYQAVQcQTEGPcWcVDAQGK(E)	1	46.27	41.0034	46.27	2	Carbamidomethyl (+57), Carbamidomethyl (+57), Carbamidomethyl (+57)	943.071	2826.19	3	0.0001262	0.04462	2220.57		11857700	321	344	0		20190814-134125_001_Pilot_C19.16875.16875.3
TRUE	TRUE	(R)RNGDYQAVQcQTEGPcWcVDAQGK(E)	1	90.93	41.1264	90.93	2	Carbamidomethyl (+57), Carbamidomethyl (+57), Carbamidomethyl (+57)	943.072	2826.19	3	0.003279	1.16	2189.96		118633000	321	344	0		20190814-134125_001_Pilot_C19.16550.16550.3
TRUE	TRUE	(R)RNGDYQAVQcQTEGPcWcVDAQGK(E)	1	91.34	41.0044	91.34	2	Carbamidomethyl (+57), Carbamidomethyl (+57), Carbamidomethyl (+57)	943.071	2826.19	3	0.0007562	0.2675	2158.67		6452200	321	344	0		20190814-134125_001_Pilot_C19.16234.16234.3
TRUE	TRUE	(R)RNGDYQAVQcQTEGPcWcVDAQGK(E)	1	96.98	40.9733	96.98	2	Carbamidomethyl (+57), Carbamidomethyl (+57), Carbamidomethyl (+57)	1414.1	2826.19	2	0.001924	0.6806	2166.84		11180400	321	344	0		20190814-134125_001_Pilot_C19.16316.16316.2
TRUE	TRUE	(R)NGDYQAVQcQTEGPcWc(V)	1	42.68	37.1433	42.68	1	Carbamidomethyl (+57), Carbamidomethyl (+57), Carbamidomethyl (+57)	1036.9	2071.79	2	0.004406	2.126	2409.45		1556230	322	338	0		20190814-134125_001_Pilot_C19.18936.18936.2
TRUE	TRUE	(R)NGDYQAVQcQTEGPcWcVDAQGK(E)	0.99	107.36	39.9891	107.36	2	Carbamidomethyl (+57), Carbamidomethyl (+57), Carbamidomethyl (+57)	1336.05	2670.09	2	0.004618	1.729	2384.07		14563400	322	344	0		20190814-134125_001_Pilot_C19.18655.18655.2
TRUE	TRUE	(R)NGDYQAVQcQTEGPcWcVDAQGK(E)	0.99	91.81	40.0436	91.81	2	Carbamidomethyl (+57), Carbamidomethyl (+57), Carbamidomethyl (+57)	891.04	2670.1	3	0.006891	2.58	2385.95		16328500	322	344	0		20190814-134125_001_Pilot_C19.18676.18676.3
TRUE	TRUE	(R)NGDYQAVQcQTEGPcWcVDAQGK(E)	0.99	95.06	39.997	95.06	2	Carbamidomethyl (+57), Carbamidomethyl (+57), Carbamidomethyl (+57)	891.04	2670.1	3	0.007047	2.638	2354.2		14901700	322	344	0		20190814-134125_001_Pilot_C19.18323.18323.3
TRUE	TRUE	(N)GDYQAVQcQTEGPcWcVDAQGK(E)	1	51.57	39.9114	51.57	1	Carbamidomethyl (+57), Carbamidomethyl (+57), Carbamidomethyl (+57)	853.024	2556.05	3	0.004347	1.7	2365.66		3518470	323	344	0		20190814-134125_001_Pilot_C19.18452.18452.3
TRUE	TRUE	(Y)QAVQcQTEGPcWcVDAQGK(E)	1	56.81	40.5289	56.81	1	Carbamidomethyl (+57), Carbamidomethyl (+57), Carbamidomethyl (+57)	741.321	2220.94	3	0.005209	2.344	2191.24		887059	326	344	0		20190814-134125_001_Pilot_C19.16566.16566.3
TRUE	TRUE	(Y)QAVQcQTEGPcWcVDAQGK(E)	1	74.56	40.2259	74.56	1	Carbamidomethyl (+57), Carbamidomethyl (+57), Carbamidomethyl (+57)	1111.47	2220.93	2	-0.0004558	-0.2052	2189.29		1368330	326	344	0		20190814-134125_001_Pilot_C19.16544.16544.2
TRUE	TRUE	(Q)TEGPcWcVDAQGK(E)	1	41.64	38.0645	41.64	1	Carbamidomethyl (+57), Carbamidomethyl (+57)	754.32	1506.63	2	0.002305	1.529	2077.12		2086980	332	344	0		20190814-134125_001_Pilot_C19.15380.15380.2
TRUE	TRUE	(R)QQGEPPScAEGQScASER(Q)	1	54.9	38.6392	54.9	2	Carbamidomethyl (+57), Carbamidomethyl (+57)	659.939	1976.8	3	-0.0002405	-0.1216	1032.54		21666000	351	368	0		20190814-134125_001_Pilot_C19.5067.5067.3
TRUE	TRUE	(R)QQGEPPScAEGQScASER(Q)	1	54.45	38.5248	52.21	2	Carbamidomethyl (+57), Carbamidomethyl (+57)	989.405	1976.8	2	0.0009715	0.4912	1441.32		864528	351	368	0		20190814-134125_001_Pilot_C19.8965.8965.2
TRUE	TRUE	(R)QQGEPPScAEGQScASER(Q)	1	57.28	38.9237	57.28	2	Carbamidomethyl (+57), Carbamidomethyl (+57)	989.407	1976.8	2	0.003157	1.596	1362.93		4902020	351	368	0		20190814-134125_001_Pilot_C19.8248.8248.2
TRUE	TRUE	(R)QQGEPPScAEGQScASER(Q)	1	61.79	38.8784	61.79	2	Carbamidomethyl (+57), Carbamidomethyl (+57)	659.94	1976.8	3	0.002618	1.324	1156.47		57992500	351	368	0		20190814-134125_001_Pilot_C19.6214.6214.3
TRUE	TRUE	(R)QQGEPPScAEGQScASER(Q)	1	64.44	38.7841	63.59	2	Carbamidomethyl (+57), Carbamidomethyl (+57)	659.94	1976.8	3	0.001496	0.7566	1336.83		2812800	351	368	0		20190814-134125_001_Pilot_C19.7970.7970.3
TRUE	TRUE	(R)QQGEPPScAEGQScASER(Q)	1	69.3	38.5248	68.95	2	Carbamidomethyl (+57), Carbamidomethyl (+57)	659.939	1976.8	3	0.00104	0.5261	1094.43		129311000	351	368	0		20190814-134125_001_Pilot_C19.5611.5611.3
TRUE	TRUE	(R)QQGEPPScAEGQScASER(Q)	1	70.87	38.9159	70.87	2	Carbamidomethyl (+57), Carbamidomethyl (+57)	659.94	1976.8	3	0.00296	1.497	1124.85		152894000	351	368	0		20190814-134125_001_Pilot_C19.5900.5900.3
TRUE	TRUE	(R)QQGEPPScAEGQScASER(Q)	1	81.1	38.6225	79.63	2	Carbamidomethyl (+57), Carbamidomethyl (+57)	989.405	1976.8	2	0.0005795	0.293	1060.87		12230800	351	368	0		20190814-134125_001_Pilot_C19.5309.5309.2
TRUE	TRUE	(R)QQGEPPScAEGQScASER(Q)	1	86.43	38.7783	85.63	2	Carbamidomethyl (+57), Carbamidomethyl (+57)	989.406	1976.8	2	0.001687	0.8532	1091.3		697816000	351	368	0		20190814-134125_001_Pilot_C19.5581.5581.2
TRUE	TRUE	(R)QQGEPPScAEGQScASER(Q)	1	80.59	38.6398	80.59	2	Carbamidomethyl (+57), Carbamidomethyl (+57)	659.939	1976.8	3	3.246e-05	0.01641	1063.89		2672960	351	368	0		20190814-134125_001_Pilot_C19.5343.5343.3
TRUE	TRUE	(R)QQGEPPScAEGQScASER(Q)	0.99	104.88	38.9159	104.02	2	Carbamidomethyl (+57), Carbamidomethyl (+57)	989.406	1976.8	2	0.002881	1.457	1030.34		7603870	351	368	0		20190814-134125_001_Pilot_C19.5043.5043.2
TRUE	TRUE	(R)QQGEPPScAEGQScASER(Q)	0.99	65.03	38.5285	65.03	2	Carbamidomethyl (+57), Carbamidomethyl (+57)	989.403	1976.79	2	-0.003069	-1.551	1293.54		3465300	351	368	0		20190814-134125_001_Pilot_C19.7506.7506.2
TRUE	TRUE	(R)QQGEPPScAEGQScASER(Q)	0.99	101.29	38.8947	94.93	2	Carbamidomethyl (+57), Carbamidomethyl (+57)	989.408	1976.8	2	0.006051	3.06	1121.84		1514680000	351	368	0		20190814-134125_001_Pilot_C19.5874.5874.2
TRUE	TRUE	(Q)QGEPPScAEGQScASER(Q)	1	80.68	38.4323	73.6	1	Carbamidomethyl (+57), Carbamidomethyl (+57)	925.376	1848.74	2	-1.054e-05	-0.005701	1072.97		517654	352	368	0		20190814-134125_001_Pilot_C19.5443.5443.2
TRUE	TRUE	(Q)GEPPScAEGQScASER(Q)	1	78.6	38.3916	73.05	1	Carbamidomethyl (+57), Carbamidomethyl (+57)	861.347	1720.68	2	0.001583	0.9197	1067.26		1809080	353	368	0		20190814-134125_001_Pilot_C19.5386.5386.2
TRUE	TRUE	(Q)GEPPScAEGQScASER(Q)	1	51.19	38.5126	42.94	1	Carbamidomethyl (+57), Carbamidomethyl (+57)	861.349	1720.68	2	0.005001	2.905	1137.02		646778	353	368	0		20190814-134125_001_Pilot_C19.6018.6018.2
TRUE	TRUE	(Q)GEPPScAEGQScASER(Q)	1	88.46	38.1285	83.59	1	Carbamidomethyl (+57), Carbamidomethyl (+57)	861.347	1720.68	2	0.001827	1.061	1105.57		1091590	353	368	0		20190814-134125_001_Pilot_C19.5721.5721.2
TRUE	TRUE	(G)EPPScAEGQScASER(Q)	1	65.06	37.8355	64.73	1	Carbamidomethyl (+57), Carbamidomethyl (+57)	832.837	1663.66	2	0.003829	2.3	1029.72		2984490	354	368	0		20190814-134125_001_Pilot_C19.5036.5036.2
TRUE	TRUE	(G)EPPScAEGQScASER(Q)	1	40.94	37.8711	40.07	1	Carbamidomethyl (+57), Carbamidomethyl (+57)	832.837	1663.66	2	0.002209	1.327	999.005		274873	354	368	0		20190814-134125_001_Pilot_C19.4753.4753.2
TRUE	TRUE	(E)PPScAEGQScASER(Q)	1	85.09	37.5228	83.02	1	Carbamidomethyl (+57), Carbamidomethyl (+57)	768.315	1534.61	2	0.0007615	0.4959	935.744		767553	355	368	0		20190814-134125_001_Pilot_C19.4199.4199.2
TRUE	TRUE	(P)PScAEGQScASER(Q)	1	68.89	36.1257	68.89	1	Carbamidomethyl (+57), Carbamidomethyl (+57)	719.788	1437.56	2	7.546e-05	0.05245	1115.53		2254800	356	368	0		20190814-134125_001_Pilot_C19.5814.5814.2
TRUE	TRUE	(P)PScAEGQScASER(Q)	1	86.59	36.2408	80.8	1	Carbamidomethyl (+57), Carbamidomethyl (+57)	719.788	1437.56	2	0.0009295	0.6461	848.217		528532	356	368	0		20190814-134125_001_Pilot_C19.3416.3416.2
TRUE	TRUE	(C)AEGQScASER(Q)	1	41.16	34.7026	36.49	1	Carbamidomethyl (+57)	547.731	1093.45	2	0.0006828	0.6238	663.129		204457	359	368	0		20190814-134125_001_Pilot_C19.2050.2050.2
TRUE	TRUE	(S)RLYFGTSGYFSQHDLFSSPEK(R)	1	57.18	42.9057	57.18	1		822.73	2465.17	3	0.003376	1.369	3021.41		15628700	374	394	0		20190814-134125_001_Pilot_C19.25296.25296.3
TRUE	TRUE	(S)RLYFGTSGYFSQHDLFSSPEK(R)	1	50.84	42.8235	48.52	1		822.73	2465.17	3	0.002536	1.028	3051.83		8235960	374	394	0		20190814-134125_001_Pilot_C19.25615.25615.3
TRUE	TRUE	(S)RLYFGTSGYFSQHDLFSSPEK(R)	0.99	69.17	42.9493	69.17	1		617.301	2465.18	4	0.01054	4.273	2996.97		14912900	374	394	0		20190814-134125_001_Pilot_C19.25036.25036.4
TRUE	TRUE	(R)LYFGTSGYFSQH(D)	1	68.5	38.721	67.01	1		703.822	1405.63	2	0.0002441	0.1735	2933.22		16072200	375	386	0		20190814-134125_001_Pilot_C19.24399.24399.2
TRUE	TRUE	(R)LYFGTSGYFSQHDL(F)	1	65.58	40.0475	57.98	1		817.879	1633.74	2	0.001654	1.012	3263.18		3016650	375	388	0		20190814-134125_001_Pilot_C19.27870.27870.2
TRUE	TRUE	(R)LYFGTSGYFSQHDLFSSPEK(R)	1	57.52	42.1982	56.08	2		770.698	2309.07	3	0.007081	3.065	4355.21		1328650	375	394	0		20190814-134125_001_Pilot_C19.38149.38149.3
TRUE	TRUE	(R)LYFGTSGYFSQHDLFSSPEK(R)	1	56.59	42.1471	54.46	2		770.696	2309.07	3	0.003331	1.442	3693.18		3349970	375	394	0		20190814-134125_001_Pilot_C19.32431.32431.3
TRUE	TRUE	(R)LYFGTSGYFSQHDLFSSPEK(R)	1	55.9	42.0946	51.04	2		770.697	2309.07	3	0.004813	2.084	3493.68		3867880	375	394	0		20190814-134125_001_Pilot_C19.30293.30293.3
TRUE	TRUE	(R)LYFGTSGYFSQHDLFSSPEK(R)	1	54.6	42.1577	54.48	2		770.697	2309.07	3	0.005734	2.482	3555.09		2812390	375	394	0		20190814-134125_001_Pilot_C19.30928.30928.3
TRUE	TRUE	(R)LYFGTSGYFSQHDLFSSPEK(R)	1	52.28	42.1479	51.86	2		770.696	2309.07	3	0.002353	1.019	4424.16		1601870	375	394	0		20190814-134125_001_Pilot_C19.38508.38508.3
TRUE	TRUE	(R)LYFGTSGYFSQHDLFSSPEK(R)	1	50.02	42.1514	48.68	2		770.696	2309.07	3	0.002503	1.084	3960.06		1119540	375	394	0		20190814-134125_001_Pilot_C19.35275.35275.3
TRUE	TRUE	(R)LYFGTSGYFSQHDLFSSPEK(R)	1	53.2	42.1506	50.57	2		770.696	2309.07	3	0.002242	0.9706	3368.17		8141220	375	394	0		20190814-134125_001_Pilot_C19.28986.28986.3
TRUE	TRUE	(R)LYFGTSGYFSQHDLFSSPEK(R)	1	50.26	42.0812	47.59	2		1155.54	2309.07	2	0.001844	0.7983	4340.27		193488	375	394	0		20190814-134125_001_Pilot_C19.38071.38071.2
TRUE	TRUE	(R)LYFGTSGYFSQHDLFSSPEK(R)	1	46.05	42.1498	45.57	2		770.697	2309.07	3	0.003556	1.539	3587.31		3819830	375	394	0		20190814-134125_001_Pilot_C19.31277.31277.3
TRUE	TRUE	(R)LYFGTSGYFSQHDLFSSPEK(R)	1	47.75	42.0618	47.16	2		770.697	2309.07	3	0.00433	1.874	4458.39		1400070	375	394	0		20190814-134125_001_Pilot_C19.38694.38694.3
TRUE	TRUE	(R)LYFGTSGYFSQHDLFSSPEK(R)	1	65.67	42.1227	65.67	2		1155.54	2309.06	2	-0.0001079	-0.04673	3382.15		2955230	375	394	0		20190814-134125_001_Pilot_C19.29120.29120.2
TRUE	TRUE	(R)LYFGTSGYFSQHDLFSSPEK(R)	1	73.68	42.1407	72.7	2		770.697	2309.07	3	0.003694	1.599	4083.1		4245080	375	394	0		20190814-134125_001_Pilot_C19.36374.36374.3
TRUE	TRUE	(R)LYFGTSGYFSQHDLFSSPEK(R)	1	66.97	42.097	65.54	2		770.697	2309.07	3	0.004699	2.034	3462.07		6024980	375	394	0		20190814-134125_001_Pilot_C19.29960.29960.3
TRUE	TRUE	(R)LYFGTSGYFSQHDLFSSPEK(R)	1	46.36	42.0976	46.36	2		770.697	2309.07	3	0.005107	2.211	3430.44		7406950	375	394	0		20190814-134125_001_Pilot_C19.29614.29614.3
TRUE	TRUE	(R)LYFGTSGYFSQHDLFSSPEK(R)	1	69.5	42.097	69.5	2		770.697	2309.07	3	0.00475	2.056	3398.62		11558600	375	394	0		20190814-134125_001_Pilot_C19.29283.29283.3
TRUE	TRUE	(R)LYFGTSGYFSQHDLFSSPEK(R)	1	84.65	42.078	83.23	2		770.696	2309.07	3	0.001882	0.8147	3337.75		15208600	375	394	0		20190814-134125_001_Pilot_C19.28682.28682.3
TRUE	TRUE	(R)LYFGTSGYFSQHDLFSSPEK(R)	1	43.74	42.15	43.23	2		770.696	2309.07	3	0.002992	1.295	4628.96		1209740	375	394	0		20190814-134125_001_Pilot_C19.39504.39504.3
TRUE	TRUE	(R)LYFGTSGYFSQHDLFSSPEK(R)	1	45.44	42.1237	43.68	2		770.695	2309.06	3	0.0002261	0.09786	3524.32		3380580	375	394	0		20190814-134125_001_Pilot_C19.30608.30608.3
TRUE	TRUE	(R)LYFGTSGYFSQHDLFSSPEK(R)	1	94.18	42.079	93.04	2		770.696	2309.07	3	0.001399	0.6056	3275.61		812775000	375	394	0		20190814-134125_001_Pilot_C19.28005.28005.3
TRUE	TRUE	(R)LYFGTSGYFSQHDLFSSPEK(R)	1	86.38	42.1123	85.94	2		770.697	2309.07	3	0.004168	1.804	3306.49		102144000	375	394	0		20190814-134125_001_Pilot_C19.28340.28340.3
TRUE	TRUE	(R)LYFGTSGYFSQHDLFSSPEK(R)	0.99	112.86	42.2011	112.86	2		1155.54	2309.07	2	0.002762	1.196	3283.17		153533000	375	394	0		20190814-134125_001_Pilot_C19.28085.28085.2
TRUE	TRUE	(R)LYFGTSGYFSQHDLFSSPEK(R)	0.99	71.33	42.0175	65.3	2		770.694	2309.06	3	-0.002441	-1.057	3243.82		3761610	375	394	0		20190814-134125_001_Pilot_C19.27663.27663.3
TRUE	TRUE	(R)LYFGTSGYFSQHDLFSSPEK(R)	0.99	39.16	42.1362	38.76	2		770.695	2309.06	3	-0.0002449	-0.106	3991.62		1868640	375	394	0		20190814-134125_001_Pilot_C19.35584.35584.3
TRUE	TRUE	(R)LYFGTSGYFSQHDLFSSPEK(R)	0.99	107.76	42.2565	107.76	2		1155.54	2309.07	2	0.006528	2.826	3314.07		16708300	375	394	0		20190814-134125_001_Pilot_C19.28424.28424.2
TRUE	TRUE	(R)LYFGTSGYFSQHDLFSSPEK(R)	0.99	73.98	42.306	69.99	2		770.699	2309.07	3	0.00985	4.264	4052.62		4366880	375	394	0		20190814-134125_001_Pilot_C19.36118.36118.3
TRUE	TRUE	(R)LYFGTSGYFSQHDLFSSPEKR(W)	1	51.1	42.8666	50.01	2		822.73	2465.17	3	0.001927	0.7814	3083.56		2500900	375	395	0		20190814-134125_001_Pilot_C19.25956.25956.3
TRUE	TRUE	(Y)FGTSGYFSQHDLFSSPEK(R)	1	70.23	41.2988	69.2	1		678.648	2032.92	3	0.00623	3.063	2823.39		5529370	377	394	0		20190814-134125_001_Pilot_C19.23291.23291.3
TRUE	TRUE	(Y)FGTSGYFSQHDLFSSPEK(R)	0.99	121.7	41.2975	119.12	1		1017.47	2032.92	2	0.001974	0.9706	2828.6		20897900	377	394	0		20190814-134125_001_Pilot_C19.23347.23347.2
TRUE	TRUE	(F)GTSGYFSQHDLFSSPEK(R)	1	45.22	40.6055	45.15	1		629.624	1885.85	3	0.0009561	0.5067	2500.51		16697700	378	394	0		20190814-134125_001_Pilot_C19.19935.19935.3
TRUE	TRUE	(F)GTSGYFSQHDLFSSPEK(R)	1	71.5	40.6804	68.23	1		943.932	1885.85	2	0.001458	0.7727	2499.71		9713040	378	394	0		20190814-134125_001_Pilot_C19.19927.19927.2
TRUE	TRUE	(T)SGYFSQHDLFSSPEK(R)	1	66.19	39.9765	66.19	1		864.896	1727.78	2	-0.001306	-0.7554	2477.44		2222770	380	394	0		20190814-134125_001_Pilot_C19.19682.19682.2
TRUE	TRUE	(Y)FSQHDLFSSPEK(R)	1	63.76	40.3495	54.9	1		474.562	1420.66	3	0.00113	0.7949	2147.24		7136490	383	394	0		20190814-134125_001_Pilot_C19.16106.16106.3
TRUE	TRUE	(Y)FSQHDLFSSPEK(R)	0.99	95.98	39.9612	87.65	1		711.34	1420.67	2	0.003542	2.491	2151.01		11362100	383	394	0		20190814-134125_001_Pilot_C19.16149.16149.2
TRUE	TRUE	(Y)FSQHDLFSSPEKR(W)	1	63.99	41.5333	57.74	1		395.198	1576.76	4	0.0006381	0.4044	1950.87		6471340	383	395	0		20190814-134125_001_Pilot_C19.14178.14178.4
TRUE	TRUE	(Y)FSQHDLFSSPEKR(W)	1	78.39	41.7097	71.23	1		526.596	1576.77	3	0.002726	1.728	1947.38		3388870	383	395	0		20190814-134125_001_Pilot_C19.14140.14140.3
TRUE	TRUE	(F)SQHDLFSSPEK(R)	1	50.09	39.5823	40.52	1		637.805	1273.6	2	0.001858	1.458	1657.23		3956690	384	394	0		20190814-134125_001_Pilot_C19.11243.11243.2
TRUE	TRUE	(Q)HDLFSSPEK(R)	1	50.04	38.721	42.71	1		530.259	1058.5	2	0.0003021	0.2851	1683.78		10159300	386	394	0		20190814-134125_001_Pilot_C19.11525.11525.2
TRUE	TRUE	(Q)HDLFSSPEKR(W)	1	47.32	41.1836	36.6	1		405.876	1214.6	3	0.0004451	0.3661	1471.43		7205790	386	395	0		20190814-134125_001_Pilot_C19.9287.9287.3
TRUE	TRUE	(A)RFATScPPTIK(E)	0.99	37.56	41.5436	23.53	1	Carbamidomethyl (+57)	426.561	1276.66	3	0.0007928	0.6205	1681.47		3992250	403	413	0		20190814-134125_001_Pilot_C19.11500.11500.3
TRUE	TRUE	(R)FATScPPTIK(E)	1	44.29	40.7896	31.43	2	Carbamidomethyl (+57)	561.288	1120.56	2	0.001909	1.702	1944.34		39383000	404	413	0		20190814-134125_001_Pilot_C19.14102.14102.2
TRUE	TRUE	(R)FATScPPTIK(E)	1	43.65	40.8615	28.51	2	Carbamidomethyl (+57)	561.287	1120.56	2	0.0006588	0.5874	1974.51		6436640	404	413	0		20190814-134125_001_Pilot_C19.14424.14424.2
TRUE	TRUE	(R)FATScPPTIK(E)	1	49.2	40.9075	33.18	2	Carbamidomethyl (+57)	561.288	1120.56	2	0.003097	2.761	1882.94		2422750000	404	413	0		20190814-134125_001_Pilot_C19.13517.13517.2
TRUE	TRUE	(R)FATScPPTIK(E)	1	49.55	41.0459	31.2	2	Carbamidomethyl (+57)	561.288	1120.56	2	0.003565	3.178	1913.1		989603000	404	413	0		20190814-134125_001_Pilot_C19.13780.13780.2
TRUE	TRUE	(R)FATScPPTIK(E)	0.99	38.27	40.7896	22.31	2	Carbamidomethyl (+57)	561.288	1120.56	2	0.002077	1.852	2410.93		805683	404	413	0		20190814-134125_001_Pilot_C19.18952.18952.2
TRUE	TRUE	(R)FATScPPTIK(E)	0.99	44.33	40.5576	28.2	2	Carbamidomethyl (+57)	561.286	1120.56	2	-0.001507	-1.344	1851.54		8232180	404	413	0		20190814-134125_001_Pilot_C19.13167.13167.2
TRUE	TRUE	(R)FATScPPTIKE(L)	1	45.42	40.4571	36.16	1	Carbamidomethyl (+57)	625.808	1249.6	2	0.0001188	0.09496	1960.1		9416220	404	414	0		20190814-134125_001_Pilot_C19.14281.14281.2
TRUE	TRUE	(F)ATScPPTIK(E)	1	46.21	41.2294	32.09	1	Carbamidomethyl (+57)	487.752	973.49	2	7.476e-05	0.07671	1297.2		11152700	405	413	0		20190814-134125_001_Pilot_C19.7536.7536.2
TRUE	TRUE	(A)TScPPTIK(E)	0.99	34	41.2743	20.88	1	Carbamidomethyl (+57)	452.234	902.454	2	0.0009788	1.083	1294.52		3121280	406	413	0		20190814-134125_001_Pilot_C19.7514.7514.2
TRUE	TRUE	(K)ELFVDSGLLR(P)	1	52.44	40.3226	30.37	1		574.82	1147.63	2	0.00204	1.776	3247.2		283096000	414	423	0		20190814-134125_001_Pilot_C19.27698.27698.2
TRUE	TRUE	(K)ELFVDSGLLR(P)	1	44.61	40.3173	27.5	1		574.82	1147.63	2	0.002476	2.156	3354.19		6489120	414	423	0		20190814-134125_001_Pilot_C19.28850.28850.2
TRUE	TRUE	(K)ELFVDSGLLR(P)	0.99	39.8	40.5469	17.49	1		574.82	1147.62	2	0.001096	0.9542	3308.39		1260040	414	423	0		20190814-134125_001_Pilot_C19.28361.28361.2
TRUE	TRUE	(K)ELFVDSGLLR(P)	0.99	34	40.5469	15.41	1		574.82	1147.63	2	0.001348	1.174	3277.59		1220570	414	423	0		20190814-134125_001_Pilot_C19.28025.28025.2
TRUE	TRUE	(K)ELFVDSGLLRP(M)	0.99	35.16	40.8704	24	1		623.346	1244.68	2	0.00181	1.453	3416.45		3289540	414	424	0		20190814-134125_001_Pilot_C19.29465.29465.2
TRUE	TRUE	(K)ELFVDSGLLRPm(V)	1	48	41.345	29.78	1	Oxidation (+16)	696.864	1391.71	2	0.000413	0.2966	3236.79		1740260	414	425	0		20190814-134125_001_Pilot_C19.27587.27587.2
TRUE	TRUE	(K)ELFVDSGLLRPm(V)	1	48.12	41.6557	29.86	1	Oxidation (+16)	696.865	1391.71	2	0.002367	1.7	3276.52		3442120	414	425	0		20190814-134125_001_Pilot_C19.28014.28014.2
TRUE	TRUE	(K)ELFVDSGLLRPm(V)	1	50.87	41.5664	32.37	1	Oxidation (+16)	696.863	1391.71	2	-0.000441	-0.3166	3644.07		1748960	414	425	0		20190814-134125_001_Pilot_C19.31902.31902.2
TRUE	TRUE	(K)ELFVDSGLLRPM(V)	0.99	34.68	41.5189	24.51	1		688.866	1375.72	2	0.0005941	0.4315	3623.5		3550260	414	425	0		20190814-134125_001_Pilot_C19.31676.31676.2
TRUE	TRUE	(K)ELFVDSGLLRPmVE(G)	1	65.1	42.3406	53.2	1	Oxidation (+16)	810.92	1619.83	2	0.002075	1.28	3448.3		3689790	414	427	0		20190814-134125_001_Pilot_C19.29808.29808.2
TRUE	TRUE	(K)ELFVDSGLLRPMVE(G)	1	48.82	42.33	41.99	1		802.924	1603.83	2	0.00482	3.003	3714.4		1416040	414	427	0		20190814-134125_001_Pilot_C19.32664.32664.2
TRUE	TRUE	(K)ELFVDSGLLRPmVEG(Q)	1	45.94	42.5955	35.63	1	Oxidation (+16)	839.431	1676.85	2	0.002253	1.343	3402.16		8373860	414	428	0		20190814-134125_001_Pilot_C19.29320.29320.2
TRUE	TRUE	(K)ELFVDSGLLRPMVEGQ(S)	1	56.12	42.7775	56.12	1		895.464	1788.91	2	0.004654	2.6	3676.34		2622140	414	429	0		20190814-134125_001_Pilot_C19.32246.32246.2
TRUE	TRUE	(K)ELFVDSGLLRPmVEGQ(S)	1	63.16	42.5921	62.74	1	Oxidation (+16)	903.46	1804.91	2	0.002779	1.539	3316.2		6631030	414	429	0		20190814-134125_001_Pilot_C19.28448.28448.2
TRUE	TRUE	(K)ELFVDSGLLRPMVEGQ(S)	1	47.65	42.6283	43.09	1		895.463	1788.91	2	0.004234	2.366	3645.48		1947410	414	429	0		20190814-134125_001_Pilot_C19.31917.31917.2
TRUE	TRUE	(K)ELFVDSGLLRPMVEGQS(Q)	1	55.63	42.6958	49.79	1		938.978	1875.94	2	0.001544	0.8226	3637.9		5323490	414	430	0		20190814-134125_001_Pilot_C19.31833.31833.2
TRUE	TRUE	(K)ELFVDSGLLRPmVEGQSQ(Q)	1	46.91	42.7715	44.95	1	Oxidation (+16)	1011.01	2020	2	0.003611	1.787	3265.41		3548910	414	431	0		20190814-134125_001_Pilot_C19.27893.27893.2
TRUE	TRUE	(K)ELFVDSGLLRPMVEGQSQ(Q)	0.99	37.17	42.9699	36.86	1		1003.01	2004	2	0.002814	1.404	3592.14		1492260	414	431	0		20190814-134125_001_Pilot_C19.31332.31332.2
TRUE	TRUE	(K)ELFVDSGLLRPmVEGQSQQF(S)	1	57.39	43.049	57.39	1	Oxidation (+16)	1148.57	2295.12	2	0.002467	1.074	3534.62		5417640	414	433	0		20190814-134125_001_Pilot_C19.30713.30713.2
TRUE	TRUE	(K)ELFVDSGLLRPMVEGQSQQFS(V)	0.99	46	43.1921	46	1		1184.09	2366.17	2	0.008432	3.562	3696		3815570	414	434	0		20190814-134125_001_Pilot_C19.32461.32461.2
TRUE	TRUE	(K)ELFVDSGLLRPMVEGQSQQFSVSENLLK(E)	1	94.77	43.1484	88.93	2		1575.81	3149.61	2	0.0006841	0.2171	3746.74		132402000	414	441	0		20190814-134125_001_Pilot_C19.33022.33022.2
TRUE	TRUE	(K)ELFVDSGLLRPmVEGQSQQFSVSENLLK(E)	0.99	37.14	43.2666	37.14	2	Oxidation (+16)	1056.21	3165.61	3	0.004181	1.32	3637.66		96819500	414	441	0		20190814-134125_001_Pilot_C19.31830.31830.3
TRUE	TRUE	(K)ELFVDSGLLRPmVEGQSQQFSVSENLLK(E)	0.99	36.46	43.4177	36.46	2	Oxidation (+16)	1056.21	3165.6	3	0.002129	0.6723	3669.31		10045400	414	441	0		20190814-134125_001_Pilot_C19.32168.32168.3
TRUE	TRUE	(K)ELFVDSGLLRPmVEGQSQQFSVSENLLK(E)	0.99	41.81	43.265	41.81	2	Oxidation (+16)	1056.21	3165.61	3	0.01016	3.208	3710.44		6455020	414	441	0		20190814-134125_001_Pilot_C19.32620.32620.3
TRUE	TRUE	(R)PmVEGQSQQFSVSENLLK(E)	1	60.99	42.521	60.99	1	Oxidation (+16)	1019	2035.99	2	0.004027	1.977	2949.68		1526240	424	441	0		20190814-134125_001_Pilot_C19.24563.24563.2
TRUE	TRUE	(R)PmVEGQSQQFSVSENLLK(E)	1	64.56	42.4797	64.56	1	Oxidation (+16)	679.67	2035.99	3	0.000913	0.4482	2804.11		9952670	424	441	0		20190814-134125_001_Pilot_C19.23082.23082.3
TRUE	TRUE	(R)PmVEGQSQQFSVSENLLK(E)	1	66.68	42.4797	66.68	1	Oxidation (+16)	679.67	2035.99	3	0.000853	0.4188	2872.61		2846780	424	441	0		20190814-134125_001_Pilot_C19.23776.23776.3
TRUE	TRUE	(R)PMVEGQSQQFSVSENLLK(E)	1	94.41	42.7772	91.29	1		1011	2019.99	2	0.001126	0.5572	2968.11		25517300	424	441	0		20190814-134125_001_Pilot_C19.24764.24764.2
TRUE	TRUE	(R)PmVEGQSQQFSVSENLLK(E)	0.99	108.69	42.5421	108.69	1	Oxidation (+16)	1019	2035.99	2	0.003229	1.585	2890.61		6237130	424	441	0		20190814-134125_001_Pilot_C19.23970.23970.2
TRUE	TRUE	(R)PMVEGQSQQFSVSENLLK(E)	0.99	105.76	42.7049	103.97	1		1011	2019.99	2	0.0006901	0.3414	2839		3560410	424	441	0		20190814-134125_001_Pilot_C19.23460.23460.2
TRUE	TRUE	(R)PmVEGQSQQFSVSENLLK(E)	0.99	117.43	42.492	117.43	1	Oxidation (+16)	1019	2035.99	2	-0.000337	-0.1654	2859.3		6626560	424	441	0		20190814-134125_001_Pilot_C19.23656.23656.2
TRUE	TRUE	(R)PmVEGQSQQFSVSENLLK(E)	0.99	35.43	42.5421	35.43	1	Oxidation (+16)	679.671	2035.99	3	0.003199	1.57	2903.11		2717020	424	441	0		20190814-134125_001_Pilot_C19.24102.24102.3
TRUE	TRUE	(M)VEGQSQQFSVSENLLK(E)	1	87.32	42.5271	81.6	1		896.959	1791.9	2	0.00352	1.963	2757.66		16797200	426	441	0		20190814-134125_001_Pilot_C19.22580.22580.2
TRUE	TRUE	(M)VEGQSQQFSVSENLLK(E)	1	43.65	42.4593	43.65	1		896.959	1791.9	2	0.003946	2.201	2808.04		2142830	426	441	0		20190814-134125_001_Pilot_C19.23124.23124.2
TRUE	TRUE	(Q)QFSVSENLLK(E)	1	49.97	40.5869	40.33	1		582.817	1163.62	2	0.0006801	0.5839	2728.75		1227310	432	441	0		20190814-134125_001_Pilot_C19.22267.22267.2
TRUE	TRUE	(R)LALQFTTNPK(R)	1	61.15	39.8502	42.79	2		566.823	1131.63	2	0.001656	1.462	2536.27		933559000	456	465	0		20190814-134125_001_Pilot_C19.20285.20285.2
TRUE	TRUE	(R)LALQFTTNPK(R)	1	64.92	40.0281	45.31	2		566.822	1131.63	2	0.0007141	0.6304	2505.35		3219390	456	465	0		20190814-134125_001_Pilot_C19.19986.19986.2
TRUE	TRUE	(R)LALQFTTNPK(R)	1	68.6	39.8592	47.08	2		566.822	1131.63	2	0.001266	1.118	2805.67		845565	456	465	0		20190814-134125_001_Pilot_C19.23099.23099.2
TRUE	TRUE	(R)LALQFTTNPK(R)	1	51.89	40.3703	32.73	2		566.822	1131.63	2	0.0001161	0.1025	2566.96		4234350	456	465	0		20190814-134125_001_Pilot_C19.20599.20599.2
TRUE	TRUE	(R)LALQFTTNPK(R)	1	49.5	40.3703	31.72	2		566.822	1131.63	2	-3.942e-06	-0.00348	4622.2		87431	456	465	0		20190814-134125_001_Pilot_C19.39470.39470.2
TRUE	TRUE	(R)LALQFTTNPK(R)	1	68.91	40.3703	49.82	2		566.822	1131.63	2	0.0001441	0.1272	2467.2		7733490	456	465	0		20190814-134125_001_Pilot_C19.19571.19571.2
TRUE	TRUE	(R)LALQFTTNPK(R)	1	63.86	40.5177	44.33	2		566.822	1131.63	2	-0.0002719	-0.2401	2774.54		871829	456	465	0		20190814-134125_001_Pilot_C19.22764.22764.2
TRUE	TRUE	(R)LALQFTTNPK(R)	1	83.05	39.9926	63.39	2		566.822	1131.63	2	0.001236	1.091	2713.77		2220530	456	465	0		20190814-134125_001_Pilot_C19.22113.22113.2
TRUE	TRUE	(R)LALQFTTNPK(R)	1	63.89	39.8489	44.37	2		566.823	1131.63	2	0.00262	2.313	2597.35		8345380	456	465	0		20190814-134125_001_Pilot_C19.20915.20915.2
TRUE	TRUE	(R)LALQFTTNPK(R)	1	63.77	39.8489	51.89	2		566.823	1131.63	2	0.002932	2.589	2744.18		1005000	456	465	0		20190814-134125_001_Pilot_C19.22433.22433.2
TRUE	TRUE	(R)LALQFTTNPK(R)	0.99	38.45	40.3739	25.75	2		566.822	1131.63	2	0.0005201	0.4592	4396.03		138890	456	465	0		20190814-134125_001_Pilot_C19.38367.38367.2
TRUE	TRUE	(R)LALQFTTNPkR(L)	1	70.46	40.5774	51.22	2	Acetyl (+42)	665.878	1329.74	2	0.0001833	0.1378	2693.89		3893050	456	466	0		20190814-134125_001_Pilot_C19.21919.21919.2
TRUE	TRUE	(R)LALQFTTNPKR(L)	0.99	38.29	40.0104	33.06	2		430.251	1287.73	3	0.001216	0.9436	2270.95		1083800	456	466	0		20190814-134125_001_Pilot_C19.17429.17429.3
TRUE	TRUE	(A)LQFTTNPK(R)	0.99	42.35	39.8408	33.88	1		474.761	947.508	2	0.0002881	0.3037	1839.05		2212590	458	465	0		20190814-134125_001_Pilot_C19.13028.13028.2
TRUE	TRUE	(K)RLQQNLFGGK(F)	1	58.09	39.8798	37.38	2		580.831	1159.65	2	0.00173	1.491	1851.24		32666700	466	475	0		20190814-134125_001_Pilot_C19.13163.13163.2
TRUE	TRUE	(K)RLQQNLFGGK(F)	1	45.38	39.9264	33.14	2		387.556	1159.65	3	0.0003451	0.2973	1854.86		15981100	466	475	0		20190814-134125_001_Pilot_C19.13202.13202.3
TRUE	TRUE	(R)LQQNLFGGK(F)	1	51.68	41.3252	34.61	2		502.781	1003.55	2	0.001342	1.336	2150.73		5689680	467	475	0		20190814-134125_001_Pilot_C19.16145.16145.2
TRUE	TRUE	(R)LQQNLFGGK(F)	1	51.62	40.8131	33.34	2		502.78	1003.55	2	4.606e-05	0.04585	2109.36		23769800	467	475	0		20190814-134125_001_Pilot_C19.15719.15719.2
TRUE	TRUE	(R)LQQNLFGGK(F)	1	48.06	40.8131	32.89	2		502.78	1003.55	2	-1.942e-06	-0.001933	2226.15		4694890	467	475	0		20190814-134125_001_Pilot_C19.16937.16937.2
TRUE	TRUE	(R)LQQNLFGGK(F)	1	50.62	40.2003	34.03	2		502.781	1003.55	2	0.002216	2.206	2079.21		572390000	467	475	0		20190814-134125_001_Pilot_C19.15397.15397.2
TRUE	TRUE	(R)LQQNLFGGK(F)	1	40.81	40.8131	29.66	2		502.78	1003.55	2	0.0002981	0.2967	2533.01		787387	467	475	0		20190814-134125_001_Pilot_C19.20259.20259.2
TRUE	TRUE	(L)QQNLFGGK(F)	0.99	43.23	39.6736	33.48	1		446.239	890.463	2	0.001572	1.763	2056.53		12307800	468	475	0		20190814-134125_001_Pilot_C19.15223.15223.2
TRUE	TRUE	(K)FLVNVGQFNLSGALGTR(G)	1	90.47	41.1411	77.63	2		896.989	1791.96	2	7.406e-05	0.0413	3747.15		10035800	476	492	0		20190814-134125_001_Pilot_C19.33027.33027.2
TRUE	TRUE	(F)NLSGALGTR(G)	0.99	39.42	41.2392	8.44	1		444.748	887.482	2	-0.0001179	-0.1327	1653.33		14193400	484	492	0		20190814-134125_001_Pilot_C19.11207.11207.2
TRUE	TRUE	(R)QEDLAKPLSV(G)	1	45.67	39.7502	40.2	1		550.303	1098.59	2	-0.0009279	-0.8439	2445.01		3099110	515	524	0		20190814-134125_001_Pilot_C19.19331.19331.2
TRUE	TRUE	(K)KDGTmNKPTVGSF(G)	1	58.96	39.9965	53.64	1	Oxidation (+16)	699.34	1396.67	2	-9.295e-05	-0.0665	1698.32		3951550	540	552	0		20190814-134125_001_Pilot_C19.11679.11679.2
TRUE	TRUE	(K)KDGTmNKPTVGSFGFEINLQENQNALK(F)	1	54.38	43.7822	54.38	2	Oxidation (+16)	749.876	2995.48	4	0.004491	1.499	3047.13		34764900	540	566	0		20190814-134125_001_Pilot_C19.25563.25563.4
TRUE	TRUE	(K)KDGTmNKPTVGSFGFEINLQENQNALK(F)	1	48.31	43.8321	48.31	2	Oxidation (+16)	749.876	2995.48	4	0.004223	1.409	3101.44		5639580	540	566	0		20190814-134125_001_Pilot_C19.26140.26140.4
TRUE	TRUE	(K)KDGTmNKPTVGSFGFEINLQENQNALK(F)	1	104.05	43.8473	98.65	2	Oxidation (+16)	999.499	2995.47	3	0.002699	0.9007	3051.75		117094000	540	566	0		20190814-134125_001_Pilot_C19.25614.25614.3
TRUE	TRUE	(K)KDGTMNKPTVGSFGFEINLQENQNALK(F)	0.99	116.28	43.8148	113.12	2		994.167	2979.48	3	0.003531	1.185	3048.96		35430600	540	566	0		20190814-134125_001_Pilot_C19.25584.25584.3
TRUE	TRUE	(K)KDGTMNKPTVGSFGFEINLQENQNALK(F)	0.99	40.12	43.7359	37.74	2		745.877	2979.48	4	0.001914	0.6422	3141.09		6196060	540	566	0		20190814-134125_001_Pilot_C19.26559.26559.4
TRUE	TRUE	(K)KDGTmNKPTVGSFGFEINLQENQNALK(F)	0.99	116.47	43.8741	103.69	2	Oxidation (+16)	999.499	2995.47	3	0.002957	0.9868	3020.36		33108200	540	566	0		20190814-134125_001_Pilot_C19.25285.25285.3
TRUE	TRUE	(K)KDGTMNKPTVGSFGFEINLQENQNALK(F)	0.99	40.44	43.7227	37.14	2		745.878	2979.48	4	0.005138	1.724	4053.14		971739	540	566	0		20190814-134125_001_Pilot_C19.36122.36122.4
TRUE	TRUE	(K)KDGTMNKPTVGSFGFEINLQENQNALK(F)	0.99	115.63	43.8281	113.2	2		994.167	2979.48	3	0.002901	0.9734	3124.29		38658500	540	566	0		20190814-134125_001_Pilot_C19.26385.26385.3
TRUE	TRUE	(K)KDGTmNKPTVGSFGFEINLQENQNALK(F)	0.99	37.73	43.8464	37.73	2	Oxidation (+16)	749.876	2995.47	4	0.003103	1.036	4057.22		765409	540	566	0		20190814-134125_001_Pilot_C19.36160.36160.4
TRUE	TRUE	(K)DGTMNKPTVGSF(G)	1	61.21	38.8098	52.97	1		627.297	1252.58	2	0.002414	1.926	2233.49		2729810	541	552	0		20190814-134125_001_Pilot_C19.17019.17019.2
TRUE	TRUE	(K)DGTMNKPTVGSF(G)	1	41.53	38.6876	41.53	1		627.296	1252.58	2	0.001396	1.114	2345.41		2259840	541	552	0		20190814-134125_001_Pilot_C19.18226.18226.2
TRUE	TRUE	(K)DGTmNKPTVGSF(G)	1	40.72	38.0366	27.76	1	Oxidation (+16)	635.294	1268.57	2	0.001717	1.352	1981.86		4602110	541	552	0		20190814-134125_001_Pilot_C19.14503.14503.2
TRUE	TRUE	(K)DGTmNKPTVGSFGFEINLQENQNALK(F)	1	58.76	43.6797	56.92	2	Oxidation (+16)	956.8	2867.38	3	0.002556	0.8911	3345.51		32457800	541	566	0		20190814-134125_001_Pilot_C19.28760.28760.3
TRUE	TRUE	(K)DGTmNKPTVGSFGFEINLQENQNALK(F)	1	79.11	43.6962	76.15	2	Oxidation (+16)	956.801	2867.38	3	0.004794	1.671	3288.71		12988700	541	566	0		20190814-134125_001_Pilot_C19.28146.28146.3
TRUE	TRUE	(K)DGTMNKPTVGSFGFEINLQENQNALK(F)	1	92.53	43.7451	87.93	2		951.469	2851.39	3	0.005008	1.756	3428.66		11357900	541	566	0		20190814-134125_001_Pilot_C19.29594.29594.3
TRUE	TRUE	(K)DGTMNKPTVGSFGFEINLQENQNALK(F)	1	97.89	43.6592	94.8	2		951.469	2851.38	3	0.003493	1.225	3348.46		19806500	541	566	0		20190814-134125_001_Pilot_C19.28792.28792.3
TRUE	TRUE	(K)DGTMNKPTVGSFGFEINLQENQNALK(F)	0.99	121.5	43.7044	121.5	2		1426.7	2851.39	2	0.006422	2.251	3335.51		31733600	541	566	0		20190814-134125_001_Pilot_C19.28659.28659.2
TRUE	TRUE	(M)NKPTVGSFGFEINLQENQNALK(F)	1	72.63	43.1309	72.63	1		1224.63	2447.25	2	0.003474	1.419	3141.51		2810000	545	566	0		20190814-134125_001_Pilot_C19.26562.26562.2
TRUE	TRUE	(N)KPTVGSFGFEINLQENQNALK(F)	1	70.57	43.0175	65.66	1		778.741	2333.2	3	0.0005841	0.2502	3159.38		843177	546	566	0		20190814-134125_001_Pilot_C19.26741.26741.3
TRUE	TRUE	(N)KPTVGSFGFEINLQENQNALK(F)	1	81.57	42.9396	75.45	1		778.742	2333.2	3	0.001316	0.5638	3128.7		1755260	546	566	0		20190814-134125_001_Pilot_C19.26435.26435.3
TRUE	TRUE	(N)KPTVGSFGFEINLQENQNALK(F)	1	46.18	42.9061	35.39	1		778.742	2333.21	3	0.004034	1.728	3190.51		1230150	546	566	0		20190814-134125_001_Pilot_C19.27075.27075.3
TRUE	TRUE	(P)TVGSFGFEINLQENQNALK(F)	1	58.31	43.0146	55.22	1		703.694	2108.06	3	0.005158	2.446	3434.37		3145850	548	566	0		20190814-134125_001_Pilot_C19.29658.29658.3
TRUE	TRUE	(P)TVGSFGFEINLQENQNALK(F)	1	96.2	43.0715	94.24	1		1055.04	2108.06	2	0.001436	0.6809	3429.15		5221630	548	566	0		20190814-134125_001_Pilot_C19.29600.29600.2
TRUE	TRUE	(G)SFGFEINLQENQNALK(F)	1	72.2	42.5387	72.2	1		926.467	1850.92	2	0.003892	2.102	3311.09		2349360	551	566	0		20190814-134125_001_Pilot_C19.28392.28392.2
TRUE	TRUE	(S)FGFEINLQENQNALK(F)	1	56.67	42.611	41.16	1		882.952	1763.89	2	0.004886	2.768	3311.17		2377990	552	566	0		20190814-134125_001_Pilot_C19.28393.28393.2
TRUE	TRUE	(F)GFEINLQENQNALK(F)	1	68.77	42.5602	57.3	1		809.417	1616.82	2	0.002414	1.492	2798.6		15295800	553	566	0		20190814-134125_001_Pilot_C19.23019.23019.2
TRUE	TRUE	(F)GFEINLQENQNALK(F)	0.99	36.36	42.56	29.31	1		809.416	1616.82	2	0.002346	1.45	2832.82		1883930	553	566	0		20190814-134125_001_Pilot_C19.23395.23395.2
TRUE	TRUE	(F)EINLQENQNALK(F)	0.99	38.27	41.1244	21.26	1		707.37	1412.73	2	0.0003021	0.2137	2031.5		13089300	555	566	0		20190814-134125_001_Pilot_C19.14952.14952.2
TRUE	TRUE	(N)LQENQNALK(F)	0.99	39.56	40.6852	21.39	1		529.287	1056.56	2	0.00193	1.825	1217.49		2459350	558	566	0		20190814-134125_001_Pilot_C19.6721.6721.2
TRUE	TRUE	(L)LFLQHAISVPEDVAR(D)	1	69.75	40.7969	59.86	1		565.647	1693.92	3	0.004277	2.523	2909.62		1629770	579	593	0		20190814-134125_001_Pilot_C19.24171.24171.3
TRUE	TRUE	(L)FLQHAISVPEDVAR(D)	1	48.41	41.4051	41.22	1		791.425	1580.84	2	0.004254	2.689	2420.96		1638470	580	593	0		20190814-134125_001_Pilot_C19.19065.19065.2
TRUE	TRUE	(L)FLQHAISVPEDVAR(D)	0.99	36.06	41.4142	35.39	1		527.952	1580.83	3	0.00308	1.947	2418.93		2498540	580	593	0		20190814-134125_001_Pilot_C19.19042.19042.3
TRUE	TRUE	(F)LQHAISVPEDVAR(D)	1	55.66	41.438	45.19	1		717.888	1433.76	2	-0.0008779	-0.6119	2017.1		6366370	581	593	0		20190814-134125_001_Pilot_C19.14809.14809.2
TRUE	TRUE	(Q)HAISVPEDVAR(D)	1	50.97	40.4607	34.31	1		597.318	1192.62	2	0.0008161	0.6837	1787.93		4000010	583	593	0		20190814-134125_001_Pilot_C19.12536.12536.2
TRUE	TRUE	(H)AISVPEDVAR(D)	1	42.84	39.8785	31.68	1		528.788	1055.56	2	0.0007801	0.7383	2070.39		113468000	584	593	0		20190814-134125_001_Pilot_C19.15329.15329.2
TRUE	TRUE	(A)ISVPEDVAR(D)	1	55.73	39.4876	24.64	1		493.268	984.521	2	-0.003352	-3.401	1983.56		23942900	585	593	0		20190814-134125_001_Pilot_C19.14520.14520.2
TRUE	TRUE	(I)SVPEDVAR(D)	0.99	36.92	38.099	15.79	1		436.728	871.44	2	0.0004341	0.4975	1306.35		3001820	586	593	0		20190814-134125_001_Pilot_C19.7631.7631.2
TRUE	TRUE	(E)DVARDLGDVmETVLSSQTcEQTPER(L)	1	56.61	43.0856	54.72	1	Oxidation (+16), Carbamidomethyl (+57)	1426.67	2851.32	2	0.02024	7.096	2636.76		2317460	590	614	0		20190814-134125_001_Pilot_C19.21301.21301.2
TRUE	TRUE	(A)RDLGDVMETVLSSQTcEQTPER(L)	1	68.13	42.4741	68.13	1	Carbamidomethyl (+57)	851.064	2550.17	3	0.001887	0.7396	3174.51		4179240	593	614	0		20190814-134125_001_Pilot_C19.26905.26905.3
TRUE	TRUE	(R)DLGDVMETVLSSQTc(E)	1	46.8	39.058	46.8	1	Carbamidomethyl (+57)	827.87	1653.73	2	0.002579	1.558	3792.89		3939270	594	608	0		20190814-134125_001_Pilot_C19.33528.33528.2
TRUE	TRUE	(R)DLGDVMETVLSSQTcEQ(T)	1	44.96	39.6175	42.1	1	Carbamidomethyl (+57)	956.419	1910.82	2	0.0003828	0.2002	3750.39		24061300	594	610	0		20190814-134125_001_Pilot_C19.33063.33063.2
TRUE	TRUE	(R)DLGDVMETVLSSQTcEQTPER(L)	1	55.85	41.6803	52.5	2	Carbamidomethyl (+57)	799.03	2394.07	3	-0.001041	-0.4347	3653.79		14664500	594	614	0		20190814-134125_001_Pilot_C19.32008.32008.3
TRUE	TRUE	(R)DLGDVMETVLSSQTcEQTPER(L)	1	54.49	41.733	51.96	2	Carbamidomethyl (+57)	799.032	2394.07	3	0.005151	2.151	4040.06		607022	594	614	0		20190814-134125_001_Pilot_C19.36025.36025.3
TRUE	TRUE	(R)DLGDVmETVLSSQTcEQTPER(L)	1	53.63	41.6265	53.27	2	Oxidation (+16), Carbamidomethyl (+57)	804.365	2410.07	3	0.01054	4.372	2731.36		915403	594	614	0		20190814-134125_001_Pilot_C19.22295.22295.3
TRUE	TRUE	(R)DLGDVmETVLSSQTcEQTPER(L)	1	53.49	41.5978	48.72	2	Oxidation (+16), Carbamidomethyl (+57)	804.364	2410.07	3	0.005963	2.473	3182.67		1459470	594	614	0		20190814-134125_001_Pilot_C19.26992.26992.3
TRUE	TRUE	(R)DLGDVMETVLSSQTcEQTPER(L)	1	60.56	41.8597	60.53	2	Carbamidomethyl (+57)	1198.05	2394.08	2	0.008927	3.727	3217.38		5660290	594	614	0		20190814-134125_001_Pilot_C19.27372.27372.2
TRUE	TRUE	(R)DLGDVmETVLSSQTcEQTPER(L)	1	52.43	41.533	52.43	2	Oxidation (+16), Carbamidomethyl (+57)	804.363	2410.07	3	0.002852	1.183	3148.95		1972600	594	614	0		20190814-134125_001_Pilot_C19.26637.26637.3
TRUE	TRUE	(R)DLGDVMETVLSSQTcEQTPER(L)	1	51.34	41.7132	51.34	2	Carbamidomethyl (+57)	799.031	2394.07	3	0.003321	1.386	3755.28		2288280	594	614	0		20190814-134125_001_Pilot_C19.33119.33119.3
TRUE	TRUE	(R)DLGDVmETVLSSQTcEQTPER(L)	1	65.36	41.518	64.48	2	Oxidation (+16), Carbamidomethyl (+57)	804.363	2410.07	3	0.003818	1.583	3293.34		3011070	594	614	0		20190814-134125_001_Pilot_C19.28194.28194.3
TRUE	TRUE	(R)DLGDVMETVLSSQTcEQTPER(L)	1	46.49	41.6876	44.85	2	Carbamidomethyl (+57)	799.031	2394.07	3	0.00204	0.8516	4008.18		508818	594	614	0		20190814-134125_001_Pilot_C19.35737.35737.3
TRUE	TRUE	(R)DLGDVmETVLSSQTcEQTPER(L)	1	45.78	41.465	45.78	2	Oxidation (+16), Carbamidomethyl (+57)	804.362	2410.06	3	0.001571	0.6515	3386.41		3427410	594	614	0		20190814-134125_001_Pilot_C19.29158.29158.3
TRUE	TRUE	(R)DLGDVmETVLSSQTcEQTPER(L)	1	66.62	41.532	62.91	2	Oxidation (+16), Carbamidomethyl (+57)	804.363	2410.07	3	0.004865	2.018	2682.8		2073420	594	614	0		20190814-134125_001_Pilot_C19.21793.21793.3
TRUE	TRUE	(R)DLGDVmETVLSSQTcEQTPER(L)	1	47.85	41.5165	47.85	2	Oxidation (+16), Carbamidomethyl (+57)	804.363	2410.07	3	0.005048	2.094	3230.37		2337480	594	614	0		20190814-134125_001_Pilot_C19.27519.27519.3
TRUE	TRUE	(R)DLGDVMETVLSSQTcEQTPER(L)	1	80.93	41.6885	78.12	2	Carbamidomethyl (+57)	799.031	2394.07	3	0.002589	1.081	3685.6		3976810	594	614	0		20190814-134125_001_Pilot_C19.32349.32349.3
TRUE	TRUE	(R)DLGDVMETVLSSQTcEQTPER(L)	1	80.69	41.6456	71.7	2	Carbamidomethyl (+57)	799.03	2394.07	3	0.001125	0.4696	3717.77		2419160	594	614	0		20190814-134125_001_Pilot_C19.32701.32701.3
TRUE	TRUE	(R)DLGDVMETVLSSQTcEQTPER(L)	1	43.5	41.7237	41.17	2	Carbamidomethyl (+57)	599.525	2394.07	4	0.002405	1.004	3618.23		3062350	594	614	0		20190814-134125_001_Pilot_C19.31620.31620.4
TRUE	TRUE	(R)DLGDVMETVLSSQTcEQTPER(L)	1	84.33	41.7047	84.33	2	Carbamidomethyl (+57)	1198.04	2394.07	2	0.003869	1.615	3801.63		5214670	594	614	0		20190814-134125_001_Pilot_C19.33624.33624.2
TRUE	TRUE	(R)DLGDVMETVLSSQTcEQTPER(L)	1	81.74	41.7011	78.04	2	Carbamidomethyl (+57)	799.031	2394.07	3	0.004038	1.686	4070.49		802497	594	614	0		20190814-134125_001_Pilot_C19.36258.36258.3
TRUE	TRUE	(R)DLGDVmETVLSSQTcEQTPER(L)	1	51.09	41.5767	51.09	2	Oxidation (+16), Carbamidomethyl (+57)	804.364	2410.07	3	0.006845	2.839	3424.46		5617750	594	614	0		20190814-134125_001_Pilot_C19.29549.29549.3
TRUE	TRUE	(R)DLGDVMETVLSSQTcEQTPER(L)	1	91.54	41.7009	90.2	2	Carbamidomethyl (+57)	1198.04	2394.07	2	0.004119	1.72	4019.82		712619	594	614	0		20190814-134125_001_Pilot_C19.35844.35844.2
TRUE	TRUE	(R)DLGDVmETVLSSQTcEQTPER(L)	1	95.78	41.4631	95.23	2	Oxidation (+16), Carbamidomethyl (+57)	1206.04	2410.06	2	0.0014	0.5806	3102.34		1596170	594	614	0		20190814-134125_001_Pilot_C19.26151.26151.2
TRUE	TRUE	(R)DLGDVmETVLSSQTcEQTPER(L)	1	97.35	41.4857	96.15	2	Oxidation (+16), Carbamidomethyl (+57)	1206.04	2410.07	2	0.004262	1.768	3493.76		2727780	594	614	0		20190814-134125_001_Pilot_C19.30294.30294.2
TRUE	TRUE	(R)DLGDVMETVLSSQTcEQTPER(L)	1	92.18	41.7333	92.18	2	Carbamidomethyl (+57)	1198.04	2394.07	2	0.005267	2.199	3729.03		4676800	594	614	0		20190814-134125_001_Pilot_C19.32828.32828.2
TRUE	TRUE	(R)DLGDVMETVLSSQTcEQTPER(L)	0.99	109.54	41.685	109.2	2	Carbamidomethyl (+57)	1198.04	2394.07	2	0.001701	0.7101	3687.1		7728780	594	614	0		20190814-134125_001_Pilot_C19.32365.32365.2
TRUE	TRUE	(R)DLGDVmETVLSSQTcEQTPER(L)	0.99	39.11	41.5451	39.11	2	Oxidation (+16), Carbamidomethyl (+57)	804.363	2410.07	3	0.003035	1.259	3709.77		950608	594	614	0		20190814-134125_001_Pilot_C19.32614.32614.3
TRUE	TRUE	(R)DLGDVmETVLSSQTcEQTPER(L)	0.99	41.15	41.5369	39.27	2	Oxidation (+16), Carbamidomethyl (+57)	804.363	2410.07	3	0.004571	1.896	3593.13		8856270	594	614	0		20190814-134125_001_Pilot_C19.31342.31342.3
TRUE	TRUE	(R)DLGDVMETVLSSQTcEQTPER(L)	0.99	111.05	41.7278	107.47	2	Carbamidomethyl (+57)	799.031	2394.07	3	0.003705	1.547	3622.66		910396000	594	614	0		20190814-134125_001_Pilot_C19.31668.31668.3
TRUE	TRUE	(R)DLGDVMETVLSSQTcEQTPER(L)	0.99	98.41	41.7455	94.27	2	Carbamidomethyl (+57)	799.032	2394.07	3	0.004923	2.055	3591.41		11571000	594	614	0		20190814-134125_001_Pilot_C19.31323.31323.3
TRUE	TRUE	(R)DLGDVmETVLSSQTcEQTPER(L)	0.99	104.66	41.4245	104.66	2	Oxidation (+16), Carbamidomethyl (+57)	1206.04	2410.06	2	0.0001777	0.07372	3150.88		2109200	594	614	0		20190814-134125_001_Pilot_C19.26654.26654.2
TRUE	TRUE	(R)DLGDVmETVLSSQTcEQTPER(L)	0.99	96.27	41.4541	95.81	2	Oxidation (+16), Carbamidomethyl (+57)	1206.04	2410.06	2	-0.0007983	-0.3311	3308.48		2667930	594	614	0		20190814-134125_001_Pilot_C19.28362.28362.2
TRUE	TRUE	(R)DLGDVmETVLSSQTcEQTPER(L)	0.99	117.15	41.5336	117.15	2	Oxidation (+16), Carbamidomethyl (+57)	1206.04	2410.07	2	0.001996	0.8277	3213.12		3892750	594	614	0		20190814-134125_001_Pilot_C19.27324.27324.2
TRUE	TRUE	(R)DLGDVmETVLSSQTcEQTPER(L)	0.99	112.78	41.4897	112.78	2	Oxidation (+16), Carbamidomethyl (+57)	1206.04	2410.06	2	-0.0003103	-0.1287	3182.1		3458240	594	614	0		20190814-134125_001_Pilot_C19.26985.26985.2
TRUE	TRUE	(R)DLGDVmETVLSSQTcEQTPER(L)	0.99	126.52	41.5314	126.52	2	Oxidation (+16), Carbamidomethyl (+57)	1206.04	2410.07	2	0.003438	1.426	3429.07		7957340	594	614	0		20190814-134125_001_Pilot_C19.29599.29599.2
TRUE	TRUE	(R)DLGDVmETVLSSQTcEQTPER(L)	0.99	34.71	41.5192	34.71	2	Oxidation (+16), Carbamidomethyl (+57)	1206.04	2410.07	2	0.00384	1.593	3588.54		2627290	594	614	0		20190814-134125_001_Pilot_C19.31292.31292.2
TRUE	TRUE	(R)DLGDVmETVLSSQTcEQTPER(L)	0.99	109.79	41.5125	109.79	2	Oxidation (+16), Carbamidomethyl (+57)	1206.04	2410.06	2	-0.00153	-0.6347	3246.86		3255760	594	614	0		20190814-134125_001_Pilot_C19.27696.27696.2
TRUE	TRUE	(G)DVMETVLSSQTcEQTPER(L)	1	44.38	40.8214	44.38	1	Carbamidomethyl (+57)	703.987	2108.94	3	0.003297	1.562	2689.21		24579500	597	614	0		20190814-134125_001_Pilot_C19.21866.21866.3
TRUE	TRUE	(D)VmETVLSSQTcEQTPER(L)	1	80.27	40.707	80.27	1	Oxidation (+16), Carbamidomethyl (+57)	1005.96	2009.9	2	0.0004777	0.2376	1842.34		1112860	598	614	0		20190814-134125_001_Pilot_C19.13062.13062.2
TRUE	TRUE	(D)VMETVLSSQTcEQTPER(L)	0.99	92.85	40.8782	92.85	1	Carbamidomethyl (+57)	997.961	1993.91	2	-0.001311	-0.6573	2147.8		4915540	598	614	0		20190814-134125_001_Pilot_C19.16113.16113.2
TRUE	TRUE	(E)TVLSSQTcEQTPER(L)	0.99	78.81	40.7089	71.71	1	Carbamidomethyl (+57)	818.389	1634.76	2	0.006181	3.778	1515.79		2416620	601	614	0		20190814-134125_001_Pilot_C19.9765.9765.2
TRUE	TRUE	(T)VLSSQTcEQTPER(L)	1	78.14	40.125	70.01	1	Carbamidomethyl (+57)	767.864	1533.71	2	0.002991	1.949	1256.33		1663870	602	614	0		20190814-134125_001_Pilot_C19.7133.7133.2
TRUE	TRUE	(V)LSSQTcEQTPER(L)	1	76.77	38.6859	66.87	1	Carbamidomethyl (+57)	718.328	1434.64	2	0.0005408	0.3767	1098.38		1109660	603	614	0		20190814-134125_001_Pilot_C19.5646.5646.2
TRUE	TRUE	(V)LSSQTcEQTPER(L)	1	88.68	39.0129	71.09	1	Carbamidomethyl (+57)	718.328	1434.64	2	0.001387	0.9659	1059.23		923472	603	614	0		20190814-134125_001_Pilot_C19.5292.5292.2
TRUE	TRUE	(L)SSQTcEQTPER(L)	0.99	37.81	36.9355	36.24	1	Carbamidomethyl (+57)	661.786	1321.56	2	0.001071	0.8096	847.498		850766	604	614	0		20190814-134125_001_Pilot_C19.3407.3407.2
TRUE	TRUE	(S)SQTcEQTPER(L)	0.99	47.14	36.6969	42.95	1	Carbamidomethyl (+57)	618.268	1234.52	2	-0.003605	-2.918	841.445		1824400	605	614	0		20190814-134125_001_Pilot_C19.3338.3338.2
TRUE	TRUE	(R)cPTDcEKQR(A)	0.99	36.93	35.6478	27.6	2	Carbamidomethyl (+57), Carbamidomethyl (+57)	597.255	1192.5	2	-0.0009065	-0.7596	678.35		98137	658	666	0		20190814-134125_001_Pilot_C19.2133.2133.2
TRUE	TRUE	(R)MQSLMGSQPAGS(T)	0.99	33.52	37.3392	30.89	1		597.269	1192.52	2	0.0008681	0.7273	2143.67		1869470	669	680	0		20190814-134125_001_Pilot_C19.16066.16066.2
TRUE	TRUE	(R)MQSLMGSQPAGSTLFVPAcTSEGH(F)	1	57.92	41.9401	56.69	1	Carbamidomethyl (+57)	831.714	2492.12	3	0.00624	2.503	3211.55		6086140	669	692	0		20190814-134125_001_Pilot_C19.27307.27307.3
TRUE	TRUE	(R)MQSLmGSQPAGSTLFVPAcTSEGH(F)	1	48.87	41.8241	4.85	1	Oxidation (+16), Carbamidomethyl (+57)	837.045	2508.11	3	0.00329	1.311	2882.12		2748520	669	692	0		20190814-134125_001_Pilot_C19.23876.23876.3
TRUE	TRUE	(R)mQSLmGSQPAGSTLFVPAcTSEGH(F)	1	48.55	41.6289	48.55	1	Oxidation (+16), Oxidation (+16), Carbamidomethyl (+57)	842.376	2524.11	3	0.001864	0.7381	2730.41		4009990	669	692	0		20190814-134125_001_Pilot_C19.22283.22283.3
TRUE	TRUE	(R)mQSLMGSQPAGSTLFVPAcTSEGH(F)	0.99	107.96	41.825	9.89	1	Oxidation (+16), Carbamidomethyl (+57)	1255.06	2508.11	2	0.002142	0.8536	3049.94		8696380	669	692	0		20190814-134125_001_Pilot_C19.25596.25596.2
TRUE	TRUE	(F)NSEcYcVDAEGQAIPGTR(S)	1	79.94	39.5366	78.69	1	Carbamidomethyl (+57), Carbamidomethyl (+57)	1013.93	2025.85	2	0.0009235	0.4556	2119.5		8048100	700	717	0		20190814-134125_001_Pilot_C19.15829.15829.2
TRUE	TRUE	(F)NSEcYcVDAEGQAIPGTR(S)	1	81.74	39.3631	79.81	1	Carbamidomethyl (+57), Carbamidomethyl (+57)	1013.93	2025.85	2	-0.0002965	-0.1463	2086.64		967598	700	717	0		20190814-134125_001_Pilot_C19.15469.15469.2
TRUE	TRUE	(F)NSEcYcVDAEGQAIPGTR(S)	0.99	99.14	39.3671	97.49	1	Carbamidomethyl (+57), Carbamidomethyl (+57)	1013.93	2025.85	2	0.0001575	0.07768	2150.81		2133540	700	717	0		20190814-134125_001_Pilot_C19.16146.16146.2
TRUE	TRUE	(F)NSEcycVDAEGQAIPGTR(S)	0.99	99.58	34.685	98.94	1	Carbamidomethyl (+57), Iodo (+126), Carbamidomethyl (+57)	1076.88	2151.75	2	0.005891	2.736	2446.32		5017830	700	717	0		20190814-134125_001_Pilot_C19.19345.19345.2
TRUE	TRUE	(N)SEcYcVDAEGQAIPGTR(S)	1	70	39.0526	70	1	Carbamidomethyl (+57), Carbamidomethyl (+57)	956.913	1911.81	2	0.001709	0.8937	2137.83		5353680	701	717	0		20190814-134125_001_Pilot_C19.16007.16007.2
TRUE	TRUE	(Y)cVDAEGQAIPGTR(S)	1	79.33	39.7151	70.71	1	Carbamidomethyl (+57)	687.328	1372.64	2	0.0007188	0.5232	1694.94		1294140	705	717	0		20190814-134125_001_Pilot_C19.11642.11642.2
TRUE	TRUE	(C)VDAEGQAIPGTR(S)	1	61.98	40.4029	54.27	1		607.312	1212.61	2	0.0002761	0.2275	1636.1		3030510	706	717	0		20190814-134125_001_Pilot_C19.11050.11050.2
TRUE	TRUE	(K)KcPTPcQLQSEQAFLR(T)	1	91.91	42.2165	83.35	2	Carbamidomethyl (+57), Carbamidomethyl (+57)	981.981	1961.95	2	0.001449	0.7384	2296.57		17165400	725	740	0		20190814-134125_001_Pilot_C19.17715.17715.2
TRUE	TRUE	(K)cPTPcQLQSEQAFLR(T)	1	63.66	41.0779	60.89	2	Carbamidomethyl (+57), Carbamidomethyl (+57)	917.933	1833.85	2	0.001349	0.7355	2581.55		533191000	726	740	0		20190814-134125_001_Pilot_C19.20753.20753.2
TRUE	TRUE	(K)cPTPcQLQSEQAFLR(T)	1	46.45	41.0958	46.45	2	Carbamidomethyl (+57), Carbamidomethyl (+57)	612.291	1833.85	3	0.002091	1.14	2581.59		76733200	726	740	0		20190814-134125_001_Pilot_C19.20754.20754.3
TRUE	TRUE	(K)cPTPcQLQSEQAFLR(T)	1	67.87	41.084	66.3	2	Carbamidomethyl (+57), Carbamidomethyl (+57)	612.291	1833.85	3	0.0005675	0.3093	2612.65		43259600	726	740	0		20190814-134125_001_Pilot_C19.21061.21061.3
TRUE	TRUE	(K)cPTPcQLQSEQAFLR(T)	1	66.78	41.2136	66.78	2	Carbamidomethyl (+57), Carbamidomethyl (+57)	917.936	1833.86	2	0.006065	3.306	3554.93		662331	726	740	0		20190814-134125_001_Pilot_C19.30926.30926.2
TRUE	TRUE	(K)cPTPcQLQSEQAFLR(T)	0.99	106.38	41.1548	104.09	2	Carbamidomethyl (+57), Carbamidomethyl (+57)	917.934	1833.85	2	0.002833	1.544	3221		16729600	726	740	0		20190814-134125_001_Pilot_C19.27413.27413.2
TRUE	TRUE	(K)cPTPcQLQSEQAFLR(T)	0.99	113.24	41.0779	108.03	2	Carbamidomethyl (+57), Carbamidomethyl (+57)	917.933	1833.85	2	0.001227	0.669	2611.86		301546000	726	740	0		20190814-134125_001_Pilot_C19.21053.21053.2
TRUE	TRUE	(K)cPTPcQLQSEQAFLR(T)	0.99	81.95	41.1277	81.95	2	Carbamidomethyl (+57), Carbamidomethyl (+57)	917.935	1833.86	2	0.005653	3.081	3178.23		2949470	726	740	0		20190814-134125_001_Pilot_C19.26944.26944.2
TRUE	TRUE	(K)cPTPcQLQSEQAFLR(T)	0.99	119.53	41.1083	112.47	2	Carbamidomethyl (+57), Carbamidomethyl (+57)	917.933	1833.85	2	0.001691	0.9218	2643.85		4350050	726	740	0		20190814-134125_001_Pilot_C19.21378.21378.2
TRUE	TRUE	(P)TPcQLQSEQAFLR(T)	0.99	60.81	41.5703	60.81	1	Carbamidomethyl (+57)	789.388	1576.76	2	-0.005975	-3.787	2447.11		3724550	728	740	0		20190814-134125_001_Pilot_C19.19355.19355.2
TRUE	TRUE	(C)QLQSEQAFLR(T)	1	53.18	41.8341	30.47	1		610.326	1218.64	2	0.0007241	0.5937	2233.41		7229810	731	740	0		20190814-134125_001_Pilot_C19.17018.17018.2
TRUE	TRUE	(C)QLQSEQAFLR(T)	1	49.79	41.8316	28.9	1		610.325	1218.64	2	0.0002001	0.164	2201.45		11665000	731	740	0		20190814-134125_001_Pilot_C19.16677.16677.2
TRUE	TRUE	(L)QSEQAFLR(T)	0.99	33.92	40.3643	17.49	1		489.755	977.494	2	0.00129	1.318	1764.04		1431890	733	740	0		20190814-134125_001_Pilot_C19.12315.12315.2
TRUE	TRUE	(N)SSMLPTLSDTYIPQcSTDGQWR(Q)	1	43.85	42.2639	43.85	1	Carbamidomethyl (+57)	848.39	2542.15	3	0.001964	0.7722	3385.17		6686710	749	770	0		20190814-134125_001_Pilot_C19.29145.29145.3
TRUE	TRUE	(T)LSDTYIPQcSTDGQWR(Q)	1	42.28	40.1418	40.62	1	Carbamidomethyl (+57)	963.937	1925.86	2	0.0009488	0.4924	2454.65		4754150	755	770	0		20190814-134125_001_Pilot_C19.19436.19436.2
TRUE	TRUE	(S)DTYIPQcSTDGQWR(Q)	1	49.36	38.7163	48.06	1	Carbamidomethyl (+57)	863.879	1725.74	2	0.002179	1.262	2284.51		3224630	757	770	0		20190814-134125_001_Pilot_C19.17584.17584.2
TRUE	TRUE	(Y)IPQcSTDGQWR(Q)	1	41.1	38.7379	33.62	1	Carbamidomethyl (+57)	674.31	1346.61	2	0.001753	1.301	1660.09		1489840	760	770	0		20190814-134125_001_Pilot_C19.11274.11274.2
TRUE	TRUE	(R)QVQcNGPPEQVFELYQR(W)	1	55.47	42.2204	55.47	2	Carbamidomethyl (+57)	1046.5	2090.99	2	0.0006688	0.3197	3346.24		4152570	771	787	0		20190814-134125_001_Pilot_C19.28769.28769.2
TRUE	TRUE	(R)QVQcNGPPEQVFELYQR(W)	1	54.3	42.0758	54.17	2	Carbamidomethyl (+57)	698.003	2090.99	3	0.002793	1.335	3370.31		1883490	771	787	0		20190814-134125_001_Pilot_C19.29008.29008.3
TRUE	TRUE	(R)QVQcNGPPEQVFELYQR(W)	1	61.05	42.0949	60.17	2	Carbamidomethyl (+57)	698.003	2090.99	3	0.001752	0.8374	2968.06		518211000	771	787	0		20190814-134125_001_Pilot_C19.24763.24763.3
TRUE	TRUE	(R)QVQcNGPPEQVFELYQR(W)	1	53.16	42.1216	52.39	2	Carbamidomethyl (+57)	698.003	2090.99	3	0.003468	1.658	2998.7		25721600	771	787	0		20190814-134125_001_Pilot_C19.25055.25055.3
TRUE	TRUE	(R)QVQcNGPPEQVFELyQR(W)	1	89.2	38.4745	89.2	2	Carbamidomethyl (+57), Iodo (+126)	1109.45	2216.88	2	0.002002	0.9027	3324.02		10833100	771	787	0		20190814-134125_001_Pilot_C19.28537.28537.2
TRUE	TRUE	(R)QVQcNGPPEQVFELYQR(W)	1	66.22	42.1029	66.22	2	Carbamidomethyl (+57)	1046.5	2090.99	2	0.005551	2.653	3102.5		1750170	771	787	0		20190814-134125_001_Pilot_C19.26153.26153.2
TRUE	TRUE	(R)QVQcNGPPEQVFELYQR(W)	0.99	111.43	42.1796	111.43	2	Carbamidomethyl (+57)	1046.5	2090.99	2	0.001425	0.6811	2972.39		2686760000	771	787	0		20190814-134125_001_Pilot_C19.24800.24800.2
TRUE	TRUE	(R)QVQcNGPPEQVFELYQR(W)	0.99	78.03	42.0774	78.03	2	Carbamidomethyl (+57)	1046.5	2090.98	2	-0.002017	-0.9643	3401.57		2163820	771	787	0		20190814-134125_001_Pilot_C19.29315.29315.2
TRUE	TRUE	(R)QVQcNGPPEQVFELYQR(W)	0.99	38.34	42.1179	38.34	2	Carbamidomethyl (+57)	698.003	2090.99	3	0.003825	1.828	3105.14		1212210	771	787	0		20190814-134125_001_Pilot_C19.26181.26181.3
TRUE	TRUE	(C)NGPPEQVFELYQR(W)	1	82.94	41.7803	76.86	1		788.892	1575.77	2	0.0005821	0.3691	2901.87		7967860	775	787	0		20190814-134125_001_Pilot_C19.24089.24089.2
TRUE	TRUE	(C)NGPPEQVFELYQR(W)	1	83.43	41.9479	76.99	1		788.892	1575.77	2	0.0003301	0.2093	2932.8		3979790	775	787	0		20190814-134125_001_Pilot_C19.24396.24396.2
TRUE	TRUE	(N)GPPEQVFELYQR(W)	1	64.51	41.738	52.16	1		731.872	1461.73	2	0.003574	2.443	2915.08		9660930	776	787	0		20190814-134125_001_Pilot_C19.24232.24232.2
TRUE	TRUE	(R)WEAQNKGQDLTPAK(L)	1	53.83	41.5884	53.08	2		793.403	1584.79	2	0.002464	1.554	1515.95		1556150	788	801	0		20190814-134125_001_Pilot_C19.9767.9767.2
TRUE	TRUE	(R)WEAQNkGQDLTPAK(L)	1	50.37	41.6714	48.25	2	Acetyl (+42)	814.408	1626.8	2	7.535e-05	0.04629	1987.82		4437010	788	801	0		20190814-134125_001_Pilot_C19.14565.14565.2
TRUE	TRUE	(R)WEAQNKGQDLTPAK(L)	0.99	41.91	41.8611	35.13	2		793.404	1584.79	2	0.003562	2.246	1546.38		1728120	788	801	0		20190814-134125_001_Pilot_C19.10090.10090.2
TRUE	TRUE	(K)GQDLTPAK(L)	0.99	48.03	39.4404	35.05	2		415.224	828.434	2	-0.0001379	-0.1663	1116.04		12881100	794	801	0		20190814-134125_001_Pilot_C19.5818.5818.2
TRUE	TRUE	(K)GQDLTPAK(L)	0.99	40.27	39.4846	27.31	2		415.225	828.435	2	0.0007821	0.9429	1054.55		708746000	794	801	0		20190814-134125_001_Pilot_C19.5250.5250.2
TRUE	TRUE	(K)GQDLTPAkLLVK(I)	0.99	34.71	36.8904	19.32	2	Acetyl (+42)	662.896	1323.78	2	0.0001353	0.1022	3041.85		5061230	794	805	0		20190814-134125_001_Pilot_C19.25508.25508.2
TRUE	TRUE	(V)LSQYPSLQDVPLAALEGK(R)	1	73.74	42.0252	69.95	1		965.021	1928.03	2	0.001794	0.93	3636.57		2561930	836	853	0		20190814-134125_001_Pilot_C19.31819.31819.2
TRUE	TRUE	(L)SQYPSLQDVPLAALEGK(R)	0.99	43.91	42.6489	43.91	1		908.477	1814.94	2	-0.001876	-1.033	3545.15		1246390	837	853	0		20190814-134125_001_Pilot_C19.30827.30827.2
TRUE	TRUE	(Y)PSLQDVPLAALEGK(R)	1	50.69	39.8141	35.58	1		719.402	1436.79	2	0.001516	1.054	3306.98		641705	840	853	0		20190814-134125_001_Pilot_C19.28346.28346.2
TRUE	TRUE	(Q)DVPLAALEGK(R)	1	41.62	39.3752	30.11	1		506.788	1011.56	2	0.001758	1.736	2752.02		1368940	844	853	0		20190814-134125_001_Pilot_C19.22516.22516.2
TRUE	TRUE	(D)VPLAALEGK(R)	0.99	36.95	35.2802	26.46	1		449.274	896.534	2	0.0006941	0.7733	2279.7		1061960	845	853	0		20190814-134125_001_Pilot_C19.17528.17528.2
TRUE	TRUE	(Y)SDFSTPLAHFDLR(N)	1	54.95	41.7038	47.25	1		502.585	1504.73	3	0.0009791	0.6502	3120.52		2741980	884	896	0		20190814-134125_001_Pilot_C19.26344.26344.3
TRUE	TRUE	(Y)SDFSTPLAHFDLR(N)	1	76.57	41.9648	61.75	1		753.373	1504.73	2	-0.0005259	-0.3493	3122.46		9349320	884	896	0		20190814-134125_001_Pilot_C19.26364.26364.2
TRUE	TRUE	(S)DFSTPLAHFDLR(N)	1	56.25	41.5833	53.17	1		709.858	1417.7	2	0.002342	1.651	3280.46		1142080	885	896	0		20190814-134125_001_Pilot_C19.28056.28056.2
TRUE	TRUE	(F)STPLAHFDLR(N)	1	55.91	40.6333	45.59	1		578.811	1155.61	2	0.003138	2.713	2445.65		6300260	887	896	0		20190814-134125_001_Pilot_C19.19339.19339.2
TRUE	TRUE	(F)STPLAHFDLR(N)	1	51.49	40.9611	42.53	1		578.809	1155.6	2	-0.0005339	-0.4616	2360.43		3295590	887	896	0		20190814-134125_001_Pilot_C19.18394.18394.2
TRUE	TRUE	(F)STPLAHFDLR(N)	0.99	36.73	40.235	25.93	1		386.209	1155.61	3	0.002008	1.736	2354.28		656410	887	896	0		20190814-134125_001_Pilot_C19.18324.18324.3
TRUE	TRUE	(T)PLAHFDLR(N)	0.99	45.54	38.4566	30.8	1		484.77	967.525	2	0.0007101	0.7331	2446.62		2040860	889	896	0		20190814-134125_001_Pilot_C19.19349.19349.2
TRUE	TRUE	(R)NcWcVDEAGQELEGMR(S)	1	54.07	38.5138	54.07	2	Carbamidomethyl (+57), Carbamidomethyl (+57)	977.4	1952.79	2	0.004457	2.281	3694.1		1759910	897	912	0		20190814-134125_001_Pilot_C19.32440.32440.2
TRUE	TRUE	(R)NcWcVDEAGQELEGmR(S)	1	56.22	38.1571	56.22	2	Carbamidomethyl (+57), Carbamidomethyl (+57), Oxidation (+16)	985.396	1968.78	2	0.0007424	0.3769	2824.81		4133790	897	912	0		20190814-134125_001_Pilot_C19.23304.23304.2
TRUE	TRUE	(R)NcWcVDEAGQELEGMR(S)	1	52.24	38.6935	52.24	2	Carbamidomethyl (+57), Carbamidomethyl (+57)	977.4	1952.78	2	0.002887	1.478	3135.36		3916850	897	912	0		20190814-134125_001_Pilot_C19.26502.26502.2
TRUE	TRUE	(R)NcWcVDEAGQELEGMR(S)	1	58.52	38.4788	58.52	2	Carbamidomethyl (+57), Carbamidomethyl (+57)	977.398	1952.78	2	-0.0005045	-0.2582	3475.31		2271790	897	912	0		20190814-134125_001_Pilot_C19.30100.30100.2
TRUE	TRUE	(R)NcWcVDEAGQELEGmR(S)	1	60.49	38.2879	60.49	2	Carbamidomethyl (+57), Carbamidomethyl (+57), Oxidation (+16)	985.397	1968.78	2	0.00229	1.163	2950.33		2230480	897	912	0		20190814-134125_001_Pilot_C19.24571.24571.2
TRUE	TRUE	(R)NcWcVDEAGQELEGmR(S)	1	47.83	38.0482	45.61	2	Carbamidomethyl (+57), Carbamidomethyl (+57), Oxidation (+16)	657.266	1968.78	3	0.0009814	0.4983	2467.13		130396000	897	912	0		20190814-134125_001_Pilot_C19.19570.19570.3
TRUE	TRUE	(R)NcWcVDEAGQELEGMR(S)	1	47.99	38.485	47.99	2	Carbamidomethyl (+57), Carbamidomethyl (+57)	651.935	1952.78	3	0.0007305	0.3739	2993.86		676998	897	912	0		20190814-134125_001_Pilot_C19.25004.25004.3
TRUE	TRUE	(R)NcWcVDEAGQELEGmR(S)	1	46.59	38.2373	46.59	2	Carbamidomethyl (+57), Carbamidomethyl (+57), Oxidation (+16)	985.397	1968.78	2	0.003306	1.679	2669.45		33148400	897	912	0		20190814-134125_001_Pilot_C19.21644.21644.2
TRUE	TRUE	(R)NcWcVDEAGQELEGMR(S)	1	66.54	38.4979	66.54	2	Carbamidomethyl (+57), Carbamidomethyl (+57)	977.399	1952.78	2	0.001259	0.6446	3602.87		1305040	897	912	0		20190814-134125_001_Pilot_C19.31448.31448.2
TRUE	TRUE	(R)NcWcVDEAGQELEGmR(S)	1	64.56	38.1697	64.56	2	Carbamidomethyl (+57), Carbamidomethyl (+57), Oxidation (+16)	985.396	1968.78	2	0.0005784	0.2937	2545.47		26313200	897	912	0		20190814-134125_001_Pilot_C19.20380.20380.2
TRUE	TRUE	(R)NcWcVDEAGQELEGmR(S)	1	50.37	38.0943	50.37	2	Carbamidomethyl (+57), Carbamidomethyl (+57), Oxidation (+16)	985.395	1968.78	2	-0.0001016	-0.05156	2700.31		18739100	897	912	0		20190814-134125_001_Pilot_C19.21985.21985.2
TRUE	TRUE	(R)NcWcVDEAGQELEGMR(S)	1	65.2	38.5685	65.2	2	Carbamidomethyl (+57), Carbamidomethyl (+57)	977.398	1952.78	2	0.0004995	0.2556	3371.05		2012580	897	912	0		20190814-134125_001_Pilot_C19.29015.29015.2
TRUE	TRUE	(R)NcWcVDEAGQELEGmR(S)	1	74.98	38.3155	74.98	2	Carbamidomethyl (+57), Carbamidomethyl (+57), Oxidation (+16)	985.397	1968.78	2	0.00263	1.335	2638.45		9735990	897	912	0		20190814-134125_001_Pilot_C19.21320.21320.2
TRUE	TRUE	(R)NcWcVDEAGQELEGMR(S)	1	75.93	38.6362	75.93	2	Carbamidomethyl (+57), Carbamidomethyl (+57)	977.399	1952.78	2	0.001843	0.9435	3068.54		3078300	897	912	0		20190814-134125_001_Pilot_C19.25789.25789.2
TRUE	TRUE	(R)NcWcVDEAGQELEGMR(S)	1	78.41	38.4954	77.73	2	Carbamidomethyl (+57), Carbamidomethyl (+57)	651.935	1952.78	3	0.001189	0.6088	2847.64		60394100	897	912	0		20190814-134125_001_Pilot_C19.23545.23545.3
TRUE	TRUE	(R)NcWcVDEAGQELEGMR(S)	1	82.33	38.6362	82.33	2	Carbamidomethyl (+57), Carbamidomethyl (+57)	977.399	1952.78	2	0.001821	0.9323	2878.1		16044200	897	912	0		20190814-134125_001_Pilot_C19.23833.23833.2
TRUE	TRUE	(R)NcWcVDEAGQELEGmR(S)	1	89.92	38.3136	89.92	2	Carbamidomethyl (+57), Carbamidomethyl (+57), Oxidation (+16)	985.397	1968.78	2	0.002756	1.399	2576.92		15110800	897	912	0		20190814-134125_001_Pilot_C19.20701.20701.2
TRUE	TRUE	(R)NcWcVDEAGQELEGMR(S)	1	46.36	38.7286	46.36	2	Carbamidomethyl (+57), Carbamidomethyl (+57)	977.401	1952.79	2	0.005627	2.88	3166.11		2619200	897	912	0		20190814-134125_001_Pilot_C19.26813.26813.2
TRUE	TRUE	(R)NcWcVDEAGQELEGMR(S)	1	92.2	38.4837	92.2	2	Carbamidomethyl (+57), Carbamidomethyl (+57)	977.399	1952.78	2	0.0009995	0.5115	2847.6		332205000	897	912	0		20190814-134125_001_Pilot_C19.23544.23544.2
TRUE	TRUE	(R)NcWcVDEAGQELEGMR(S)	1	82.53	38.4819	82.53	2	Carbamidomethyl (+57), Carbamidomethyl (+57)	977.398	1952.78	2	-0.0002325	-0.119	3024.47		4501540	897	912	0		20190814-134125_001_Pilot_C19.25325.25325.2
TRUE	TRUE	(R)NcWcVDEAGQELEGMR(S)	1	65.06	38.75	65.06	2	Carbamidomethyl (+57), Carbamidomethyl (+57)	977.401	1952.79	2	0.006089	3.117	3211.88		3107470	897	912	0		20190814-134125_001_Pilot_C19.27311.27311.2
TRUE	TRUE	(R)NcWcVDEAGQELEGMR(S)	1	42.48	38.6404	40.85	2	Carbamidomethyl (+57), Carbamidomethyl (+57)	651.936	1952.79	3	0.005149	2.636	2817.28		1065490	897	912	0		20190814-134125_001_Pilot_C19.23227.23227.3
TRUE	TRUE	(R)NcWcVDEAGQELEGmR(S)	1	88.49	38.0949	88.49	2	Carbamidomethyl (+57), Carbamidomethyl (+57), Oxidation (+16)	985.395	1968.78	2	-0.0005356	-0.2719	2460.91		22514600	897	912	0		20190814-134125_001_Pilot_C19.19501.19501.2
TRUE	TRUE	(R)NcWcVDEAGQELEGmR(S)	1	64.5	38.0598	64.5	2	Carbamidomethyl (+57), Carbamidomethyl (+57), Oxidation (+16)	985.395	1968.77	2	-0.001888	-0.9583	2491.82		39952300	897	912	0		20190814-134125_001_Pilot_C19.19841.19841.2
TRUE	TRUE	(R)NcWcVDEAGQELEGmR(S)	0.99	37.31	38.1471	37.31	2	Carbamidomethyl (+57), Carbamidomethyl (+57), Oxidation (+16)	985.396	1968.78	2	0.0003024	0.1535	2794.59		18407800	897	912	0		20190814-134125_001_Pilot_C19.22973.22973.2
TRUE	TRUE	(R)NcWcVDEAGQELEGMR(S)	0.99	36.61	38.5491	36.61	2	Carbamidomethyl (+57), Carbamidomethyl (+57)	977.4	1952.79	2	0.003637	1.862	2920.7		12191000	897	912	0		20190814-134125_001_Pilot_C19.24296.24296.2
TRUE	TRUE	(R)NcWcVDEAGQELEGMR(S)	0.99	34.73	38.6794	34.73	2	Carbamidomethyl (+57), Carbamidomethyl (+57)	651.935	1952.78	3	0.00238	1.218	3028.65		885459	897	912	0		20190814-134125_001_Pilot_C19.25368.25368.3
TRUE	TRUE	(R)NcWcVDEAGQELEGMR(S)	0.99	76.8	38.3696	76.8	2	Carbamidomethyl (+57), Carbamidomethyl (+57)	977.397	1952.78	2	-0.002551	-1.305	3404.52		2175610	897	912	0		20190814-134125_001_Pilot_C19.29345.29345.2
TRUE	TRUE	(R)NcWcVDEAGQELEGMR(S)	0.99	61.3	38.6421	60.19	2	Carbamidomethyl (+57), Carbamidomethyl (+57)	651.937	1952.79	3	0.008668	4.437	2911.41		5473980	897	912	0		20190814-134125_001_Pilot_C19.24191.24191.3
TRUE	TRUE	(R)NcWcVDEAGQELEGMR(S)	0.99	38.8	38.5009	38.8	2	Carbamidomethyl (+57), Carbamidomethyl (+57)	651.934	1952.78	3	-0.0011	-0.5628	2943.69		1749240	897	912	0		20190814-134125_001_Pilot_C19.24501.24501.3
TRUE	TRUE	(R)NcWcVDEAGQELEGMR(S)	0.99	33.4	38.5655	33.4	2	Carbamidomethyl (+57), Carbamidomethyl (+57)	977.399	1952.78	2	0.001683	0.8616	3506.56		3561590	897	912	0		20190814-134125_001_Pilot_C19.30433.30433.2
TRUE	TRUE	(R)NcWcVDEAGQELEGmR(S)	0.99	33.46	38.2289	33.46	2	Carbamidomethyl (+57), Carbamidomethyl (+57), Oxidation (+16)	985.397	1968.78	2	0.00339	1.721	2763.46		4631250	897	912	0		20190814-134125_001_Pilot_C19.22643.22643.2
TRUE	TRUE	(N)cWcVDEAGQELEGmR(S)	1	70.48	37.9581	70.48	1	Carbamidomethyl (+57), Carbamidomethyl (+57), Oxidation (+16)	928.375	1854.74	2	0.001692	0.912	2508.79		11924700	898	912	0		20190814-134125_001_Pilot_C19.20023.20023.2
TRUE	TRUE	(N)cWcVDEAGQELEGMR(S)	0.99	39.39	38.2504	39.39	1	Carbamidomethyl (+57), Carbamidomethyl (+57)	613.92	1838.74	3	5.246e-05	0.02851	2874.37		2436500	898	912	0		20190814-134125_001_Pilot_C19.23796.23796.3
TRUE	TRUE	(W)cVDEAGQELEGmR(S)	1	59.42	37.3679	59.42	1	Carbamidomethyl (+57), Oxidation (+16)	755.319	1508.62	2	0.0005817	0.3854	1616.04		8721870	900	912	0		20190814-134125_001_Pilot_C19.10850.10850.2
TRUE	TRUE	(W)cVDEAGQELEGMR(S)	1	93.37	37.4873	85.9	1	Carbamidomethyl (+57)	747.323	1492.63	2	0.001741	1.165	2038.63		4423060	900	912	0		20190814-134125_001_Pilot_C19.15030.15030.2
TRUE	TRUE	(C)VDEAGQELEGMR(S)	1	68.51	38.3468	60.67	1		667.306	1332.6	2	-0.0005399	-0.4049	1907.18		1928480	901	912	0		20190814-134125_001_Pilot_C19.13728.13728.2
TRUE	TRUE	(R)SEPSKLPTcPGScEEAK(L)	1	70.96	40.6262	70.96	2	Carbamidomethyl (+57), Carbamidomethyl (+57)	938.926	1875.84	2	0.002993	1.595	1517.34		18642200	913	929	0		20190814-134125_001_Pilot_C19.9782.9782.2
TRUE	TRUE	(R)SEPSKLPTcPGScEEAK(L)	1	71.02	40.5687	69.54	2	Carbamidomethyl (+57), Carbamidomethyl (+57)	938.925	1875.84	2	0.001167	0.622	1486.81		556549000	913	929	0		20190814-134125_001_Pilot_C19.9466.9466.2
TRUE	TRUE	(R)SEPSKLPTcPGScEEAK(L)	1	44.71	40.5599	41.91	2	Carbamidomethyl (+57), Carbamidomethyl (+57)	626.287	1875.84	3	0.005565	2.965	1489.98		710214000	913	929	0		20190814-134125_001_Pilot_C19.9499.9499.3
TRUE	TRUE	(R)SEPSKLPTcPGScEEAK(L)	0.99	41.37	40.5599	38.41	2	Carbamidomethyl (+57), Carbamidomethyl (+57)	626.287	1875.84	3	0.005556	2.961	1521.28		23603900	913	929	0		20190814-134125_001_Pilot_C19.9824.9824.3
TRUE	TRUE	(E)PSKLPTcPGScEEAK(L)	1	53.89	40.4096	53.89	1	Carbamidomethyl (+57), Carbamidomethyl (+57)	554.262	1659.76	3	0.003638	2.191	1476.74		37330000	915	929	0		20190814-134125_001_Pilot_C19.9351.9351.3
TRUE	TRUE	(E)PSKLPTcPGScEEAK(L)	0.99	37.95	40.3599	36.76	1	Carbamidomethyl (+57), Carbamidomethyl (+57)	830.889	1659.76	2	0.004599	2.769	1472.97		12896500	915	929	0		20190814-134125_001_Pilot_C19.9305.9305.2
TRUE	TRUE	(S)KLPTcPGScEEAK(L)	1	59.53	39.6834	52.84	1	Carbamidomethyl (+57), Carbamidomethyl (+57)	738.845	1475.68	2	0.0007295	0.494	1473.88		5489730	917	929	0		20190814-134125_001_Pilot_C19.9318.9318.2
TRUE	TRUE	(K)LPTcPGScEEAK(L)	1	54.64	37.8753	44.49	2	Carbamidomethyl (+57), Carbamidomethyl (+57)	674.798	1347.58	2	0.001741	1.291	1388.08		1138940000	918	929	0		20190814-134125_001_Pilot_C19.8518.8518.2
TRUE	TRUE	(K)LPTcPGScEEAK(L)	1	54.21	37.7685	43.11	2	Carbamidomethyl (+57), Carbamidomethyl (+57)	674.798	1347.58	2	0.001051	0.7797	1500.87		3020450	918	929	0		20190814-134125_001_Pilot_C19.9611.9611.2
TRUE	TRUE	(K)LPTcPGScEEAK(L)	1	47.93	38.0079	39.47	2	Carbamidomethyl (+57), Carbamidomethyl (+57)	674.798	1347.58	2	0.001583	1.174	1357.54		6577660	918	929	0		20190814-134125_001_Pilot_C19.8188.8188.2
TRUE	TRUE	(K)LPTcPGScEEAK(L)	1	43.67	37.5755	37.09	2	Carbamidomethyl (+57), Carbamidomethyl (+57)	674.798	1347.58	2	0.0002575	0.1909	1464.8		5207200	918	929	0		20190814-134125_001_Pilot_C19.9208.9208.2
TRUE	TRUE	(K)LPTcPGScEEAK(L)	1	61.18	37.4468	50.81	2	Carbamidomethyl (+57), Carbamidomethyl (+57)	674.797	1347.58	2	-0.0001785	-0.1324	1418.58		15539900	918	929	0		20190814-134125_001_Pilot_C19.8770.8770.2
TRUE	TRUE	(K)LPTcPGScEEAkLR(V)	1	66.89	41.0421	61.89	2	Carbamidomethyl (+57), Carbamidomethyl (+57), Acetyl (+42)	830.396	1658.78	2	0.001695	1.021	2103.63		4938210	918	931	0		20190814-134125_001_Pilot_C19.15655.15655.2
TRUE	TRUE	(R)FPLGESFLVAK(G)	1	56.33	39.5328	30.17	2		604.341	1206.67	2	0.002952	2.444	3794.86		507952	951	961	0		20190814-134125_001_Pilot_C19.33550.33550.2
TRUE	TRUE	(R)FPLGESFLVAK(G)	1	53.19	39.6317	34.52	2		604.34	1206.67	2	0.00102	0.8446	3743.33		561638	951	961	0		20190814-134125_001_Pilot_C19.32985.32985.2
TRUE	TRUE	(R)FPLGESFLVAK(G)	1	58.53	39.6303	33.01	2		604.34	1206.67	2	0.00124	1.027	4470.14		369969	951	961	0		20190814-134125_001_Pilot_C19.38747.38747.2
TRUE	TRUE	(R)FPLGESFLVAK(G)	1	64.79	39.6265	39.5	2		604.34	1206.67	2	0.00137	1.134	3664.6		3981470	951	961	0		20190814-134125_001_Pilot_C19.32119.32119.2
TRUE	TRUE	(R)FPLGESFLVAK(G)	1	61.95	39.2174	33.04	2		604.341	1206.67	2	0.001874	1.552	4534.58		320177	951	961	0		20190814-134125_001_Pilot_C19.39067.39067.2
TRUE	TRUE	(R)FPLGESFLVAK(G)	1	46.64	39.2179	29.18	2		604.341	1206.67	2	0.00193	1.598	3837.22		282169	951	961	0		20190814-134125_001_Pilot_C19.34015.34015.2
TRUE	TRUE	(R)FPLGESFLVAK(G)	1	66.13	39.6327	45.64	2		604.34	1206.67	2	0.0008981	0.7436	3461.91		5164450	951	961	0		20190814-134125_001_Pilot_C19.29958.29958.2
TRUE	TRUE	(R)FPLGESFLVAK(G)	1	70.64	39.2179	50.69	2		604.341	1206.67	2	0.001534	1.27	3593.37		2090410	951	961	0		20190814-134125_001_Pilot_C19.31345.31345.2
TRUE	TRUE	(R)FPLGESFLVAK(G)	1	49.66	39.1835	34.45	2		604.341	1206.67	2	0.002304	1.908	3964.55		311759	951	961	0		20190814-134125_001_Pilot_C19.35321.35321.2
TRUE	TRUE	(R)FPLGESFLVAK(G)	1	43.78	39.6374	30.79	2		604.34	1206.67	2	0.0005321	0.4406	3625.43		788550	951	961	0		20190814-134125_001_Pilot_C19.31698.31698.2
TRUE	TRUE	(R)FPLGESFLVAK(G)	1	68.02	39.196	47.69	2		604.341	1206.67	2	0.00206	1.706	3561.2		4234350	951	961	0		20190814-134125_001_Pilot_C19.30992.30992.2
TRUE	TRUE	(R)FPLGESFLVAK(G)	1	74.35	39.2174	51.9	2		604.341	1206.67	2	0.00182	1.507	3430.35		18710100	951	961	0		20190814-134125_001_Pilot_C19.29613.29613.2
TRUE	TRUE	(R)FPLGESFLVAK(G)	1	68.15	39.6703	42.41	2		604.34	1206.66	2	-7.794e-05	-0.06454	3335.92		1854960	951	961	0		20190814-134125_001_Pilot_C19.28664.28664.2
TRUE	TRUE	(R)FPLGESFLVAK(G)	1	82.45	39.6374	55.92	2		604.34	1206.67	2	0.0005321	0.4406	4099.07		400671	951	961	0		20190814-134125_001_Pilot_C19.36523.36523.2
TRUE	TRUE	(R)FPLGESFLVAK(G)	1	41.6	39.6303	22.65	2		604.34	1206.67	2	0.001274	1.055	4777.46		227891	951	961	0		20190814-134125_001_Pilot_C19.40188.40188.2
TRUE	TRUE	(R)FPLGESFLVAK(G)	1	73.72	39.5361	53.1	2		604.341	1206.67	2	0.002534	2.098	3493.6		3736180	951	961	0		20190814-134125_001_Pilot_C19.30292.30292.2
TRUE	TRUE	(R)FPLGESFLVAK(G)	1	71.97	39.5501	49.53	2		604.341	1206.67	2	0.003164	2.62	3398.39		450547000	951	961	0		20190814-134125_001_Pilot_C19.29279.29279.2
TRUE	TRUE	(R)FPLGESFLVAK(G)	0.99	72.04	39.5487	49.75	2		604.342	1206.67	2	0.003918	3.244	3366.75		1428160000	951	961	0		20190814-134125_001_Pilot_C19.28973.28973.2
TRUE	TRUE	(R)FPLGESFLVAK(G)	0.99	40.12	39.5347	23.35	2		604.341	1206.67	2	0.002684	2.223	4595.61		320171	951	961	0		20190814-134125_001_Pilot_C19.39349.39349.2
TRUE	TRUE	(R)FPLGESFLVAK(G)	0.99	36.39	39.2174	16.64	2		604.341	1206.67	2	0.00182	1.507	4337.92		321820	951	961	0		20190814-134125_001_Pilot_C19.38062.38062.2
TRUE	TRUE	(R)FPLGESFLVAK(G)	0.99	37.71	39.5328	19.96	2		604.341	1206.67	2	0.002804	2.322	4439.21		378391	951	961	0		20190814-134125_001_Pilot_C19.38587.38587.2
TRUE	TRUE	(R)FPLGESFLVAK(G)	0.99	36.37	39.3176	20.37	2		604.341	1206.67	2	0.002394	1.982	4565.14		337940	951	961	0		20190814-134125_001_Pilot_C19.39216.39216.2
TRUE	TRUE	(R)FPLGESFLVAKGIR(L)	1	61.92	37.6708	55.02	2		511.965	1532.87	3	0.002315	1.509	3227.06		964391	951	964	0		20190814-134125_001_Pilot_C19.27482.27482.3
TRUE	TRUE	(R)FPLGESFLVAkGIR(L)	1	85.33	39.0309	77.98	2	Acetyl (+42)	788.449	1574.88	2	0.001601	1.016	3744.75		12133100	951	964	0		20190814-134125_001_Pilot_C19.33000.33000.2
TRUE	TRUE	(F)PLGESFLVAK(G)	1	59.43	39.9913	41.82	1		530.806	1059.6	2	-0.0001059	-0.09989	3354.27		12308500	952	961	0		20190814-134125_001_Pilot_C19.28851.28851.2
TRUE	TRUE	(F)PLGESFLVAK(G)	1	59.5	40.0539	41.78	1		530.806	1059.6	2	-0.0001599	-0.1508	3384.93		8368390	952	961	0		20190814-134125_001_Pilot_C19.29142.29142.2
TRUE	TRUE	(P)LGESFLVAK(G)	1	44.95	37.9106	28.49	1		482.279	962.544	2	0.0003321	0.3446	2520.07		1686380	953	961	0		20190814-134125_001_Pilot_C19.20141.20141.2
TRUE	TRUE	(R)LRNEDLGLPPLFPPR(E)	1	58.33	39.7937	56.8	2		867.489	1732.96	2	-2.794e-05	-0.01611	3366.33		2685840	965	979	0		20190814-134125_001_Pilot_C19.28970.28970.2
TRUE	TRUE	(R)LRNEDLGLPPLFPPR(E)	1	43.5	39.2018	43.5	2		867.49	1732.96	2	0.002128	1.227	3561.48		1044350	965	979	0		20190814-134125_001_Pilot_C19.30996.30996.2
TRUE	TRUE	(R)LRNEDLGLPPLFPPR(E)	1	66.48	39.1719	54.82	2		867.49	1732.97	2	0.002606	1.503	3430.31		52320500	965	979	0		20190814-134125_001_Pilot_C19.29612.29612.2
TRUE	TRUE	(R)LRNEDLGLPPLFPPR(E)	1	67.32	39.861	55.64	2		867.489	1732.96	2	0.001036	0.5975	3398.43		131555000	965	979	0		20190814-134125_001_Pilot_C19.29280.29280.2
TRUE	TRUE	(R)LRNEDLGLPPLFPPR(E)	1	75.69	39.8412	72.68	2		867.489	1732.96	2	0.001268	0.7313	3461.99		2887220	965	979	0		20190814-134125_001_Pilot_C19.29959.29959.2
TRUE	TRUE	(R)LRNEDLGLPPLFPPR(E)	1	42.36	39.0493	34.83	2		578.663	1732.97	3	0.003268	1.885	3552.66		6611460	965	979	0		20190814-134125_001_Pilot_C19.30905.30905.3
TRUE	TRUE	(R)LRNEDLGLPPLFPPR(E)	1	40.35	39.2007	33.31	2		578.662	1732.96	3	0.002107	1.215	3455.98		9363860	965	979	0		20190814-134125_001_Pilot_C19.29894.29894.3
TRUE	TRUE	(R)NEDLGLPPLFPPR(E)	1	58.12	41.1022	49.42	2		732.897	1463.78	2	0.002272	1.551	3735		15085200	967	979	0		20190814-134125_001_Pilot_C19.32892.32892.2
TRUE	TRUE	(R)NEDLGLPPLFPPR(E)	1	58.96	41.0958	52.56	2		732.897	1463.78	2	0.001486	1.015	4070.57		1076020	967	979	0		20190814-134125_001_Pilot_C19.36259.36259.2
TRUE	TRUE	(R)NEDLGLPPLFPPR(E)	1	59.05	41.0948	49.43	2		732.897	1463.78	2	0.001778	1.214	4103.11		1651290	967	979	0		20190814-134125_001_Pilot_C19.36568.36568.2
TRUE	TRUE	(R)NEDLGLPPLFPPR(E)	1	51.99	41.0981	41.96	2		732.897	1463.78	2	0.0009861	0.6732	3641.85		4412520	967	979	0		20190814-134125_001_Pilot_C19.31877.31877.2
TRUE	TRUE	(R)NEDLGLPPLFPPR(E)	1	63.81	41.0958	53.67	2		732.897	1463.78	2	0.001318	0.8998	3796.44		3538670	967	979	0		20190814-134125_001_Pilot_C19.33567.33567.2
TRUE	TRUE	(R)NEDLGLPPLFPPR(E)	1	61.15	41.004	49.85	2		732.897	1463.78	2	0.002576	1.759	3978.92		1622600	967	979	0		20190814-134125_001_Pilot_C19.35464.35464.2
TRUE	TRUE	(R)NEDLGLPPLFPPR(E)	1	65.12	41.1029	54.15	2		732.897	1463.78	2	0.00229	1.563	3917.38		2152770	967	979	0		20190814-134125_001_Pilot_C19.34864.34864.2
TRUE	TRUE	(R)NEDLGLPPLFPPR(E)	1	63.26	41.004	55.15	2		732.897	1463.78	2	0.002556	1.745	4039.98		495385	967	979	0		20190814-134125_001_Pilot_C19.36024.36024.2
TRUE	TRUE	(R)NEDLGLPPLFPPR(E)	1	64.17	41.004	52.78	2		732.897	1463.78	2	0.002672	1.824	4009.17		1016050	967	979	0		20190814-134125_001_Pilot_C19.35747.35747.2
TRUE	TRUE	(R)NEDLGLPPLFPPR(E)	1	70.25	41.004	60	2		732.898	1463.78	2	0.002928	1.999	3948.3		2409550	967	979	0		20190814-134125_001_Pilot_C19.35159.35159.2
TRUE	TRUE	(R)NEDLGLPPLFPPR(E)	1	62.2	40.9548	52.46	2		732.898	1463.78	2	0.003472	2.37	3704.52		35472100	967	979	0		20190814-134125_001_Pilot_C19.32554.32554.2
TRUE	TRUE	(R)NEDLGLPPLFPPR(E)	1	65.23	41.1578	54.84	2		732.896	1463.78	2	-0.0003739	-0.2553	3765.66		6870530	967	979	0		20190814-134125_001_Pilot_C19.33230.33230.2
TRUE	TRUE	(R)NEDLGLPPLFPPR(E)	1	64.23	40.8372	54.25	2		732.898	1463.78	2	0.004018	2.743	3672.93		1317010000	967	979	0		20190814-134125_001_Pilot_C19.32208.32208.2
TRUE	TRUE	(R)NEDLGLPPLFPPR(E)	0.99	38.3	41.2015	27.81	2		488.933	1463.78	3	-2.294e-05	-0.01566	3646.72		1639430	967	979	0		20190814-134125_001_Pilot_C19.31930.31930.3
TRUE	TRUE	(R)NEDLGLPPLFPPR(E)	0.99	34.86	41.0938	24.33	2		488.933	1463.78	3	0.0007751	0.5291	3678.14		2339210	967	979	0		20190814-134125_001_Pilot_C19.32266.32266.3
TRUE	TRUE	(N)EDLGLPPLFPPR(E)	1	47.58	40.1791	37.13	1		675.875	1349.74	2	0.001514	1.121	3723.48		2758710	968	979	0		20190814-134125_001_Pilot_C19.32765.32765.2
TRUE	TRUE	(N)EDLGLPPLFPPR(E)	0.99	39.68	39.9308	30.67	1		675.875	1349.73	2	-0.0002179	-0.1613	3691.54		2407320	968	979	0		20190814-134125_001_Pilot_C19.32413.32413.2
TRUE	TRUE	(D)LGLPPLFPPR(E)	1	39.67	33.9094	22.05	1		553.84	1105.67	2	0.0007981	0.7211	3647.28		684477	970	979	0		20190814-134125_001_Pilot_C19.31937.31937.2
TRUE	TRUE	(D)LGLPPLFPPR(E)	1	39.14	33.9094	24.04	1		553.84	1105.67	2	0.0008041	0.7266	3678.22		798434	970	979	0		20190814-134125_001_Pilot_C19.32267.32267.2
TRUE	TRUE	(R)EAFAEQFLR(G)	1	58.7	40.0074	50.98	2		555.783	1109.55	2	-4.194e-05	-0.03777	2966.59		4811030	980	988	0		20190814-134125_001_Pilot_C19.24749.24749.2
TRUE	TRUE	(R)EAFAEQFLR(G)	1	58.9	40.2317	48.43	2		555.783	1109.55	2	0.0002161	0.1945	3016.84		2792650	980	988	0		20190814-134125_001_Pilot_C19.25248.25248.2
TRUE	TRUE	(R)EAFAEQFLR(G)	1	61.34	40.0582	52.09	2		555.783	1109.55	2	0.001272	1.145	3979.08		1006390	980	988	0		20190814-134125_001_Pilot_C19.35466.35466.2
TRUE	TRUE	(R)EAFAEQFLR(G)	1	60.52	40.0728	49.64	2		555.783	1109.55	2	0.0008581	0.7726	2935.92		22818900	980	988	0		20190814-134125_001_Pilot_C19.24423.24423.2
TRUE	TRUE	(R)EAFAEQFLR(G)	1	60.62	40.0604	49.64	2		555.784	1109.55	2	0.001822	1.641	2905.26		95250500	980	988	0		20190814-134125_001_Pilot_C19.24124.24124.2
TRUE	TRUE	(R)EAFAEQFLR(G)	1	49.91	40.2719	42.21	2		555.782	1109.55	2	-0.0002779	-0.2503	3228.51		761715	980	988	0		20190814-134125_001_Pilot_C19.27498.27498.2
TRUE	TRUE	(R)EAFAEQFLR(G)	1	42.65	40.0582	41.45	2		555.783	1109.55	2	0.001406	1.266	3603.51		273440	980	988	0		20190814-134125_001_Pilot_C19.31456.31456.2
TRUE	TRUE	(R)EAFAEQFLR(G)	1	64.68	40.0873	53.11	2		555.784	1109.55	2	0.003012	2.712	2874.8		1240410000	980	988	0		20190814-134125_001_Pilot_C19.23799.23799.2
TRUE	TRUE	(R)EAFAEQFLR(G)	0.99	39.67	40.0809	29.71	2		555.783	1109.55	2	0.0005521	0.4971	3266.15		548747	980	988	0		20190814-134125_001_Pilot_C19.27902.27902.2
TRUE	TRUE	(R)EAFAEQFLR(G)	0.99	39.8	40.0604	34.01	2		555.784	1109.55	2	0.001918	1.727	3047.29		5260190	980	988	0		20190814-134125_001_Pilot_C19.25565.25565.2
TRUE	TRUE	(R)EAFAEQFLR(G)	0.99	35.71	40.0582	22.15	2		555.783	1109.55	2	0.001326	1.194	3571.57		283212	980	988	0		20190814-134125_001_Pilot_C19.31106.31106.2
TRUE	TRUE	(R)EAFAEQFLR(G)	0.99	33.56	40.0711	29.65	2		555.783	1109.55	2	0.0007961	0.7168	3916.13		186831	980	988	0		20190814-134125_001_Pilot_C19.34851.34851.2
TRUE	TRUE	(E)AFAEQFLR(G)	0.99	41.43	39.1344	29.15	1		491.261	980.508	2	-0.0002439	-0.2485	2862.05		6340990	981	988	0		20190814-134125_001_Pilot_C19.23677.23677.2
TRUE	TRUE	(R)LAAQSTLSFYQR(R)	1	56.73	40.9184	49.13	2		692.866	1383.72	2	0.003468	2.505	4006.7		272283	996	1007	0		20190814-134125_001_Pilot_C19.35727.35727.2
TRUE	TRUE	(R)LAAQSTLSFYQR(R)	1	58.44	41.0531	55.01	2		692.865	1383.72	2	0.0006921	0.4998	2775.05		4147790	996	1007	0		20190814-134125_001_Pilot_C19.22771.22771.2
TRUE	TRUE	(R)LAAQSTLSFYQR(R)	1	53.93	41.3207	49.85	2		692.865	1383.72	2	0.001002	0.7237	4099.8		411001	996	1007	0		20190814-134125_001_Pilot_C19.36532.36532.2
TRUE	TRUE	(R)LAAQSTLSFYQR(R)	1	59.91	41.4245	51.09	2		692.865	1383.72	2	0.001556	1.124	4037.13		376788	996	1007	0		20190814-134125_001_Pilot_C19.35996.35996.2
TRUE	TRUE	(R)LAAQSTLSFYQR(R)	1	50.32	41.4251	41.61	2		692.865	1383.72	2	0.001612	1.164	4595.49		296126	996	1007	0		20190814-134125_001_Pilot_C19.39348.39348.2
TRUE	TRUE	(R)LAAQSTLSFYQR(R)	1	65.79	41.4245	53.37	2		692.865	1383.72	2	0.001532	1.106	2883.6		2490760	996	1007	0		20190814-134125_001_Pilot_C19.23892.23892.2
TRUE	TRUE	(R)LAAQSTLSFYQR(R)	1	65.17	41.05	57.63	2		692.865	1383.72	2	0.0006361	0.4593	2841.84		2465660	996	1007	0		20190814-134125_001_Pilot_C19.23486.23486.2
TRUE	TRUE	(R)LAAQSTLSFYQR(R)	1	68.76	41.4245	59.06	2		692.865	1383.72	2	0.00149	1.076	3957.26		411742	996	1007	0		20190814-134125_001_Pilot_C19.35251.35251.2
TRUE	TRUE	(R)LAAQSTLSFYQR(R)	1	47.88	41.051	41.47	2		692.865	1383.72	2	0.0004441	0.3207	4397.39		385155	996	1007	0		20190814-134125_001_Pilot_C19.38375.38375.2
TRUE	TRUE	(R)LAAQSTLSFYQR(R)	1	61.11	41.0264	53.68	2		692.865	1383.71	2	3.406e-05	0.0246	2712.54		8126000	996	1007	0		20190814-134125_001_Pilot_C19.22100.22100.2
TRUE	TRUE	(R)LAAQSTLSFYQR(R)	1	45.01	41.0799	45.01	2		692.865	1383.72	2	0.0007181	0.5186	2549.39		22696600	996	1007	0		20190814-134125_001_Pilot_C19.20420.20420.2
TRUE	TRUE	(R)LAAQSTLSFYQR(R)	1	66.98	41.1524	58.81	2		692.866	1383.72	2	0.002592	1.872	4067.64		731345	996	1007	0		20190814-134125_001_Pilot_C19.36234.36234.2
TRUE	TRUE	(R)LAAQSTLSFYQR(R)	1	72.8	41.4301	64.88	2		692.866	1383.72	2	0.002468	1.782	3789.31		254670	996	1007	0		20190814-134125_001_Pilot_C19.33491.33491.2
TRUE	TRUE	(R)LAAQSTLSFYQR(R)	1	82.29	41.4301	72.21	2		692.866	1383.72	2	0.002186	1.579	2488.8		439428000	996	1007	0		20190814-134125_001_Pilot_C19.19808.19808.2
TRUE	TRUE	(R)LAAQSTLSFYQR(R)	1	84.3	41.3098	73.99	2		692.865	1383.72	2	0.0008981	0.6485	2623.79		7469590	996	1007	0		20190814-134125_001_Pilot_C19.21169.21169.2
TRUE	TRUE	(R)LAAQSTLSFYQR(R)	1	42.49	41.3258	42.49	2		692.865	1383.72	2	0.001368	0.988	3627		457890	996	1007	0		20190814-134125_001_Pilot_C19.31715.31715.2
TRUE	TRUE	(R)LAAQSTLSFYQR(R)	1	47.85	40.9156	45.58	2		692.866	1383.72	2	0.003646	2.633	3155.75		1064570	996	1007	0		20190814-134125_001_Pilot_C19.26703.26703.2
TRUE	TRUE	(R)LAAQSTLSFYQR(R)	1	87.29	40.9978	77.57	2		692.865	1383.71	2	-6.194e-05	-0.04473	2518.87		10729700	996	1007	0		20190814-134125_001_Pilot_C19.20128.20128.2
TRUE	TRUE	(R)LAAQSTLSFYQR(R)	1	84.04	41.0496	74.02	2		692.866	1383.72	2	0.00302	2.181	2654.68		5791670	996	1007	0		20190814-134125_001_Pilot_C19.21492.21492.2
TRUE	TRUE	(R)LAAQSTLSFYQR(R)	1	42.55	41.0496	42.55	2		692.866	1383.72	2	0.002972	2.146	4439.29		324720	996	1007	0		20190814-134125_001_Pilot_C19.38588.38588.2
TRUE	TRUE	(R)LAAQSTLSFYQR(R)	1	41.94	40.9978	41.94	2		692.865	1383.71	2	-4.594e-05	-0.03318	4478.68		409606	996	1007	0		20190814-134125_001_Pilot_C19.38803.38803.2
TRUE	TRUE	(R)LAAQSTLSFYQR(R)	1	68.45	40.854	58.57	2		692.867	1383.72	2	0.004102	2.962	2593.51		6817690	996	1007	0		20190814-134125_001_Pilot_C19.20876.20876.2
TRUE	TRUE	(R)LAAQSTLSFYQR(R)	0.99	40.03	41.3207	40.03	2		692.865	1383.72	2	0.001124	0.8118	3721.66		860213	996	1007	0		20190814-134125_001_Pilot_C19.32745.32745.2
TRUE	TRUE	(R)LAAQSTLSFYQR(R)	0.99	40.49	41.4301	40.46	2		692.866	1383.72	2	0.002298	1.66	4292.48		377462	996	1007	0		20190814-134125_001_Pilot_C19.37819.37819.2
TRUE	TRUE	(R)LAAQSTLSFYQR(R)	0.99	39.98	41.1524	39.39	2		692.866	1383.72	2	0.00259	1.87	4355.37		292542	996	1007	0		20190814-134125_001_Pilot_C19.38151.38151.2
TRUE	TRUE	(R)LAAQSTLSFYQR(R)	0.99	81.24	40.855	71.78	2		692.867	1383.72	2	0.00432	3.12	2744.1		3319670	996	1007	0		20190814-134125_001_Pilot_C19.22432.22432.2
TRUE	TRUE	(R)LAAQSTLSFYQR(R)	0.99	35.31	41.3207	29.99	2		692.865	1383.72	2	0.001246	0.8999	4322.72		672450	996	1007	0		20190814-134125_001_Pilot_C19.37978.37978.2
TRUE	TRUE	(R)LAAQSTLSFYQR(R)	0.99	79.53	41.274	71.35	2		692.863	1383.71	2	-0.002782	-2.009	2458.12		7055140	996	1007	0		20190814-134125_001_Pilot_C19.19473.19473.2
TRUE	TRUE	(A)QSTLSFYQR(R)	1	52.58	40.0561	37.07	1		565.286	1128.56	2	0.0004901	0.4338	2137.91		814552	999	1007	0		20190814-134125_001_Pilot_C19.16008.16008.2
TRUE	TRUE	(Q)STLSFYQR(R)	0.99	39.89	40.2276	22.51	1		501.256	1000.5	2	0.0004481	0.4474	2118.77		18237700	1000	1007	0		20190814-134125_001_Pilot_C19.15820.15820.2
TRUE	TRUE	(R)RRFSPDDSAGASALLR(S)	1	42.65	42.7374	28.28	2		573.636	1717.89	3	0.001344	0.7819	2041		2225230	1008	1023	0		20190814-134125_001_Pilot_C19.15058.15058.3
TRUE	TRUE	(R)RFSPDDSAGASA(L)	1	48.52	37.5112	38.69	1		590.765	1179.52	2	0.0001741	0.1474	1303.23		1341880	1009	1020	0		20190814-134125_001_Pilot_C19.7599.7599.2
TRUE	TRUE	(R)RFSPDDSAGASA(L)	1	47.95	37.512	43.56	1		590.765	1179.52	2	-0.0002419	-0.2049	1359.75		1490390	1009	1020	0		20190814-134125_001_Pilot_C19.8212.8212.2
TRUE	TRUE	(R)RFSPDDSAGASAL(L)	1	57.5	39.8087	53.05	1		647.308	1292.6	2	0.00175	1.353	2065.4		3360380	1009	1021	0		20190814-134125_001_Pilot_C19.15293.15293.2
TRUE	TRUE	(R)RFSPDDSAGASAL(L)	0.99	40.53	39.8525	38.73	1		647.309	1292.6	2	0.003484	2.693	2034.95		1574360	1009	1021	0		20190814-134125_001_Pilot_C19.14988.14988.2
TRUE	TRUE	(R)RFSPDDSAGASALLR(S)	0.99	49.88	42.1267	44.05	2		781.904	1561.79	2	0.00823	5.266	2309.57		3142950	1009	1023	0		20190814-134125_001_Pilot_C19.17858.17858.2
TRUE	TRUE	(R)FSPDDSAGASALLR(S)	1	55.11	41.3912	33.49	2		703.848	1405.68	2	-0.002404	-1.709	2454.82		5662010	1010	1023	0		20190814-134125_001_Pilot_C19.19438.19438.2
TRUE	TRUE	(R)FSPDDSAGASALLR(S)	1	54.23	41.2791	29.65	2		703.85	1405.68	2	0.0006741	0.4792	3873.3		518313	1010	1023	0		20190814-134125_001_Pilot_C19.34399.34399.2
TRUE	TRUE	(R)FSPDDSAGASALLR(S)	1	49.06	41.4894	34.26	2		703.85	1405.69	2	0.001408	1.001	3168.51		1151950	1010	1023	0		20190814-134125_001_Pilot_C19.26838.26838.2
TRUE	TRUE	(R)FSPDDSAGASALLR(S)	1	50.93	41.2791	35.08	2		703.85	1405.68	2	0.0007881	0.5602	3835.57		480689	1010	1023	0		20190814-134125_001_Pilot_C19.33997.33997.2
TRUE	TRUE	(R)FSPDDSAGASALLR(S)	1	49.39	41.5122	33.8	2		703.85	1405.69	2	0.001944	1.382	3624.07		488269	1010	1023	0		20190814-134125_001_Pilot_C19.31683.31683.2
TRUE	TRUE	(R)FSPDDSAGASALLR(S)	1	45.76	41.5134	29.31	2		703.85	1405.69	2	0.00201	1.429	3753.13		666373	1010	1023	0		20190814-134125_001_Pilot_C19.33095.33095.2
TRUE	TRUE	(R)FSPDDSAGASALLR(S)	1	70.03	41.5131	47.39	2		703.85	1405.69	2	0.002374	1.688	2533.35		665017000	1010	1023	0		20190814-134125_001_Pilot_C19.20261.20261.2
TRUE	TRUE	(R)FSPDDSAGASALLR(S)	1	52.17	41.2551	37.57	2		703.851	1405.69	2	0.002872	2.042	3282.67		669224	1010	1023	0		20190814-134125_001_Pilot_C19.28081.28081.2
TRUE	TRUE	(R)FSPDDSAGASALLR(S)	1	72.87	41.4879	50.07	2		703.85	1405.69	2	0.001282	0.9114	2656.25		27665200	1010	1023	0		20190814-134125_001_Pilot_C19.21509.21509.2
TRUE	TRUE	(R)FSPDDSAGASALLR(S)	1	79.04	41.2532	57.15	2		469.569	1405.68	3	0.0009571	0.6804	2593.14		5317940	1010	1023	0		20190814-134125_001_Pilot_C19.20871.20871.3
TRUE	TRUE	(R)FSPDDSAGASALLR(S)	1	43.94	41.2788	20.12	2		703.85	1405.68	2	0.0006201	0.4408	4066.47		450327	1010	1023	0		20190814-134125_001_Pilot_C19.36225.36225.2
TRUE	TRUE	(R)FSPDDSAGASALLR(S)	1	43.13	41.5131	27.25	2		703.85	1405.69	2	0.00223	1.585	3949.87		403600	1010	1023	0		20190814-134125_001_Pilot_C19.35176.35176.2
TRUE	TRUE	(R)FSPDDSAGASALLR(S)	1	90.06	41.4805	67.33	2		703.85	1405.68	2	0.001158	0.8232	2625.28		157721000	1010	1023	0		20190814-134125_001_Pilot_C19.21183.21183.2
TRUE	TRUE	(R)FSPDDSAGASALLR(S)	1	48.13	41.3392	24.15	2		703.849	1405.68	2	-0.0006679	-0.4748	3545.65		563016	1010	1023	0		20190814-134125_001_Pilot_C19.30833.30833.2
TRUE	TRUE	(R)FSPDDSAGASALLR(S)	1	42.89	41.2704	27.43	2		703.85	1405.68	2	0.0005521	0.3925	4036.13		352714	1010	1023	0		20190814-134125_001_Pilot_C19.35986.35986.2
TRUE	TRUE	(R)FSPDDSAGASALLR(S)	1	40.56	41.4805	30.46	2		703.85	1405.68	2	0.001126	0.8005	2710.31		7840580	1010	1023	0		20190814-134125_001_Pilot_C19.22079.22079.2
TRUE	TRUE	(R)FSPDDSAGASALLR(S)	0.99	40.11	41.49	26.09	2		703.85	1405.69	2	0.001286	0.9142	3001.64		2739390	1010	1023	0		20190814-134125_001_Pilot_C19.25089.25089.2
TRUE	TRUE	(R)FSPDDSAGASALLR(S)	0.99	39.21	41.4894	16.48	2		703.85	1405.69	2	0.001408	1.001	3905.78		441694	1010	1023	0		20190814-134125_001_Pilot_C19.34747.34747.2
TRUE	TRUE	(R)FSPDDSAGASALLR(S)	0.99	39.6	41.2668	24.65	2		703.849	1405.68	2	0.0004301	0.3057	3089.93		573840	1010	1023	0		20190814-134125_001_Pilot_C19.26021.26021.2
TRUE	TRUE	(R)FSPDDSAGASALLR(S)	0.99	81.26	41.3392	57.63	2		703.849	1405.68	2	-0.0007899	-0.5616	2563.85		356705000	1010	1023	0		20190814-134125_001_Pilot_C19.20569.20569.2
TRUE	TRUE	(R)FSPDDSAGASALLR(S)	0.99	52.35	41.5363	44.12	2		703.852	1405.69	2	0.005166	3.672	2740.93		5602340	1010	1023	0		20190814-134125_001_Pilot_C19.22400.22400.2
TRUE	TRUE	(R)FSPDDSAGASALLR(S)	0.99	42.05	41.0663	26.67	2		703.851	1405.69	2	0.004092	2.909	3471.32		498001	1010	1023	0		20190814-134125_001_Pilot_C19.30060.30060.2
TRUE	TRUE	(R)FSPDDSAGASALLR(S)	0.99	86.14	41.4408	63.03	2		703.848	1405.68	2	-0.001584	-1.126	2487.22		43487700	1010	1023	0		20190814-134125_001_Pilot_C19.19790.19790.2
TRUE	TRUE	(R)FSPDDSAGASALLR(S)	0.99	35.21	41.4894	21.15	2		703.85	1405.69	2	0.001408	1.001	3408.67		774048	1010	1023	0		20190814-134125_001_Pilot_C19.29385.29385.2
TRUE	TRUE	(R)FSPDDSAGASALLR(S)	0.99	39.21	41.1378	30.88	2		703.851	1405.69	2	0.003714	2.64	3204.63		1006450	1010	1023	0		20190814-134125_001_Pilot_C19.27231.27231.2
TRUE	TRUE	(R)FSPDDSAGASALLR(S)	0.99	36.69	41.2551	21.25	2		703.851	1405.69	2	0.00275	1.955	3137.81		886032	1010	1023	0		20190814-134125_001_Pilot_C19.26528.26528.2
TRUE	TRUE	(R)FSPDDSAGASALLR(S)	0.99	88.89	41.4925	72.24	2		703.852	1405.69	2	0.004784	3.401	2594.26		1629360000	1010	1023	0		20190814-134125_001_Pilot_C19.20883.20883.2
TRUE	TRUE	(F)SPDDSAGASALLR(S)	1	44.29	40.5465	32.69	1		630.316	1258.62	2	0.001448	1.15	2201.85		1654470	1011	1023	0		20190814-134125_001_Pilot_C19.16682.16682.2
TRUE	TRUE	(F)SPDDSAGASALLR(S)	1	88.89	40.898	79.5	1		630.315	1258.62	2	0.0004161	0.3303	2158.08		33017200	1011	1023	0		20190814-134125_001_Pilot_C19.16229.16229.2
TRUE	TRUE	(S)PDDSAGASALLR(S)	1	78.71	40.3109	62.14	1		586.799	1171.58	2	0.0009161	0.7812	2583.61		142933000	1012	1023	0		20190814-134125_001_Pilot_C19.20775.20775.2
TRUE	TRUE	(P)DDSAGASALLR(S)	1	62.41	40.8704	54.26	1		538.273	1074.53	2	0.00141	1.311	2152.96		4671000	1013	1023	0		20190814-134125_001_Pilot_C19.16171.16171.2
TRUE	TRUE	(D)DSAGASALLR(S)	1	52.85	41.2405	25.07	1		480.76	959.505	2	0.001126	1.172	2184.99		1097950	1014	1023	0		20190814-134125_001_Pilot_C19.16497.16497.2
TRUE	TRUE	(D)DSAGASALLR(S)	1	44.13	41.2405	22.71	1		480.76	959.505	2	0.001066	1.11	2024.95		2164120	1014	1023	0		20190814-134125_001_Pilot_C19.14885.14885.2
TRUE	TRUE	(D)SAGASALLR(S)	1	44.16	40.258	21.02	1		423.246	844.477	2	0.0001201	0.142	1844.36		5779960	1015	1023	0		20190814-134125_001_Pilot_C19.13083.13083.2
TRUE	TRUE	(S)AGASALLR(S)	0.99	66.5	39.8579	30.59	1		379.729	757.444	2	-0.0007859	-1.036	1729.16		1442490	1016	1023	0		20190814-134125_001_Pilot_C19.11988.11988.2
TRUE	TRUE	(R)SGPYMPQcDAFGSWEPVQcHAGTGHcWcVDEK(G)	0.99	35.09	39.8159	35.09	2	Carbamidomethyl (+57), Carbamidomethyl (+57), Carbamidomethyl (+57), Carbamidomethyl (+57)	939.134	3752.51	4	0.007093	1.89	2909.46		30660000	1024	1055	0		20190814-134125_001_Pilot_C19.24169.24169.4
TRUE	TRUE	(F)GSWEPVQcHAGTGHcWcVDEK(G)	1	46.9	39.3576	46.9	1	Carbamidomethyl (+57), Carbamidomethyl (+57), Carbamidomethyl (+57)	834.013	2499.02	3	0.0008792	0.3517	2090.19		9645270	1035	1055	0		20190814-134125_001_Pilot_C19.15505.15505.3
TRUE	TRUE	(C)HAGTGHcWcVDEK(G)	1	82.98	36.8681	82.98	1	Carbamidomethyl (+57), Carbamidomethyl (+57)	778.824	1555.63	2	0.002763	1.775	1234.61		17338900	1043	1055	0		20190814-134125_001_Pilot_C19.6908.6908.2
TRUE	TRUE	(H)AGTGHcWcVDEK(G)	1	40.22	37.881	40.22	1	Carbamidomethyl (+57), Carbamidomethyl (+57)	473.865	1418.57	3	0.0007415	0.5223	1420.27		29323400	1044	1055	0		20190814-134125_001_Pilot_C19.8785.8785.3
TRUE	TRUE	(K)GGFIPGSLTAR(S)	1	54.2	40.381	15.57	2		538.301	1074.59	2	0.004198	3.903	2648.22		240319000	1056	1066	0		20190814-134125_001_Pilot_C19.21423.21423.2
TRUE	TRUE	(K)GGFIPGSLTAR(S)	1	53.49	40.2028	15.38	2		538.3	1074.59	2	0.00334	3.105	2616.45		1762750000	1056	1066	0		20190814-134125_001_Pilot_C19.21097.21097.2
TRUE	TRUE	(K)GGFIPGSLTAR(S)	1	51.45	41.0421	15.17	2		538.299	1074.58	2	0.0011	1.023	2585.65		5132030	1056	1066	0		20190814-134125_001_Pilot_C19.20798.20798.2
TRUE	TRUE	(G)GFIPGSLTAR(S)	1	44.5	40.8483	25.16	1		509.788	1017.56	2	0.001482	1.455	2594.58		1816780	1057	1066	0		20190814-134125_001_Pilot_C19.20887.20887.2
TRUE	TRUE	(R)SLQIPQcPTTcEK(S)	1	51.3	40.2432	50.83	2	Carbamidomethyl (+57), Carbamidomethyl (+57)	521.25	1560.73	3	0.001264	0.8096	2102.75		3175850	1067	1079	0		20190814-134125_001_Pilot_C19.15644.15644.3
TRUE	TRUE	(R)SLQIPQcPTTcEK(S)	1	42.55	40.2164	38.5	2	Carbamidomethyl (+57), Carbamidomethyl (+57)	781.372	1560.73	2	0.001793	1.148	2161.32		9803620	1067	1079	0		20190814-134125_001_Pilot_C19.16261.16261.2
TRUE	TRUE	(R)SLQIPQcPTTcEK(S)	0.99	35.97	40.2444	35.7	2	Carbamidomethyl (+57), Carbamidomethyl (+57)	521.25	1560.73	3	0.0009435	0.6041	2133.27		5102380	1067	1079	0		20190814-134125_001_Pilot_C19.15963.15963.3
TRUE	TRUE	(Q)IPQcPTTcEK(S)	1	45.65	37.9657	39.11	1	Carbamidomethyl (+57), Carbamidomethyl (+57)	617.284	1232.55	2	0.001321	1.071	1260.18		1472750	1070	1079	0		20190814-134125_001_Pilot_C19.7177.7177.2
TRUE	TRUE	(R)TSGLLSSWK(Q)	1	54.16	39.2526	30.33	2		489.767	977.519	2	0.0006261	0.6398	2769		542391	1082	1090	0		20190814-134125_001_Pilot_C19.22706.22706.2
TRUE	TRUE	(R)TSGLLSSWK(Q)	1	53.2	40.5215	35.03	2		489.767	977.52	2	0.00205	2.095	2643.93		1050200	1082	1090	0		20190814-134125_001_Pilot_C19.21379.21379.2
TRUE	TRUE	(R)TSGLLSSWK(Q)	1	58.97	39.2526	32.69	2		489.767	977.519	2	0.0007901	0.8074	2607.75		4580380	1082	1090	0		20190814-134125_001_Pilot_C19.21012.21012.2
TRUE	TRUE	(R)TSGLLSSWK(Q)	1	59.2	39.2552	32.71	2		489.767	977.519	2	0.0003201	0.3271	2515.25		6408570	1082	1090	0		20190814-134125_001_Pilot_C19.20095.20095.2
TRUE	TRUE	(R)TSGLLSSWK(Q)	1	51.63	39.2526	25.35	2		489.767	977.519	2	0.0006901	0.7052	2576.84		5437820	1082	1090	0		20190814-134125_001_Pilot_C19.20700.20700.2
TRUE	TRUE	(R)TSGLLSSWK(Q)	1	48.79	39.2906	24.75	2		489.767	977.519	2	0.0009801	1.002	2675.74		2549350	1082	1090	0		20190814-134125_001_Pilot_C19.21712.21712.2
TRUE	TRUE	(R)TSGLLSSWK(Q)	1	50.83	39.2526	24.24	2		489.767	977.519	2	0.0008401	0.8585	2800.2		909818	1082	1090	0		20190814-134125_001_Pilot_C19.23037.23037.2
TRUE	TRUE	(R)TSGLLSSWK(Q)	1	61.25	40.6483	34.25	2		489.767	977.52	2	0.00174	1.778	2737.73		570384	1082	1090	0		20190814-134125_001_Pilot_C19.22365.22365.2
TRUE	TRUE	(R)TSGLLSSWK(Q)	1	45.41	39.2526	19.67	2		489.767	977.519	2	0.0008701	0.8892	2706.25		2045170	1082	1090	0		20190814-134125_001_Pilot_C19.22041.22041.2
TRUE	TRUE	(R)TSGLLSSWK(Q)	1	45.06	40.5215	28.75	2		489.767	977.52	2	0.002186	2.234	2546.37		719857000	1082	1090	0		20190814-134125_001_Pilot_C19.20389.20389.2
TRUE	TRUE	(T)SGLLSSWK(Q)	0.99	48.65	39.5129	18.33	1		439.243	876.471	2	-7.594e-05	-0.08655	2525.77		2644420	1083	1090	0		20190814-134125_001_Pilot_C19.20198.20198.2
TRUE	TRUE	(K)DLFVPAcLETGEYAR(L)	1	55.31	41.0843	50.33	2	Carbamidomethyl (+57)	870.918	1739.82	2	0.002653	1.524	3504.68		9743890	1102	1116	0		20190814-134125_001_Pilot_C19.30412.30412.2
TRUE	TRUE	(K)DLFVPAcLETGEYAR(L)	1	53.8	41.3239	51.5	2	Carbamidomethyl (+57)	870.918	1739.82	2	0.001763	1.013	3616.25		3761770	1102	1116	0		20190814-134125_001_Pilot_C19.31598.31598.2
TRUE	TRUE	(K)DLFVPAcLETGEYAR(L)	1	59.81	41.2934	54.65	2	Carbamidomethyl (+57)	870.92	1739.83	2	0.006237	3.583	3739.38		1922070	1102	1116	0		20190814-134125_001_Pilot_C19.32941.32941.2
TRUE	TRUE	(K)DLFVPAcLETGEYAR(L)	1	47.09	41.1103	45.28	2	Carbamidomethyl (+57)	870.918	1739.82	2	0.002059	1.183	3538.67		4546570	1102	1116	0		20190814-134125_001_Pilot_C19.30756.30756.2
TRUE	TRUE	(K)DLFVPAcLETGEYAR(L)	1	66.49	41.2759	57.6	2	Carbamidomethyl (+57)	870.917	1739.82	2	0.001189	0.6829	3411.21		11783600	1102	1116	0		20190814-134125_001_Pilot_C19.29412.29412.2
TRUE	TRUE	(K)DLFVPAcLETGEYAR(L)	1	68.23	41.1998	59.19	2	Carbamidomethyl (+57)	870.917	1739.82	2	0.0009428	0.5416	3380.28		13586800	1102	1116	0		20190814-134125_001_Pilot_C19.29102.29102.2
TRUE	TRUE	(K)DLFVPAcLETGEYAR(L)	1	69.57	41.1066	66.97	2	Carbamidomethyl (+57)	580.947	1739.82	3	0.0006558	0.3767	3323.86		5831050	1102	1116	0		20190814-134125_001_Pilot_C19.28535.28535.3
TRUE	TRUE	(K)DLFVPAcLETGEYAR(L)	1	79.04	41.1136	73.39	2	Carbamidomethyl (+57)	870.918	1739.82	2	0.002239	1.286	3349.66		1272590000	1102	1116	0		20190814-134125_001_Pilot_C19.28805.28805.2
TRUE	TRUE	(K)DLFVPAcLETGEYAR(L)	1	80.92	41.0411	72.68	2	Carbamidomethyl (+57)	580.948	1739.82	3	0.002948	1.693	3355.02		2193500	1102	1116	0		20190814-134125_001_Pilot_C19.28858.28858.3
TRUE	TRUE	(K)DLFVPAcLETGEYAR(L)	1	82.63	41.0411	79.9	2	Carbamidomethyl (+57)	870.918	1739.82	2	0.003083	1.771	3318.71		8608920	1102	1116	0		20190814-134125_001_Pilot_C19.28477.28477.2
TRUE	TRUE	(K)DLFVPAcLETGEYAR(L)	1	82.78	41.0503	79.89	2	Carbamidomethyl (+57)	870.918	1739.82	2	0.002859	1.642	3441.65		8977670	1102	1116	0		20190814-134125_001_Pilot_C19.29738.29738.2
TRUE	TRUE	(K)DLFVPAcLETGEYAR(L)	1	50.61	41.2814	48.02	2	Carbamidomethyl (+57)	870.919	1739.82	2	0.004575	2.628	3575.26		3336250	1102	1116	0		20190814-134125_001_Pilot_C19.31147.31147.2
TRUE	TRUE	(K)DLFVPAcLETGEYAR(L)	1	81.8	41.2159	79.86	2	Carbamidomethyl (+57)	870.919	1739.82	2	0.003861	2.218	3283.5		3639320	1102	1116	0		20190814-134125_001_Pilot_C19.28089.28089.2
TRUE	TRUE	(K)DLFVPAcLETGEYAR(L)	1	82.46	41.2652	73.87	2	Carbamidomethyl (+57)	870.919	1739.82	2	0.004395	2.525	3472.91		5384040	1102	1116	0		20190814-134125_001_Pilot_C19.30075.30075.2
TRUE	TRUE	(A)cLETGEYAR(L)	1	38.95	36.3979	18.89	1	Carbamidomethyl (+57)	549.748	1097.48	2	0.001061	0.9657	1433.8		7559790	1108	1116	0		20190814-134125_001_Pilot_C19.8895.8895.2
TRUE	TRUE	(R)LQASGAGTWcVDPASGEELR(P)	0.99	130.69	41.8786	126.33	1	Carbamidomethyl (+57)	1052.49	2102.97	2	0.001709	0.8122	2699.89		9109990	1117	1136	0		20190814-134125_001_Pilot_C19.21982.21982.2
TRUE	TRUE	(R)LQASGAGTWcVDPASGEELRPG(S)	1	73.98	42.0763	70.95	1	Carbamidomethyl (+57)	753.356	2257.05	3	0.001949	0.863	2786.61		9522550	1117	1138	0		20190814-134125_001_Pilot_C19.22892.22892.3
TRUE	TRUE	(R)LQASGAGTWcVDPASGEELRPG(S)	1	88.53	42.1368	88.53	1	Carbamidomethyl (+57)	1129.53	2257.04	2	-0.0004892	-0.2167	2782.65		15241900	1117	1138	0		20190814-134125_001_Pilot_C19.22852.22852.2
TRUE	TRUE	(R)LQASGAGTWcVDPASGEELRPG(S)	0.99	109.69	42.079	109.69	1	Carbamidomethyl (+57)	1129.53	2257.05	2	0.002111	0.9348	2813.34		3815400	1117	1138	0		20190814-134125_001_Pilot_C19.23183.23183.2
TRUE	TRUE	(R)LQASGAGTWcVDPASGEELRPGS(S)	1	72.1	42.3058	58.02	1	Carbamidomethyl (+57)	1173.05	2344.08	2	0.006493	2.769	2736.41		2859130	1117	1139	0		20190814-134125_001_Pilot_C19.22351.22351.2
TRUE	TRUE	(R)LQASGAGTWcVDPASGEELRPGSSS(S)	1	57.29	42.2425	57.29	1	Carbamidomethyl (+57)	840.388	2518.14	3	0.003089	1.226	2686.33		8515300	1117	1141	0		20190814-134125_001_Pilot_C19.21833.21833.3
TRUE	TRUE	(R)LQASGAGTWcVDPASGEELRPGSSS(S)	0.99	113.95	42.2801	113.95	1	Carbamidomethyl (+57)	1260.08	2518.14	2	0.004749	1.885	2684.5		7867780	1117	1141	0		20190814-134125_001_Pilot_C19.21812.21812.2
TRUE	TRUE	(R)LQASGAGTWcVDPASGEELRPGSSSSAQ(C)	1	54.31	42.7282	54.31	1	Carbamidomethyl (+57)	935.764	2804.27	3	0.003497	1.246	2652.41		4114820	1117	1144	0		20190814-134125_001_Pilot_C19.21468.21468.3
TRUE	TRUE	(R)LQASGAGTWcVDPASGEELRPGSSSSAQ(C)	1	69.24	42.7632	69.24	1	Carbamidomethyl (+57)	1403.14	2804.27	2	0.004245	1.513	2651.17		3027420	1117	1144	0		20190814-134125_001_Pilot_C19.21455.21455.2
TRUE	TRUE	(R)LQASGAGTWcVDPASGEELRPGSSSSAQcPSLcNVLK(S)	1	53.39	43.7251	53.39	2	Carbamidomethyl (+57), Carbamidomethyl (+57), Carbamidomethyl (+57)	969.957	3875.8	4	0.009314	2.403	3097.32		103623000	1117	1153	0		20190814-134125_001_Pilot_C19.26096.26096.4
TRUE	TRUE	(R)LQASGAGTWcVDPASGEELRPGSSSSAQcPSLcNVLK(S)	1	41.61	43.6663	41.61	2	Carbamidomethyl (+57), Carbamidomethyl (+57), Carbamidomethyl (+57)	1292.94	3875.79	3	0.004749	1.225	3095.82		849438000	1117	1153	0		20190814-134125_001_Pilot_C19.26080.26080.3
TRUE	TRUE	(W)cVDPASGEELRPGSSSSAQcPSLcNVLK(S)	0.99	35.8	43.0455	35.8	1	Carbamidomethyl (+57), Carbamidomethyl (+57), Carbamidomethyl (+57)	1002.47	3004.37	3	0.00479	1.594	2646.58		7649360	1126	1153	0		20190814-134125_001_Pilot_C19.21405.21405.3
TRUE	TRUE	(D)PASGEELRPGSSSSAQcPSLcNVLK(S)	1	64.62	43.275	61.76	1	Carbamidomethyl (+57), Carbamidomethyl (+57)	877.756	2630.25	3	0.004146	1.576	2813.25		3038910	1129	1153	0		20190814-134125_001_Pilot_C19.23182.23182.3
TRUE	TRUE	(D)PASGEELRPGSSSSAQcPSLcNVLK(S)	0.99	39.03	43.1927	39.03	1	Carbamidomethyl (+57), Carbamidomethyl (+57)	877.757	2630.25	3	0.005184	1.97	2901.71		2726860	1129	1153	0		20190814-134125_001_Pilot_C19.24087.24087.3
TRUE	TRUE	(P)GSSSSAQcPSLcNVLK(S)	1	47.63	40.3763	47.63	1	Carbamidomethyl (+57), Carbamidomethyl (+57)	847.897	1693.78	2	0.002993	1.766	2449.2		1851590	1138	1153	0		20190814-134125_001_Pilot_C19.19379.19379.2
TRUE	TRUE	(G)SSSSAQcPSLcNVLK(S)	1	68.17	40.1603	59.52	1	Carbamidomethyl (+57), Carbamidomethyl (+57)	819.386	1636.76	2	0.001863	1.138	2444.41		20428000	1139	1153	0		20190814-134125_001_Pilot_C19.19323.19323.2
TRUE	TRUE	(S)SSSAQcPSLcNVLK(S)	1	48.63	40.5971	48.63	1	Carbamidomethyl (+57), Carbamidomethyl (+57)	775.87	1549.73	2	0.003365	2.17	2444.69		6551930	1140	1153	0		20190814-134125_001_Pilot_C19.19327.19327.2
TRUE	TRUE	(S)SSAQcPSLcNVLK(S)	0.99	37.65	40.6521	35.22	1	Carbamidomethyl (+57), Carbamidomethyl (+57)	732.353	1462.69	2	0.001345	0.9192	2444.49		6338270	1141	1153	0		20190814-134125_001_Pilot_C19.19324.19324.2
TRUE	TRUE	(R)RVSPGyVPAcR(A)	1	52.78	35.1481	50.95	2	Iodo (+126), Carbamidomethyl (+57)	694.276	1386.54	2	0.0008762	0.6314	1860.66		10463100	1160	1170	0		20190814-134125_001_Pilot_C19.13269.13269.2
TRUE	TRUE	(R)RVSPGYVPAcR(A)	1	41.27	41.813	26.15	2	Carbamidomethyl (+57)	631.327	1260.64	2	0.0004168	0.3303	1446.8		94245500	1160	1170	0		20190814-134125_001_Pilot_C19.9022.9022.2
TRUE	TRUE	(R)RVSPGyVPAcR(A)	0.99	32.57	35.1996	24.51	2	Iodo (+126), Carbamidomethyl (+57)	463.187	1386.54	3	0.001961	1.413	1858.88		8661770	1160	1170	0		20190814-134125_001_Pilot_C19.13249.13249.3
TRUE	TRUE	(R)VSPGYVPAcR(A)	1	56.68	41.2067	45.85	2	Carbamidomethyl (+57)	553.277	1104.54	2	0.0008968	0.8111	1623.59		548187000	1161	1170	0		20190814-134125_001_Pilot_C19.10928.10928.2
TRUE	TRUE	(R)VSPGYVPAcR(A)	1	53.98	41.3799	38.41	2	Carbamidomethyl (+57)	369.187	1104.54	3	-0.0009092	-0.8224	1626.05		2556770	1161	1170	0		20190814-134125_001_Pilot_C19.10951.10951.3
TRUE	TRUE	(R)VSPGYVPAcR(A)	1	49.57	41.2061	38.6	2	Carbamidomethyl (+57)	553.277	1104.54	2	0.0009488	0.8582	1684.92		6398900	1161	1170	0		20190814-134125_001_Pilot_C19.11537.11537.2
TRUE	TRUE	(R)VSPGYVPAcR(A)	1	48.72	41.2146	39.41	2	Carbamidomethyl (+57)	553.277	1104.54	2	0.0001568	0.1418	1728.82		3370990	1161	1170	0		20190814-134125_001_Pilot_C19.11986.11986.2
TRUE	TRUE	(R)VSPGYVPAcR(A)	1	48.06	41.2005	38.12	2	Carbamidomethyl (+57)	553.278	1104.54	2	0.002215	2.003	1653.95		1008280000	1161	1170	0		20190814-134125_001_Pilot_C19.11213.11213.2
TRUE	TRUE	(R)VSPGyVPAcR(A)	1	43.17	33.1048	42.11	2	Iodo (+126), Carbamidomethyl (+57)	616.225	1230.44	2	0.0001882	0.1528	2112.03		7633040	1161	1170	0		20190814-134125_001_Pilot_C19.15748.15748.2
TRUE	TRUE	(S)PGYVPAcR(A)	0.99	35.38	39.8744	15.74	1	Carbamidomethyl (+57)	460.226	918.438	2	5.076e-05	0.0552	1654.74		75895900	1163	1170	0		20190814-134125_001_Pilot_C19.11221.11221.2
TRUE	TRUE	(R)AEDGGFSPVQcDQAQGScWcVmDSGEEVPGTR(V)	1	58.46	39.6539	53.22	2	Carbamidomethyl (+57), Carbamidomethyl (+57), Carbamidomethyl (+57), Oxidation (+16)	1178.14	3531.41	3	0.004184	1.184	2832.12		11201500	1171	1202	0		20190814-134125_001_Pilot_C19.23386.23386.3
TRUE	TRUE	(R)AEDGGFSPVQcDQAQGScWcVmDSGEEVPGTR(V)	1	71.24	39.5742	65.77	2	Carbamidomethyl (+57), Carbamidomethyl (+57), Carbamidomethyl (+57), Oxidation (+16)	1178.14	3531.41	3	0.002765	0.7828	2800.41		28046000	1171	1202	0		20190814-134125_001_Pilot_C19.23040.23040.3
TRUE	TRUE	(R)AEDGGFSPVQcDQAQGScWcVmDSGEEVPGTR(V)	1	80.48	39.6166	77.96	2	Carbamidomethyl (+57), Carbamidomethyl (+57), Carbamidomethyl (+57), Oxidation (+16)	1178.14	3531.41	3	0.003407	0.9645	2894.07		6826740	1171	1202	0		20190814-134125_001_Pilot_C19.24006.24006.3
TRUE	TRUE	(R)AEDGGFSPVQcDQAQGScWcVmDSGEEVPGTR(V)	1	84.77	39.6595	82.45	2	Carbamidomethyl (+57), Carbamidomethyl (+57), Carbamidomethyl (+57), Oxidation (+16)	1178.15	3531.41	3	0.006152	1.742	2737.97		10183100	1171	1202	0		20190814-134125_001_Pilot_C19.22368.22368.3
TRUE	TRUE	(R)AEDGGFSPVQcDQAQGScWcVMDSGEEVPGTR(V)	1	85.35	39.9242	84.27	2	Carbamidomethyl (+57), Carbamidomethyl (+57), Carbamidomethyl (+57)	1172.81	3515.41	3	0.001386	0.3942	2987.31		389348000	1171	1202	0		20190814-134125_001_Pilot_C19.24938.24938.3
TRUE	TRUE	(R)AEDGGFSPVQcDQAQGScWcVMDSGEEVPGTR(V)	1	89.52	39.9374	86.77	2	Carbamidomethyl (+57), Carbamidomethyl (+57), Carbamidomethyl (+57)	879.861	3515.42	4	0.002966	0.8435	2994.45		2849150	1171	1202	0		20190814-134125_001_Pilot_C19.25009.25009.4
TRUE	TRUE	(R)AEDGGFSPVQcDQAQGScWcVMDSGEEVPGTR(V)	1	80.64	40.0685	79.72	2	Carbamidomethyl (+57), Carbamidomethyl (+57), Carbamidomethyl (+57)	1172.81	3515.42	3	0.007986	2.271	2909.7		27532800	1171	1202	0		20190814-134125_001_Pilot_C19.24172.24172.3
TRUE	TRUE	(R)AEDGGFSPVQcDQAQGScWcVmDSGEEVPGTR(V)	1	84.86	39.5823	79.4	2	Carbamidomethyl (+57), Carbamidomethyl (+57), Carbamidomethyl (+57), Oxidation (+16)	1178.14	3531.41	3	-3.985e-05	-0.01128	2768.92		8885350	1171	1202	0		20190814-134125_001_Pilot_C19.22705.22705.3
TRUE	TRUE	(R)AEDGGFSPVQcDQAQGScWcVMDSGEEVPGTR(V)	0.99	38.46	39.9787	34.78	2	Carbamidomethyl (+57), Carbamidomethyl (+57), Carbamidomethyl (+57)	1172.81	3515.42	3	0.004332	1.232	4049.5		422730	1171	1202	0		20190814-134125_001_Pilot_C19.36097.36097.3
TRUE	TRUE	(R)AEDGGFSPVQcDQAQGScWcVmDSGEEVPGTR(V)	0.99	118.01	39.6393	112.18	2	Carbamidomethyl (+57), Carbamidomethyl (+57), Carbamidomethyl (+57), Oxidation (+16)	1178.14	3531.41	3	0.004964	1.405	2675.82		28825400	1171	1202	0		20190814-134125_001_Pilot_C19.21713.21713.3
TRUE	TRUE	(R)AEDGGFSPVQcDQAQGScWcVMDSGEEVPGTR(V)	0.99	61.77	39.5143	61.77	2	Carbamidomethyl (+57), Carbamidomethyl (+57), Carbamidomethyl (+57)	1172.81	3515.4	3	-0.01237	-3.519	2876.54		7075820	1171	1202	0		20190814-134125_001_Pilot_C19.23816.23816.3
TRUE	TRUE	(C)DQAQGScWcVMDSGEEVPGTR(V)	1	67.88	39.2366	65.61	1	Carbamidomethyl (+57), Carbamidomethyl (+57)	790.326	2367.96	3	0.003672	1.55	2647.14		3136100	1182	1202	0		20190814-134125_001_Pilot_C19.21412.21412.3
TRUE	TRUE	(Q)GScWcVMDSGEEVPGTR(V)	1	79.6	38.1637	79.6	1	Carbamidomethyl (+57), Carbamidomethyl (+57)	963.895	1925.77	2	0.003875	2.011	2573.55		7797990	1186	1202	0		20190814-134125_001_Pilot_C19.20666.20666.2
TRUE	TRUE	(C)WcVMDSGEEVPGTR(V)	1	57.98	38.4398	57.98	1	Carbamidomethyl (+57)	811.85	1621.69	2	-0.001479	-0.9116	2504.44		3914570	1189	1202	0		20190814-134125_001_Pilot_C19.19977.19977.2
TRUE	TRUE	(W)cVMDSGEEVPGTR(V)	1	69.35	37.195	69.35	1	Carbamidomethyl (+57)	718.811	1435.61	2	0.0003048	0.2121	1741.52		2654050	1190	1202	0		20190814-134125_001_Pilot_C19.12105.12105.2
TRUE	TRUE	(W)cVmDSGEEVPGTR(V)	1	90.9	37.1625	88.57	1	Carbamidomethyl (+57), Oxidation (+16)	726.809	1451.6	2	0.002094	1.441	1792.63		917651	1190	1202	0		20190814-134125_001_Pilot_C19.12580.12580.2
TRUE	TRUE	(W)cVmDSGEEVPGTR(V)	1	48.39	36.9531	47.92	1	Carbamidomethyl (+57), Oxidation (+16)	726.808	1451.6	2	-0.001324	-0.9116	1399.89		16736200	1190	1202	0		20190814-134125_001_Pilot_C19.8616.8616.2
TRUE	TRUE	(W)cVMDSGEEVPGTR(V)	0.99	80.86	37.2493	74.58	1	Carbamidomethyl (+57)	718.811	1435.61	2	-0.0005492	-0.3823	1783.44		4307280	1190	1202	0		20190814-134125_001_Pilot_C19.12496.12496.2
TRUE	TRUE	(W)cVmDSGEEVPGTR(V)	0.99	36.68	37.1634	35.27	1	Carbamidomethyl (+57), Oxidation (+16)	726.809	1451.6	2	0.001972	1.357	1362.43		2500130	1190	1202	0		20190814-134125_001_Pilot_C19.8244.8244.2
TRUE	TRUE	(W)cVmDSGEEVPGTR(V)	0.99	39.21	37.3656	39.21	1	Carbamidomethyl (+57), Oxidation (+16)	726.81	1451.61	2	0.003034	2.088	1531.89		1731230	1190	1202	0		20190814-134125_001_Pilot_C19.9938.9938.2
TRUE	TRUE	(C)VmDSGEEVPGTR(V)	1	56.07	37.9071	54.62	1	Oxidation (+16)	646.793	1291.57	2	-7.695e-05	-0.05953	1286.67		6650860	1191	1202	0		20190814-134125_001_Pilot_C19.7445.7445.2
TRUE	TRUE	(C)VmDSGEEVPGTR(V)	1	43.91	37.6433	38.68	1	Oxidation (+16)	646.794	1291.57	2	0.001631	1.262	1442.53		561167	1191	1202	0		20190814-134125_001_Pilot_C19.8978.8978.2
TRUE	TRUE	(C)VMDSGEEVPGTR(V)	1	81.63	38.8041	72.25	1		638.796	1275.58	2	0.001002	0.785	1566.24		18807400	1191	1202	0		20190814-134125_001_Pilot_C19.10323.10323.2
TRUE	TRUE	(M)DSGEEVPGTR(V)	1	57.21	36.6941	46.77	1		523.741	1045.47	2	-0.0004879	-0.4663	1179.84		1249390	1193	1202	0		20190814-134125_001_Pilot_C19.6406.6406.2
TRUE	TRUE	(R)VTGGQPAcESPR(C)	1	51.93	38.5211	49.58	2	Carbamidomethyl (+57)	629.797	1257.58	2	0.001131	0.8984	1204.37		2172090	1203	1214	0		20190814-134125_001_Pilot_C19.6586.6586.2
TRUE	TRUE	(R)VTGGQPAcESPR(C)	1	62.43	38.4255	54.02	2	Carbamidomethyl (+57)	629.797	1257.58	2	0.001561	1.24	1016.23		7720630	1203	1214	0		20190814-134125_001_Pilot_C19.4916.4916.2
TRUE	TRUE	(R)VTGGQPAcESPR(C)	1	69.04	38.5181	60.32	2	Carbamidomethyl (+57)	629.797	1257.58	2	0.001025	0.8142	1123.75		3884460	1203	1214	0		20190814-134125_001_Pilot_C19.5892.5892.2
TRUE	TRUE	(R)VTGGQPAcESPR(C)	1	61.84	38.5199	53.2	2	Carbamidomethyl (+57)	629.796	1257.58	2	0.0001088	0.08641	1046.65		6844210	1203	1214	0		20190814-134125_001_Pilot_C19.5197.5197.2
TRUE	TRUE	(R)VTGGQPAcESPR(C)	1	79.32	38.5199	69.69	2	Carbamidomethyl (+57)	629.796	1257.58	2	0.0004168	0.3311	1171.82		3535230	1203	1214	0		20190814-134125_001_Pilot_C19.6352.6352.2
TRUE	TRUE	(R)VTGGQPAcESPR(C)	1	61.22	38.5193	57.09	2	Carbamidomethyl (+57)	629.796	1257.58	2	-0.0004572	-0.3633	1093.13		4386850	1203	1214	0		20190814-134125_001_Pilot_C19.5600.5600.2
TRUE	TRUE	(R)VTGGQPAcESPR(C)	1	47.74	38.4967	31.25	2	Carbamidomethyl (+57)	629.795	1257.58	2	-0.001311	-1.042	1237.45		3426870	1203	1214	0		20190814-134125_001_Pilot_C19.6941.6941.2
TRUE	TRUE	(R)VTGGQPAcESPR(C)	1	67.64	38.5757	63.37	2	Carbamidomethyl (+57)	629.798	1257.58	2	0.003983	3.164	985.357		3257310000	1203	1214	0		20190814-134125_001_Pilot_C19.4649.4649.2
TRUE	TRUE	(V)TGGQPAcESPR(C)	0.99	71.18	36.5619	62.27	1	Carbamidomethyl (+57)	580.261	1158.51	2	-0.001515	-1.307	986.147		3375500	1204	1214	0		20190814-134125_001_Pilot_C19.4656.4656.2
TRUE	TRUE	(T)GGQPAcESPR(C)	0.99	33.38	35.7484	26.11	1	Carbamidomethyl (+57)	529.739	1057.46	2	0.001397	1.32	852.812		3169270	1205	1214	0		20190814-134125_001_Pilot_C19.3468.3468.2
TRUE	TRUE	(L)cETISGPTGSAMQQcQLLcR(Q)	1	92.07	41.1304	87.99	1	Carbamidomethyl (+57), Carbamidomethyl (+57), Carbamidomethyl (+57)	766.344	2296.01	3	0.00372	1.62	2557.31		1393480	1231	1250	0		20190814-134125_001_Pilot_C19.20500.20500.3
TRUE	TRUE	(L)cETISGPTGSAmQQcQLLcR(Q)	1	74.94	40.8803	74.16	1	Carbamidomethyl (+57), Oxidation (+16), Carbamidomethyl (+57), Carbamidomethyl (+57)	771.676	2312.01	3	0.005306	2.294	2268.67		808250	1231	1250	0		20190814-134125_001_Pilot_C19.17403.17403.3
TRUE	TRUE	(T)ISGPTGSAMQQcQLLcR(Q)	0.99	98.08	41.5815	98.08	1	Carbamidomethyl (+57), Carbamidomethyl (+57)	953.953	1905.89	2	0.005807	3.045	2418.28		3631010	1234	1250	0		20190814-134125_001_Pilot_C19.19034.19034.2
TRUE	TRUE	(G)PTGSAmQQcQLLcR(Q)	0.99	111.5	39.4934	94.17	1	Oxidation (+16), Carbamidomethyl (+57), Carbamidomethyl (+57)	833.381	1664.75	2	0.003414	2.05	1824.38		4687020	1237	1250	0		20190814-134125_001_Pilot_C19.12873.12873.2
TRUE	TRUE	(G)PTGSAmQQcQLLcR(Q)	0.99	34.2	39.4949	34.2	1	Oxidation (+16), Carbamidomethyl (+57), Carbamidomethyl (+57)	555.923	1664.75	3	0.002477	1.487	1823.31		913481	1237	1250	0		20190814-134125_001_Pilot_C19.12864.12864.3
TRUE	TRUE	(T)GSAmQQcQLLcR(Q)	1	48.76	38.2458	40.75	1	Oxidation (+16), Carbamidomethyl (+57), Carbamidomethyl (+57)	734.33	1466.65	2	0.002832	1.93	1742.18		1687660	1239	1250	0		20190814-134125_001_Pilot_C19.12111.12111.2
TRUE	TRUE	(G)SAMQQcQLLcR(Q)	1	56.96	39.1169	52.12	1	Carbamidomethyl (+57), Carbamidomethyl (+57)	697.821	1393.63	2	0.001303	0.9346	2009.57		3951220	1240	1250	0		20190814-134125_001_Pilot_C19.14741.14741.2
TRUE	TRUE	(G)SAmQQcQLLcR(Q)	0.99	36.7	38.0659	34.3	1	Oxidation (+16), Carbamidomethyl (+57), Carbamidomethyl (+57)	705.818	1409.62	2	-0.0003176	-0.2251	1735.59		13476900	1240	1250	0		20190814-134125_001_Pilot_C19.12049.12049.2
TRUE	TRUE	(S)AmQQcQLLcR(Q)	1	52.06	38.1224	43.7	1	Oxidation (+16), Carbamidomethyl (+57), Carbamidomethyl (+57)	662.302	1322.59	2	-0.0007096	-0.5361	1685.5		5897170	1241	1250	0		20190814-134125_001_Pilot_C19.11542.11542.2
TRUE	TRUE	(S)AmQQcQLLcR(Q)	1	48.34	38.4893	39.48	1	Oxidation (+16), Carbamidomethyl (+57), Carbamidomethyl (+57)	662.303	1322.59	2	0.001522	1.15	1835.29		1152940	1241	1250	0		20190814-134125_001_Pilot_C19.12990.12990.2
TRUE	TRUE	(R)QGSWSVFPPGPLIcSLESGR(W)	1	57.42	42.8794	53.82	2	Carbamidomethyl (+57)	725.362	2173.07	3	0.002618	1.204	3877.77		6296150	1251	1270	0		20190814-134125_001_Pilot_C19.34447.34447.3
TRUE	TRUE	(R)QGSWSVFPPGPLIcSLESGR(W)	1	57.61	42.88	51.62	2	Carbamidomethyl (+57)	1087.54	2173.07	2	0.002819	1.297	3906.21		567643000	1251	1270	0		20190814-134125_001_Pilot_C19.34750.34750.2
TRUE	TRUE	(R)QGSWSVFPPGPLIcSLESGR(W)	1	52.07	42.9296	48.36	2	Carbamidomethyl (+57)	725.363	2173.07	3	0.004157	1.912	3909.44		33078400	1251	1270	0		20190814-134125_001_Pilot_C19.34785.34785.3
TRUE	TRUE	(R)QGSWSVFPPGPLIcSLESGR(W)	1	68.12	42.9312	62.58	2	Carbamidomethyl (+57)	1087.54	2173.07	2	0.004529	2.083	3875.87		22308000	1251	1270	0		20190814-134125_001_Pilot_C19.34426.34426.2
TRUE	TRUE	(W)SVFPPGPLIcSLESGR(W)	1	66.29	42.4677	57.91	1	Carbamidomethyl (+57)	858.444	1714.87	2	0.002291	1.335	3689.4		76748600	1255	1270	0		20190814-134125_001_Pilot_C19.32389.32389.2
TRUE	TRUE	(W)SVFPPGPLIcSLESGR(W)	1	50.78	42.2287	42.28	1	Carbamidomethyl (+57)	858.445	1714.88	2	0.003539	2.062	3657.52		8150360	1255	1270	0		20190814-134125_001_Pilot_C19.32043.32043.2
TRUE	TRUE	(W)SVFPPGPLIcSLESGR(W)	1	80.07	42.53	78.34	1	Carbamidomethyl (+57)	572.632	1714.88	3	0.003961	2.308	3697.41		1208710	1255	1270	0		20190814-134125_001_Pilot_C19.32476.32476.3
TRUE	TRUE	(W)SVFPPGPLIcSLESGR(W)	0.99	37.15	42.5472	31.48	1	Carbamidomethyl (+57)	858.443	1714.87	2	0.0004508	0.2627	3719.6		2220050	1255	1270	0		20190814-134125_001_Pilot_C19.32722.32722.2
TRUE	TRUE	(G)PLIcSLESGR(W)	1	48.68	41.5278	37.8	1	Carbamidomethyl (+57)	566.296	1130.58	2	0.002565	2.267	2325.78		2483880	1261	1270	0		20190814-134125_001_Pilot_C19.18019.18019.2
TRUE	TRUE	(R)WESQLPQPR(A)	1	42.8	39.4181	30.97	2		570.794	1139.57	2	0.001174	1.029	2104.22		46679400	1271	1279	0		20190814-134125_001_Pilot_C19.15660.15660.2
TRUE	TRUE	(R)WESQLPQPR(A)	1	40.27	39.511	26.93	2		570.794	1139.57	2	0.0005061	0.4437	1955.73		44607500	1271	1279	0		20190814-134125_001_Pilot_C19.14234.14234.2
TRUE	TRUE	(R)WESQLPQPR(A)	1	40.09	39.511	26.63	2		570.794	1139.57	2	0.0004901	0.4297	2042.15		7228390	1271	1279	0		20190814-134125_001_Pilot_C19.15070.15070.2
TRUE	TRUE	(R)WESQLPQPR(A)	0.99	36.18	39.511	25.01	2		570.794	1139.57	2	0.0005081	0.4454	2134.5		4027020	1271	1279	0		20190814-134125_001_Pilot_C19.15976.15976.2
TRUE	TRUE	(R)WESQLPQPR(A)	0.99	35.74	39.4285	25.05	2		570.794	1139.57	2	0.0007941	0.6962	2235.32		1614170	1271	1279	0		20190814-134125_001_Pilot_C19.17040.17040.2
TRUE	TRUE	(R)AcQRPQLW(Q)	0.99	42.89	39.4379	32.44	1	Carbamidomethyl (+57)	529.764	1057.51	2	0.001495	1.412	2361.42		1997960	1280	1287	0		20190814-134125_001_Pilot_C19.18404.18404.2
TRUE	TRUE	(R)AcQRPQLW(Q)	0.99	38.84	39.4354	29.68	1	Carbamidomethyl (+57)	529.764	1057.51	2	0.001111	1.049	2309.25		300114000	1280	1287	0		20190814-134125_001_Pilot_C19.17854.17854.2
TRUE	TRUE	(R)AcQRPQLWQTIQTQGH(F)	1	59.08	42.4561	54.34	1	Carbamidomethyl (+57)	651.324	1950.95	3	0.001928	0.9876	2366.07		5441950	1280	1295	0		20190814-134125_001_Pilot_C19.18457.18457.3
TRUE	TRUE	(R)AcQRPQLWQTIQTQGHFQLQLPPGK(M)	1	55.42	42.8704	54.24	2	Carbamidomethyl (+57)	987.517	2959.53	3	0.003726	1.258	3204		80502300	1280	1304	0		20190814-134125_001_Pilot_C19.27223.27223.3
TRUE	TRUE	(R)AcQRPQLWQTIQTQGHFQLQLPPGK(M)	1	55.39	42.9292	54.77	2	Carbamidomethyl (+57)	987.515	2959.52	3	9.276e-05	0.03133	3235.05		38050100	1280	1304	0		20190814-134125_001_Pilot_C19.27570.27570.3
TRUE	TRUE	(R)AcQRPQLWQTIQTQGHFQLQLPPGK(M)	1	53.35	42.9548	52.58	2	Carbamidomethyl (+57)	987.516	2959.53	3	0.002025	0.6839	3266.89		16959300	1280	1304	0		20190814-134125_001_Pilot_C19.27909.27909.3
TRUE	TRUE	(R)AcQRPQLWQTIQTQGHFQLQLPPGK(M)	1	62.52	42.8549	61.77	2	Carbamidomethyl (+57)	987.517	2959.53	3	0.00555	1.875	3172.13		258584000	1280	1304	0		20190814-134125_001_Pilot_C19.26878.26878.3
TRUE	TRUE	(R)AcQRPQLWQTIQTQGHFQLQLPPGK(M)	0.99	36.11	42.9391	36.11	2	Carbamidomethyl (+57)	987.516	2959.53	3	0.002304	0.7782	3297.11		5132160	1280	1304	0		20190814-134125_001_Pilot_C19.28236.28236.3
TRUE	TRUE	(R)PQLWQTIQTQGHFQLQLPPGK(M)	0.99	36.56	41.5827	36.56	1		815.775	2444.3	3	0.00511	2.09	3447.79		14649600	1284	1304	0		20190814-134125_001_Pilot_C19.29804.29804.3
TRUE	TRUE	(W)QTIQTQGHFQLQLPPGK(M)	1	58.04	41.7667	52.86	1		961.017	1920.02	2	-0.00242	-1.26	2707.86		5524020	1288	1304	0		20190814-134125_001_Pilot_C19.22055.22055.2
TRUE	TRUE	(W)QTIQTQGHFQLQLPPGK(M)	1	52.3	41.7955	47.32	1		961.019	1920.02	2	0.00188	0.9787	2584.85		160072000	1288	1304	0		20190814-134125_001_Pilot_C19.20788.20788.2
TRUE	TRUE	(W)QTIQTQGHFQLQLPPGK(M)	1	62.31	41.5625	57.02	1		961.019	1920.02	2	0.001288	0.6705	2615.13		47174200	1288	1304	0		20190814-134125_001_Pilot_C19.21085.21085.2
TRUE	TRUE	(W)QTIQTQGHFQLQLPPGK(M)	1	46.18	41.5458	41.08	1		961.02	1920.03	2	0.003794	1.975	2645.91		16320200	1288	1304	0		20190814-134125_001_Pilot_C19.21399.21399.2
TRUE	TRUE	(Q)GHFQLQLPPGK(M)	1	42.5	39.746	39.39	1		407.897	1220.67	3	0.0006821	0.5583	2374.4		2016810	1294	1304	0		20190814-134125_001_Pilot_C19.18549.18549.3
TRUE	TRUE	(Q)GHFQLQLPPGK(M)	1	43.17	39.9581	39.08	1		407.896	1220.67	3	0.0001301	0.1065	2342.64		1282660	1294	1304	0		20190814-134125_001_Pilot_C19.18196.18196.3
TRUE	TRUE	(H)FQLQLPPGK(M)	1	45.25	40.0372	32.25	1		514.301	1026.59	2	0.001374	1.337	2732.34		5920190	1296	1304	0		20190814-134125_001_Pilot_C19.22305.22305.2
TRUE	TRUE	(H)FQLQLPPGK(M)	0.99	35.27	40.0359	27.62	1		514.301	1026.59	2	0.00115	1.119	2691.73		2501080	1296	1304	0		20190814-134125_001_Pilot_C19.21896.21896.2
TRUE	TRUE	(H)FQLQLPPGK(M)	0.99	33.72	40.0359	25.17	1		514.301	1026.59	2	0.001248	1.215	2763.3		2051760	1296	1304	0		20190814-134125_001_Pilot_C19.22641.22641.2
TRUE	TRUE	(F)QLQLPPGK(M)	0.99	51.28	34.8202	32.15	1		440.767	879.52	2	0.00208	2.362	1923.48		67511900	1297	1304	0		20190814-134125_001_Pilot_C19.13881.13881.2
TRUE	TRUE	(F)QLQLPPGK(M)	0.99	49.27	34.8813	32.09	1		440.767	879.519	2	0.0004341	0.493	1862.33		156081000	1297	1304	0		20190814-134125_001_Pilot_C19.13289.13289.2
TRUE	TRUE	(F)QLQLPPGK(M)	0.99	47.81	34.8813	32.48	1		440.767	879.518	2	0.0002901	0.3294	2015.69		18415800	1297	1304	0		20190814-134125_001_Pilot_C19.14796.14796.2
TRUE	TRUE	(F)QLQLPPGK(M)	0.99	46.8	34.8813	29.82	1		440.766	879.518	2	-0.0002119	-0.2407	1985.28		15694700	1297	1304	0		20190814-134125_001_Pilot_C19.14540.14540.2
TRUE	TRUE	(F)QLQLPPGK(M)	0.99	45.72	34.8813	28.57	1		440.767	879.519	2	0.0004381	0.4975	1892.61		143952000	1297	1304	0		20190814-134125_001_Pilot_C19.13610.13610.2
TRUE	TRUE	(F)QLQLPPGK(M)	0.99	43.88	34.8813	30.48	1		440.767	879.518	2	0.0003081	0.3499	2047.04		12405500	1297	1304	0		20190814-134125_001_Pilot_C19.15125.15125.2
TRUE	TRUE	(F)QLQLPPGK(M)	0.99	42.84	34.8813	28.08	1		440.767	879.519	2	0.0005301	0.602	1953.77		54405200	1297	1304	0		20190814-134125_001_Pilot_C19.14210.14210.2
TRUE	TRUE	(F)QLQLPPGK(M)	0.99	32.77	34.8813	24.46	1		440.767	879.519	2	0.0007101	0.8064	1831.77		3323750	1297	1304	0		20190814-134125_001_Pilot_C19.12952.12952.2
TRUE	TRUE	(F)QVFILDELTAR(G)	1	58.15	40.849	37.91	1		652.865	1303.72	2	0.002152	1.649	3583.76		2696580	1318	1328	0		20190814-134125_001_Pilot_C19.31238.31238.2
TRUE	TRUE	(F)ILDELTAR(G)	0.99	47.76	40.7434	27.26	1		465.767	929.52	2	0.001222	1.313	2239.14		17083500	1321	1328	0		20190814-134125_001_Pilot_C19.17084.17084.2
TRUE	TRUE	(F)ILDELTAR(G)	0.99	47.68	40.7434	27.57	1		465.767	929.519	2	0.0009261	0.9952	2270.39		1681840	1321	1328	0		20190814-134125_001_Pilot_C19.17422.17422.2
TRUE	TRUE	(R)LGVNVTWK(S)	0.99	45.63	40.6625	20.83	2		458.766	915.517	2	-0.0004399	-0.48	2485.71		3041010	1362	1369	0		20190814-134125_001_Pilot_C19.19773.19773.2
TRUE	TRUE	(K)SRLEDIPVASLPDLHDIER(A)	1	57.12	42.7351	55.64	2		544.542	2174.14	4	0.00331	1.522	3174.1		3443700	1370	1388	0		20190814-134125_001_Pilot_C19.26900.26900.4
TRUE	TRUE	(K)SRLEDIPVASLPDLHDIER(A)	1	51.06	42.5278	51.06	2		725.72	2174.14	3	0.0037	1.701	3205.95		6072210	1370	1388	0		20190814-134125_001_Pilot_C19.27245.27245.3
TRUE	TRUE	(K)SRLEDIPVASLPDLHDIER(A)	1	50.23	42.6687	48.3	2		544.542	2174.14	4	0.003626	1.667	3143.51		671853000	1370	1388	0		20190814-134125_001_Pilot_C19.26583.26583.4
TRUE	TRUE	(K)SRLEDIPVASLPDLHDIER(A)	1	71.67	42.6387	67.11	2		1088.08	2174.14	2	0.002272	1.045	3148.31		47756700	1370	1388	0		20190814-134125_001_Pilot_C19.26629.26629.2
TRUE	TRUE	(K)SRLEDIPVASLPDLHDIER(A)	1	78.63	42.7423	74.77	2		725.72	2174.14	3	0.003094	1.422	3143.47		1109770000	1370	1388	0		20190814-134125_001_Pilot_C19.26582.26582.3
TRUE	TRUE	(K)SRLEDIPVASLPDLHDIER(A)	1	42.97	42.5314	27.83	2		544.542	2174.14	4	0.003898	1.792	3238.26		3573070	1370	1388	0		20190814-134125_001_Pilot_C19.27603.27603.4
TRUE	TRUE	(K)SRLEDIPVASLPDLHDIER(A)	1	45.14	42.62	42	2		725.72	2174.14	3	0.004432	2.038	3299.66		1095660	1370	1388	0		20190814-134125_001_Pilot_C19.28265.28265.3
TRUE	TRUE	(K)SRLEDIPVASLPDLHDIER(A)	1	68.25	42.6014	64.66	2		725.721	2174.14	3	0.006565	3.018	3174.02		16489300	1370	1388	0		20190814-134125_001_Pilot_C19.26899.26899.3
TRUE	TRUE	(K)SRLEDIPVASLPDLHDIER(A)	1	40.88	42.5768	40.88	2		725.719	2174.14	3	0.002974	1.367	3120.72		178823000	1370	1388	0		20190814-134125_001_Pilot_C19.26347.26347.3
TRUE	TRUE	(R)LEDIPVASLPDLHDIER(A)	1	80.01	42.8443	78.58	2		966.508	1931	2	0.00107	0.5539	3342.86		17917200	1372	1388	0		20190814-134125_001_Pilot_C19.28734.28734.2
TRUE	TRUE	(R)LEDIPVASLPDLHDIER(A)	0.99	75.26	42.6164	66.6	2		644.676	1931.01	3	0.005721	2.961	3355.44		1316060000	1372	1388	0		20190814-134125_001_Pilot_C19.28861.28861.3
TRUE	TRUE	(R)LEDIPVASLPDLHDIER(A)	0.99	125.17	42.6103	112.56	2		966.508	1931	2	0.001364	0.706	3373.3		42627100	1372	1388	0		20190814-134125_001_Pilot_C19.29036.29036.2
TRUE	TRUE	(E)DIPVASLPDLHDIER(A)	1	42.7	42.3712	39.8	1		563.966	1688.88	3	0.003795	2.246	3215.81		1033190	1374	1388	0		20190814-134125_001_Pilot_C19.27355.27355.3
TRUE	TRUE	(I)PVASLPDLHDIER(A)	1	64.88	42.1267	56.81	1		487.928	1460.76	3	-0.0003829	-0.262	3122.62		7015320	1376	1388	0		20190814-134125_001_Pilot_C19.26366.26366.3
TRUE	TRUE	(I)PVASLPDLHDIER(A)	1	69.5	41.8665	59.45	1		487.929	1460.77	3	0.003658	2.502	3153.11		7603580	1376	1388	0		20190814-134125_001_Pilot_C19.26675.26675.3
TRUE	TRUE	(I)PVASLPDLHDIER(A)	0.99	98.08	42.2657	88.66	1		731.39	1460.77	2	0.002908	1.989	3353.44		57418000	1376	1388	0		20190814-134125_001_Pilot_C19.28843.28843.2
TRUE	TRUE	(V)ASLPDLHDIER(A)	1	71.77	41.0486	46.32	1		633.329	1264.64	2	0.002526	1.996	3159.54		5657420	1378	1388	0		20190814-134125_001_Pilot_C19.26743.26743.2
TRUE	TRUE	(A)SLPDLHDIER(A)	1	40.24	40.5385	28.08	1		597.81	1193.61	2	0.001098	0.9192	2363.61		835649	1379	1388	0		20190814-134125_001_Pilot_C19.18429.18429.2
TRUE	TRUE	(L)PDLHDIER(A)	0.99	46.62	39.7262	19.48	1		497.752	993.489	2	0.001002	1.008	3161.58		1333110	1381	1388	0		20190814-134125_001_Pilot_C19.26766.26766.2
TRUE	TRUE	(L)PDLHDIER(A)	0.99	65.73	39.5056	24.44	1		497.752	993.489	2	0.0003901	0.3922	3126.74		5432740	1381	1388	0		20190814-134125_001_Pilot_C19.26413.26413.2
TRUE	TRUE	(R)ALVGKDLLGR(F)	1	42.54	37.4492	24.11	2		521.326	1040.64	2	0.002024	1.943	2296.81		4294850	1389	1398	0		20190814-134125_001_Pilot_C19.17718.17718.2
TRUE	TRUE	(R)ALVGKDLLGR(F)	1	39.42	35.7403	23.48	2		521.325	1040.63	2	0.0002801	0.2689	2230.13		2000300	1389	1398	0		20190814-134125_001_Pilot_C19.16982.16982.2
TRUE	TRUE	(R)FTDLIQSGSFQLHLDSK(T)	1	57.59	42.9221	56.05	2		646	1934.98	3	0.003652	1.886	3219.15		8809020	1399	1415	0		20190814-134125_001_Pilot_C19.27392.27392.3
TRUE	TRUE	(R)FTDLIQSGSFQLHLDSK(T)	1	56.83	42.7128	56.75	2		645.999	1934.98	3	0.00202	1.043	4684.3		1648990	1399	1415	0		20190814-134125_001_Pilot_C19.39754.39754.3
TRUE	TRUE	(R)FTDLIQSGSFQLHLDSK(T)	1	58.1	42.8305	58.01	2		645.999	1934.97	3	-0.0001609	-0.08313	3859.56		1934900	1399	1415	0		20190814-134125_001_Pilot_C19.34251.34251.3
TRUE	TRUE	(R)FTDLIQSGSFQLHLDSK(T)	1	58.19	42.717	47.91	2		645.999	1934.98	3	0.002095	1.082	3637.74		1869800	1399	1415	0		20190814-134125_001_Pilot_C19.31831.31831.3
TRUE	TRUE	(R)FTDLIQSGSFQLHLDSK(T)	1	58.12	42.8706	49.73	2		968.496	1934.98	2	0.003792	1.959	4687.5		237868	1399	1415	0		20190814-134125_001_Pilot_C19.39770.39770.2
TRUE	TRUE	(R)FTDLIQSGSFQLHLDSK(T)	1	56.61	42.831	56.61	2		968.494	1934.97	2	-9.594e-05	-0.04956	3384.19		3286560	1399	1415	0		20190814-134125_001_Pilot_C19.29135.29135.2
TRUE	TRUE	(R)FTDLIQSGSFQLHLDSK(T)	1	56.45	42.751	56.45	2		645.999	1934.98	3	0.001723	0.89	3606.57		3578880	1399	1415	0		20190814-134125_001_Pilot_C19.31489.31489.3
TRUE	TRUE	(R)FTDLIQSGSFQLHLDSK(T)	1	56.38	42.9201	55.42	2		646	1934.98	3	0.003052	1.576	3544.34		3746850	1399	1415	0		20190814-134125_001_Pilot_C19.30817.30817.3
TRUE	TRUE	(R)FTDLIQSGSFQLHLDSK(T)	1	59.35	42.7772	52.52	2		645.998	1934.97	3	-0.001025	-0.5294	4204.47		1192940	1399	1415	0		20190814-134125_001_Pilot_C19.37413.37413.3
TRUE	TRUE	(R)FTDLIQSGSFQLHLDSK(T)	1	59.38	42.7478	53.7	2		645.999	1934.98	3	0.001957	1.011	4410.67		2796100	1399	1415	0		20190814-134125_001_Pilot_C19.38448.38448.3
TRUE	TRUE	(R)FTDLIQSGSFQLHLDSK(T)	1	55.32	42.6905	55.32	2		968.497	1934.98	2	0.005128	2.649	3712.57		1633650	1399	1415	0		20190814-134125_001_Pilot_C19.32644.32644.2
TRUE	TRUE	(R)FTDLIQSGSFQLHLDSK(T)	1	55.38	42.8596	55.38	2		646.001	1934.98	3	0.006274	3.241	3416.37		11250400	1399	1415	0		20190814-134125_001_Pilot_C19.29464.29464.3
TRUE	TRUE	(R)FTDLIQSGSFQLHLDSK(T)	1	55.15	42.8809	55.13	2		646	1934.98	3	0.002821	1.457	3926.38		2917740	1399	1415	0		20190814-134125_001_Pilot_C19.34945.34945.3
TRUE	TRUE	(R)FTDLIQSGSFQLHLDSK(T)	1	60.33	42.7506	56.93	2		968.495	1934.98	2	0.001794	0.9267	3913.61		1315670	1399	1415	0		20190814-134125_001_Pilot_C19.34827.34827.2
TRUE	TRUE	(R)FTDLIQSGSFQLHLDSK(T)	1	60.49	42.7173	59.79	2		645.999	1934.98	3	0.002218	1.146	3987.21		2554630	1399	1415	0		20190814-134125_001_Pilot_C19.35539.35539.3
TRUE	TRUE	(R)FTDLIQSGSFQLHLDSK(T)	1	60.89	42.8001	54.65	2		646	1934.98	3	0.002596	1.341	4440.87		2154310	1399	1415	0		20190814-134125_001_Pilot_C19.38603.38603.3
TRUE	TRUE	(R)FTDLIQSGSFQLHLDSK(T)	1	53.86	42.7974	43.93	2		645.999	1934.98	3	0.002371	1.225	3342.62		17012200	1399	1415	0		20190814-134125_001_Pilot_C19.28731.28731.3
TRUE	TRUE	(R)FTDLIQSGSFQLHLDSK(T)	1	52.25	42.7506	52.25	2		645.999	1934.98	3	0.001906	0.9845	4142.91		1775930	1399	1415	0		20190814-134125_001_Pilot_C19.37004.37004.3
TRUE	TRUE	(R)FTDLIQSGSFQLHLDSK(T)	1	50.39	42.8012	39.91	2		968.495	1934.98	2	0.002448	1.265	4657.45		337018	1399	1415	0		20190814-134125_001_Pilot_C19.39640.39640.2
TRUE	TRUE	(R)FTDLIQSGSFQLHLDSK(T)	1	66.49	42.8001	59.54	2		646	1934.98	3	0.002479	1.281	4714.62		1495290	1399	1415	0		20190814-134125_001_Pilot_C19.39904.39904.3
TRUE	TRUE	(R)FTDLIQSGSFQLHLDSK(T)	1	50.03	42.8001	42.47	2		968.496	1934.98	2	0.002588	1.337	4272.45		359200	1399	1415	0		20190814-134125_001_Pilot_C19.37715.37715.2
TRUE	TRUE	(R)FTDLIQSGSFQLHLDSK(T)	1	66.82	42.7173	63.46	2		645.999	1934.98	3	0.002254	1.164	3281.3		354491000	1399	1415	0		20190814-134125_001_Pilot_C19.28064.28064.3
TRUE	TRUE	(R)FTDLIQSGSFQLHLDSK(T)	1	53.76	42.8328	51.52	2		645.999	1934.97	3	0.0005561	0.2872	4623.74		1841040	1399	1415	0		20190814-134125_001_Pilot_C19.39477.39477.3
TRUE	TRUE	(R)FTDLIQSGSFQLHLDSK(T)	1	68.42	42.7869	62.89	2		645.999	1934.98	3	0.002356	1.217	3798.49		2031260	1399	1415	0		20190814-134125_001_Pilot_C19.33590.33590.3
TRUE	TRUE	(R)FTDLIQSGSFQLHLDSK(T)	1	68.95	42.8019	58.43	2		645.999	1934.98	3	0.002428	1.254	3735.41		2814010	1399	1415	0		20190814-134125_001_Pilot_C19.32897.32897.3
TRUE	TRUE	(R)FTDLIQSGSFQLHLDSK(T)	1	66.29	42.7506	60.33	2		645.999	1934.98	3	0.001888	0.9752	3956.85		1646670	1399	1415	0		20190814-134125_001_Pilot_C19.35246.35246.3
TRUE	TRUE	(R)FTDLIQSGSFQLHLDSK(T)	1	69.66	42.72	62.51	2		645.999	1934.98	3	0.002179	1.126	4017.9		2626370	1399	1415	0		20190814-134125_001_Pilot_C19.35825.35825.3
TRUE	TRUE	(R)FTDLIQSGSFQLHLDSK(T)	1	66.82	42.5609	56.79	2		645.999	1934.98	3	0.001354	0.6994	4078.72		7329230	1399	1415	0		20190814-134125_001_Pilot_C19.36333.36333.3
TRUE	TRUE	(R)FTDLIQSGSFQLHLDSK(T)	1	66.39	42.9206	61.22	2		968.496	1934.98	2	0.003226	1.666	4398.83		993157	1399	1415	0		20190814-134125_001_Pilot_C19.38384.38384.2
TRUE	TRUE	(R)FTDLIQSGSFQLHLDSK(T)	1	71.06	42.7177	60.68	2		645.999	1934.98	3	0.002197	1.135	4563.15		1389020	1399	1415	0		20190814-134125_001_Pilot_C19.39203.39203.3
TRUE	TRUE	(R)FTDLIQSGSFQLHLDSK(T)	1	69.58	42.8972	67.06	2		646	1934.98	3	0.002851	1.473	3482.76		3733830	1399	1415	0		20190814-134125_001_Pilot_C19.30175.30175.3
TRUE	TRUE	(R)FTDLIQSGSFQLHLDSK(T)	1	52.86	42.8183	45.98	2		968.494	1934.97	2	0.0002701	0.1395	4505.59		443342	1399	1415	0		20190814-134125_001_Pilot_C19.38920.38920.2
TRUE	TRUE	(R)FTDLIQSGSFQLHLDSK(T)	1	47.85	42.917	39.53	2		968.496	1934.98	2	0.003358	1.735	4536.15		350942	1399	1415	0		20190814-134125_001_Pilot_C19.39074.39074.2
TRUE	TRUE	(R)FTDLIQSGSFQLHLDSK(T)	1	67.34	42.917	62.03	2		968.496	1934.98	2	0.003402	1.757	4627.19		691509	1399	1415	0		20190814-134125_001_Pilot_C19.39495.39495.2
TRUE	TRUE	(R)FTDLIQSGSFQLHLDSK(T)	1	71.25	42.7506	65.63	2		645.999	1934.98	3	0.001909	0.9861	3452.32		3059450	1399	1415	0		20190814-134125_001_Pilot_C19.29853.29853.3
TRUE	TRUE	(R)FTDLIQSGSFQLHLDSK(T)	1	53.07	42.9206	50.61	2		968.496	1934.98	2	0.0035	1.808	4566.33		256202	1399	1415	0		20190814-134125_001_Pilot_C19.39222.39222.2
TRUE	TRUE	(R)FTDLIQSGSFQLHLDSK(T)	1	70.35	42.7508	64.56	2		645.999	1934.98	3	0.001549	0.8001	4048.31		3868040	1399	1415	0		20190814-134125_001_Pilot_C19.36088.36088.3
TRUE	TRUE	(R)FTDLIQSGSFQLHLDSK(T)	1	62.89	42.8378	56.06	2		968.496	1934.98	2	0.00381	1.968	4206.47		537102	1399	1415	0		20190814-134125_001_Pilot_C19.37425.37425.2
TRUE	TRUE	(R)FTDLIQSGSFQLHLDSK(T)	1	63.31	42.803	63.31	2		646	1934.98	3	0.003904	2.017	3574.68		4141600	1399	1415	0		20190814-134125_001_Pilot_C19.31140.31140.3
TRUE	TRUE	(R)FTDLIQSGSFQLHLDSK(T)	1	64.33	42.8183	60.48	2		645.999	1934.97	3	0.0002561	0.1323	4380.32		2100560	1399	1415	0		20190814-134125_001_Pilot_C19.38279.38279.3
TRUE	TRUE	(R)FTDLIQSGSFQLHLDSK(T)	1	70.47	42.6743	62.95	2		645.999	1934.98	3	0.001294	0.6684	4654.16		1494020	1399	1415	0		20190814-134125_001_Pilot_C19.39621.39621.3
TRUE	TRUE	(R)FTDLIQSGSFQLHLDSK(T)	1	70.87	42.7506	70.26	2		645.999	1934.98	3	0.001747	0.9024	4471.39		2091250	1399	1415	0		20190814-134125_001_Pilot_C19.38754.38754.3
TRUE	TRUE	(R)FTDLIQSGSFQLHLDSK(T)	1	72.81	42.718	66.66	2		645.999	1934.98	3	0.002134	1.102	4593.41		1226060	1399	1415	0		20190814-134125_001_Pilot_C19.39337.39337.3
TRUE	TRUE	(R)FTDLIQSGSFQLHLDSK(T)	1	73.17	42.7177	67.54	2		968.495	1934.98	2	0.001154	0.5961	3222.76		32203800	1399	1415	0		20190814-134125_001_Pilot_C19.27433.27433.2
TRUE	TRUE	(R)FTDLIQSGSFQLHLDSK(T)	1	68.03	42.8144	66.78	2		645.999	1934.97	3	4.006e-05	0.02069	3767.07		2431560	1399	1415	0		20190814-134125_001_Pilot_C19.33245.33245.3
TRUE	TRUE	(R)FTDLIQSGSFQLHLDSK(T)	1	77.07	42.7256	67.13	2		645.999	1934.98	3	0.002305	1.191	4319.92		2086340	1399	1415	0		20190814-134125_001_Pilot_C19.37961.37961.3
TRUE	TRUE	(R)FTDLIQSGSFQLHLDSK(T)	1	74.98	42.7346	64.98	2		645.999	1934.98	3	0.001498	0.7738	3250.81		808430000	1399	1415	0		20190814-134125_001_Pilot_C19.27737.27737.3
TRUE	TRUE	(R)FTDLIQSGSFQLHLDSK(T)	1	66.08	42.8026	60.27	2		646	1934.98	3	0.004039	2.086	3312.18		51988800	1399	1415	0		20190814-134125_001_Pilot_C19.28403.28403.3
TRUE	TRUE	(R)FTDLIQSGSFQLHLDSK(T)	1	75.87	42.7832	74.14	2		646	1934.98	3	0.002746	1.418	4532.74		1670780	1399	1415	0		20190814-134125_001_Pilot_C19.39056.39056.3
TRUE	TRUE	(R)FTDLIQSGSFQLHLDSK(T)	1	53.32	42.8181	48.78	2		968.494	1934.97	2	-0.0004619	-0.2386	4172.53		950982	1399	1415	0		20190814-134125_001_Pilot_C19.37245.37245.2
TRUE	TRUE	(R)FTDLIQSGSFQLHLDSK(T)	1	48.88	42.8303	40.84	2		968.494	1934.97	2	-0.0003399	-0.1756	4236.95		512532	1399	1415	0		20190814-134125_001_Pilot_C19.37578.37578.2
TRUE	TRUE	(R)FTDLIQSGSFQLHLDSK(T)	1	46.25	42.8003	38.14	2		968.495	1934.97	2	0.0006361	0.3285	4429.18		312944	1399	1415	0		20190814-134125_001_Pilot_C19.38542.38542.2
TRUE	TRUE	(R)FTDLIQSGSFQLHLDSK(T)	1	46.36	42.917	46.36	2		968.496	1934.98	2	0.00338	1.746	4085.75		1071870	1399	1415	0		20190814-134125_001_Pilot_C19.36399.36399.2
TRUE	TRUE	(R)FTDLIQSGSFQLHLDSK(T)	1	81.36	42.7163	77.5	2		968.495	1934.98	2	0.001246	0.6436	4140.45		1092790	1399	1415	0		20190814-134125_001_Pilot_C19.36977.36977.2
TRUE	TRUE	(R)FTDLIQSGSFQLHLDSK(T)	1	76.92	42.9221	76.92	2		646	1934.98	3	0.003562	1.84	4110.16		5586850	1399	1415	0		20190814-134125_001_Pilot_C19.36643.36643.3
TRUE	TRUE	(R)FTDLIQSGSFQLHLDSK(T)	1	82.02	42.8341	74.05	2		968.495	1934.97	2	0.0005141	0.2655	4459.36		711912	1399	1415	0		20190814-134125_001_Pilot_C19.38700.38700.2
TRUE	TRUE	(R)FTDLIQSGSFQLHLDSK(T)	1	51.75	42.6649	51.75	2		645.998	1934.97	3	-0.001574	-0.813	3671.53		4554590	1399	1415	0		20190814-134125_001_Pilot_C19.32193.32193.3
TRUE	TRUE	(R)FTDLIQSGSFQLHLDSK(T)	1	88.15	42.8176	82.38	2		968.496	1934.98	2	0.003822	1.974	3315.96		15896700	1399	1415	0		20190814-134125_001_Pilot_C19.28445.28445.2
TRUE	TRUE	(R)FTDLIQSGSFQLHLDSK(T)	1	98.11	42.9201	90.87	2		968.496	1934.98	2	0.003082	1.592	3285.07		158501000	1399	1415	0		20190814-134125_001_Pilot_C19.28106.28106.2
TRUE	TRUE	(R)FTDLIQSGSFQLHLDSK(T)	1	98.71	42.7492	90.83	2		968.495	1934.97	2	0.0008801	0.4546	3253.59		470141000	1399	1415	0		20190814-134125_001_Pilot_C19.27767.27767.2
TRUE	TRUE	(R)FTDLIQSGSFQLHLDSK(T)	1	68.18	42.7142	62.25	2		646	1934.98	3	0.005701	2.945	3702.63		2933120	1399	1415	0		20190814-134125_001_Pilot_C19.32533.32533.3
TRUE	TRUE	(R)FTDLIQSGSFQLHLDSK(T)	1	63.12	42.6401	56.93	2		968.493	1934.97	2	-0.001928	-0.9958	4302.94		346947	1399	1415	0		20190814-134125_001_Pilot_C19.37868.37868.2
TRUE	TRUE	(R)FTDLIQSGSFQLHLDSK(T)	0.99	39.73	42.8939	39.73	2		646	1934.98	3	0.002842	1.468	4744.85		1816380	1399	1415	0		20190814-134125_001_Pilot_C19.40040.40040.3
TRUE	TRUE	(R)FTDLIQSGSFQLHLDSK(T)	0.99	75.69	42.6401	72.58	2		645.998	1934.97	3	-0.00194	-1.002	4289.86		1144790	1399	1415	0		20190814-134125_001_Pilot_C19.37806.37806.3
TRUE	TRUE	(R)FTDLIQSGSFQLHLDSK(T)	0.99	42.03	42.7175	35.8	2		968.497	1934.98	2	0.005046	2.606	4028.11		603626	1399	1415	0		20190814-134125_001_Pilot_C19.35916.35916.2
TRUE	TRUE	(R)FTDLIQSGSFQLHLDSK(T)	0.99	41.53	42.8192	39.83	2		645.998	1934.97	3	-0.0006589	-0.3404	3895.31		1285790	1399	1415	0		20190814-134125_001_Pilot_C19.34637.34637.3
TRUE	TRUE	(R)FTDLIQSGSFQLHLDSK(T)	0.99	39.9	42.821	35.68	2		968.494	1934.97	2	-0.0009319	-0.4814	3467.53		2705110	1399	1415	0		20190814-134125_001_Pilot_C19.30018.30018.2
TRUE	TRUE	(R)FTDLIQSGSFQLHLDSKTFPAETIR(F)	1	59.67	43.0537	59.01	2		713.623	2850.46	4	0.00641	2.248	3440		10078400	1399	1423	0		20190814-134125_001_Pilot_C19.29720.29720.4
TRUE	TRUE	(R)FTDLIQSGSFQLHLDSKTFPAETIR(F)	1	60.54	43.1737	58.81	2		713.622	2850.46	4	0.004222	1.481	3471.74		20702100	1399	1423	0		20190814-134125_001_Pilot_C19.30063.30063.4
TRUE	TRUE	(R)FTDLIQSGSFQLHLDSKTFPAETIR(F)	1	53.86	43.1961	51.42	2		951.16	2850.46	3	0.003709	1.301	3475.23		11756800	1399	1423	0		20190814-134125_001_Pilot_C19.30099.30099.3
TRUE	TRUE	(F)QLHLDSKTFPAETIR(F)	1	44.72	41.8438	36.35	1		439.74	1754.93	4	1.806e-05	0.01028	2294.87		3739300	1409	1423	0		20190814-134125_001_Pilot_C19.17696.17696.4
TRUE	TRUE	(K)TFPAETIR(F)	0.99	40.86	40.503	19.89	2		467.755	933.495	2	0.002964	3.172	2038.3		797748000	1416	1423	0		20190814-134125_001_Pilot_C19.15025.15025.2
TRUE	TRUE	(R)FLQGDHFGTSPR(T)	1	56.83	41.2801	48.78	2		454.558	1360.65	3	0.0003761	0.2762	2090.07		5657910	1424	1435	0		20190814-134125_001_Pilot_C19.15503.15503.3
TRUE	TRUE	(R)FLQGDHFGTSPR(T)	1	52.65	41.3878	46.73	2		681.334	1360.65	2	0.001336	0.9812	2026.02		4557410	1424	1435	0		20190814-134125_001_Pilot_C19.14896.14896.2
TRUE	TRUE	(R)FLQGDHFGTSPR(T)	1	66.22	41.3726	55.24	2		681.334	1360.65	2	0.0015	1.102	1989.78		4237680	1424	1435	0		20190814-134125_001_Pilot_C19.14582.14582.2
TRUE	TRUE	(R)FLQGDHFGTSPR(T)	1	48.69	41.2801	37.36	2		454.558	1360.65	3	0.0007241	0.5317	1877.43		190529000	1424	1435	0		20190814-134125_001_Pilot_C19.13456.13456.3
TRUE	TRUE	(R)FLQGDHFGTSPR(T)	1	45.84	41.0924	38.29	2		454.559	1360.65	3	0.001627	1.195	2027.92		24852700	1424	1435	0		20190814-134125_001_Pilot_C19.14915.14915.3
TRUE	TRUE	(R)FLQGDHFGTSPR(T)	1	50.48	41.2791	40.8	2		454.558	1360.65	3	0.0003401	0.2497	1970		22243400	1424	1435	0		20190814-134125_001_Pilot_C19.14380.14380.3
TRUE	TRUE	(R)FLQGDHFGTSPR(T)	1	79.95	41.3878	66.27	2		681.334	1360.65	2	0.001256	0.9224	1927.81		282002000	1424	1435	0		20190814-134125_001_Pilot_C19.13920.13920.2
TRUE	TRUE	(R)FLQGDHFGTSPR(T)	1	83.65	41.0697	69.88	2		681.335	1360.65	2	0.00202	1.484	1897.45		743439000	1424	1435	0		20190814-134125_001_Pilot_C19.13648.13648.2
TRUE	TRUE	(R)FLQGDHFGTSPR(T)	1	46.77	41.0561	44.29	2		454.559	1360.66	3	0.003478	2.554	1908.18		1603150000	1424	1435	0		20190814-134125_001_Pilot_C19.13736.13736.3
TRUE	TRUE	(R)FLQGDHFGTSPR(T)	1	78.54	40.465	64.92	2		681.333	1360.65	2	-0.0007139	-0.5243	1959.48		17041500	1424	1435	0		20190814-134125_001_Pilot_C19.14275.14275.2
TRUE	TRUE	(R)FLQGDHFGTSPR(T)	0.99	40.25	41.3909	30.19	2		681.334	1360.65	2	0.0008461	0.6213	2200.2		1594870	1424	1435	0		20190814-134125_001_Pilot_C19.16666.16666.2
TRUE	TRUE	(R)FLQGDHFGTSPR(T)	0.99	38.88	41.3856	29.98	2		454.558	1360.65	3	0.0009071	0.6661	2279.62		1628310	1424	1435	0		20190814-134125_001_Pilot_C19.17527.17527.3
TRUE	TRUE	(R)FLQGDHFGTSPR(T)	0.99	37.12	41.3577	34.91	2		454.559	1360.65	3	0.001513	1.111	2406.4		2250360	1424	1435	0		20190814-134125_001_Pilot_C19.18903.18903.3
TRUE	TRUE	(R)FLQGDHFGTSPR(T)	0.99	49.85	40.8771	47.22	2		454.56	1360.66	3	0.005812	4.268	1938.87		384028000	1424	1435	0		20190814-134125_001_Pilot_C19.14039.14039.3
TRUE	TRUE	(R)FLQGDHFGTSPR(T)	0.99	37.24	41.2694	35.16	2		454.558	1360.65	3	0.0002231	0.1638	2058.39		6901100	1424	1435	0		20190814-134125_001_Pilot_C19.15240.15240.3
TRUE	TRUE	(R)FLQGDHFGTSPR(T)	0.99	35.03	41.2801	25.13	2		454.558	1360.65	3	0.0005381	0.3951	2311		741765	1424	1435	0		20190814-134125_001_Pilot_C19.17874.17874.3
TRUE	TRUE	(F)LQGDHFGTSPR(T)	1	64.43	39.4126	55.87	1		607.799	1213.58	2	0.0002361	0.1944	1306.66		10269200	1425	1435	0		20190814-134125_001_Pilot_C19.7636.7636.2
TRUE	TRUE	(F)LQGDHFGTSPR(T)	1	66.04	39.4364	55.1	1		607.799	1213.58	2	0.0001221	0.1005	1913.18		8044600	1425	1435	0		20190814-134125_001_Pilot_C19.13781.13781.2
TRUE	TRUE	(F)LQGDHFGTSPR(T)	1	67.92	39.5434	59.28	1		607.799	1213.58	2	-0.0006999	-0.5763	1882.12		10664200	1425	1435	0		20190814-134125_001_Pilot_C19.13509.13509.2
TRUE	TRUE	(L)QGDHFGTSPR(T)	1	58.64	37.0748	46.21	1		551.258	1100.5	2	0.001808	1.641	1881.81		47921900	1426	1435	0		20190814-134125_001_Pilot_C19.13504.13504.2
TRUE	TRUE	(L)QGDHFGTSPR(T)	1	58.71	37.0748	46.11	1		551.258	1100.5	2	0.001932	1.754	1912.39		34058000	1426	1435	0		20190814-134125_001_Pilot_C19.13773.13773.2
TRUE	TRUE	(L)QGDHFGTSPR(T)	1	69.92	37.0791	53.94	1		551.257	1100.5	2	0.0001361	0.1235	1954.06		18466300	1426	1435	0		20190814-134125_001_Pilot_C19.14215.14215.2
TRUE	TRUE	(Q)GDHFGTSPR(T)	0.99	35.25	37.3703	34.83	1		487.229	972.443	2	0.00168	1.726	1884.02		12673300	1427	1435	0		20190814-134125_001_Pilot_C19.13526.13526.2
TRUE	TRUE	(Q)GDHFGTSPR(T)	0.99	34.95	35.8973	29.81	1		487.228	972.441	2	-3.194e-05	-0.03281	970.804		51609600	1427	1435	0		20190814-134125_001_Pilot_C19.4526.4526.2
TRUE	TRUE	(R)TWFGcSEGFYQVLTSEASQDGLGcVK(C)	1	70.46	42.3785	70.46	2	Carbamidomethyl (+57), Carbamidomethyl (+57)	976.107	2925.3	3	0.004502	1.539	3831.01		6455870	1436	1461	0		20190814-134125_001_Pilot_C19.33945.33945.3
TRUE	TRUE	(R)TWFGcSEGFYQVLTSEASQDGLGcVK(C)	1	75.9	42.3568	74.25	2	Carbamidomethyl (+57), Carbamidomethyl (+57)	976.107	2925.3	3	0.003404	1.163	3917.13		1091690	1436	1461	0		20190814-134125_001_Pilot_C19.34861.34861.3
TRUE	TRUE	(R)TWFGcSEGFYQVLTSEASQDGLGcVK(C)	1	91.86	42.4428	91.86	2	Carbamidomethyl (+57), Carbamidomethyl (+57)	976.108	2925.3	3	0.006194	2.117	3800.22		10740400	1436	1461	0		20190814-134125_001_Pilot_C19.33609.33609.3
TRUE	TRUE	(W)FGcSEGFYQVLTSEASQDGLGcVK(C)	1	58.63	41.9285	58.31	1	Carbamidomethyl (+57), Carbamidomethyl (+57)	1320.09	2638.17	2	0.004259	1.614	3611.23		2901710	1438	1461	0		20190814-134125_001_Pilot_C19.31542.31542.2
TRUE	TRUE	(F)GcSEGFYQVLTSEASQDGLGcVK(C)	0.99	79.24	41.8404	79.24	1	Carbamidomethyl (+57), Carbamidomethyl (+57)	1246.56	2491.11	2	0.007961	3.195	3442.46		2685650	1439	1461	0		20190814-134125_001_Pilot_C19.29748.29748.2
TRUE	TRUE	(C)SEGFYQVLTSEASQDGLGcVK(C)	1	55.97	42.1764	55.97	1	Carbamidomethyl (+57)	759.025	2274.05	3	0.00506	2.224	3437.42		1359750	1441	1461	0		20190814-134125_001_Pilot_C19.29693.29693.3
TRUE	TRUE	(C)SEGFYQVLTSEASQDGLGcVK(C)	1	94.31	42.3081	92.35	1	Carbamidomethyl (+57)	1138.03	2274.05	2	0.004287	1.884	3440.16		12350200	1441	1461	0		20190814-134125_001_Pilot_C19.29722.29722.2
TRUE	TRUE	(F)YQVLTSEASQDGLGcVK(C)	1	71.44	41.7023	69.12	1	Carbamidomethyl (+57)	927.949	1853.88	2	0.001089	0.587	2427.11		6905820	1445	1461	0		20190814-134125_001_Pilot_C19.19136.19136.2
TRUE	TRUE	(F)YQVLTSEASQDGLGcVK(C)	0.99	120.76	41.6516	111.82	1	Carbamidomethyl (+57)	927.95	1853.89	2	0.002215	1.194	2396.03		2380700	1445	1461	0		20190814-134125_001_Pilot_C19.18790.18790.2
TRUE	TRUE	(Y)QVLTSEASQDGLGcVK(C)	1	87.92	41.9981	82.07	1	Carbamidomethyl (+57)	846.418	1690.82	2	0.001925	1.138	2102.67		15996900	1446	1461	0		20190814-134125_001_Pilot_C19.15643.15643.2
TRUE	TRUE	(Y)QVLTSEASQDGLGcVK(C)	0.99	115.12	42.0447	107.62	1	Carbamidomethyl (+57)	846.418	1690.82	2	0.002193	1.296	2150.94		45415200	1446	1461	0		20190814-134125_001_Pilot_C19.16148.16148.2
TRUE	TRUE	(Q)VLTSEASQDGLGcVK(C)	1	95.59	41.7892	89.52	1	Carbamidomethyl (+57)	782.389	1562.76	2	0.001121	0.7167	1978.04		3904320	1447	1461	0		20190814-134125_001_Pilot_C19.14460.14460.2
TRUE	TRUE	(L)TSEASQDGLGcVK(C)	1	56.05	38.728	50.01	1	Carbamidomethyl (+57)	676.312	1350.61	2	0.001533	1.134	1495.59		8204600	1449	1461	0		20190814-134125_001_Pilot_C19.9554.9554.2
TRUE	TRUE	(L)TSEASQDGLGcVK(C)	1	61.16	38.4417	52.73	1	Carbamidomethyl (+57)	676.312	1350.61	2	0.001443	1.067	1437.42		16040900	1449	1461	0		20190814-134125_001_Pilot_C19.8930.8930.2
TRUE	TRUE	(T)SEASQDGLGcVK(C)	1	55.54	38.5272	45.94	1	Carbamidomethyl (+57)	625.788	1249.56	2	0.0003408	0.2725	1394.13		2066590	1450	1461	0		20190814-134125_001_Pilot_C19.8572.8572.2
TRUE	TRUE	(S)EASQDGLGcVK(C)	1	76.95	38.6261	70.62	1	Carbamidomethyl (+57)	582.272	1162.53	2	0.0008948	0.769	1439.33		2880840	1451	1461	0		20190814-134125_001_Pilot_C19.8947.8947.2
TRUE	TRUE	(E)ASQDGLGcVK(C)	1	59.49	39.2085	51.14	1	Carbamidomethyl (+57)	517.751	1033.49	2	0.0002328	0.225	1331.24		1250120	1452	1461	0		20190814-134125_001_Pilot_C19.7910.7910.2
TRUE	TRUE	(K)cPEGSYSQDEEcIPcPVGFYQEQAGSLAcVPcPVGR(T)	1	66.82	41.4687	66.82	2	Carbamidomethyl (+57), Carbamidomethyl (+57), Carbamidomethyl (+57), Carbamidomethyl (+57), Carbamidomethyl (+57)	1026.69	4102.73	4	0.003876	0.9444	3469.41		6103280	1462	1497	0		20190814-134125_001_Pilot_C19.30039.30039.4
TRUE	TRUE	(K)cPEGSYSQDEEcIPcPVGFYQEQAGSLAcVPcPVGR(T)	1	79.04	41.4348	79.04	2	Carbamidomethyl (+57), Carbamidomethyl (+57), Carbamidomethyl (+57), Carbamidomethyl (+57), Carbamidomethyl (+57)	1368.58	4102.73	3	0.001681	0.4095	3465.63		37422800	1462	1497	0		20190814-134125_001_Pilot_C19.29997.29997.3
TRUE	TRUE	(K)cPEGSYSQDEEcIPcPVGFYQEQAGSLAcVPcPVGR(T)	0.99	63.94	41.2346	63.94	2	Carbamidomethyl (+57), Carbamidomethyl (+57), Carbamidomethyl (+57), Carbamidomethyl (+57), Carbamidomethyl (+57)	1368.58	4102.72	3	-0.00839	-2.045	3316.6		10009000	1462	1497	0		20190814-134125_001_Pilot_C19.28453.28453.3
TRUE	TRUE	(K)cPEGSYSQDEEcIPcPVGFYQEQAGSLAcVPcPVGR(T)	0.99	36.75	41.4476	32.64	2	Carbamidomethyl (+57), Carbamidomethyl (+57), Carbamidomethyl (+57), Carbamidomethyl (+57), Carbamidomethyl (+57)	684.795	4102.73	6	0.00241	0.5872	3448.38		3923990	1462	1497	0		20190814-134125_001_Pilot_C19.29809.29809.6
TRUE	TRUE	(G)FYQEQAGSLAcVPcPVGR(T)	1	55.27	41.5158	55.27	1	Carbamidomethyl (+57), Carbamidomethyl (+57)	1019.98	2037.94	2	0.001301	0.6383	2671.34		1182500	1480	1497	0		20190814-134125_001_Pilot_C19.21665.21665.2
TRUE	TRUE	(F)YQEQAGSLAcVPcPVGR(T)	1	92.65	41.0789	85.48	1	Carbamidomethyl (+57), Carbamidomethyl (+57)	946.444	1890.87	2	0.001015	0.5367	2400.65		30324500	1481	1497	0		20190814-134125_001_Pilot_C19.18839.18839.2
TRUE	TRUE	(Q)AGSLAcVPcPVGR(T)	0.99	42.13	40.5565	26.19	1	Carbamidomethyl (+57), Carbamidomethyl (+57)	672.334	1342.65	2	0.004715	3.509	2255.67		2738830	1485	1497	0		20190814-134125_001_Pilot_C19.17267.17267.2
TRUE	TRUE	(A)GSLAcVPcPVGR(T)	1	67.75	39.8059	58.93	1	Carbamidomethyl (+57), Carbamidomethyl (+57)	636.813	1271.61	2	0.0007035	0.5528	2233.81		5720040	1486	1497	0		20190814-134125_001_Pilot_C19.17023.17023.2
TRUE	TRUE	(S)LAcVPcPVGR(T)	0.99	38.38	39.464	29.06	1	Carbamidomethyl (+57), Carbamidomethyl (+57)	564.787	1127.56	2	0.0003515	0.3114	2024.39		3946580	1488	1497	0		20190814-134125_001_Pilot_C19.14878.14878.2
TRUE	TRUE	(R)TTISAGAFSQTH(C)	1	50.03	40.7332	36.56	1		610.799	1219.58	2	0.0009141	0.7489	1981.78		6472940	1498	1509	0		20190814-134125_001_Pilot_C19.14502.14502.2
TRUE	TRUE	(R)TTISAGAFSQTHc(V)	0.99	71.65	38.5818	65.29	1	Carbamidomethyl (+57)	690.813	1379.61	2	-0.001657	-1.2	2026.69		4439220	1498	1510	0		20190814-134125_001_Pilot_C19.14902.14902.2
TRUE	TRUE	(R)TTISAGAFSQTHcVTDcQR(N)	1	56.06	40.7412	56.06	2	Carbamidomethyl (+57), Carbamidomethyl (+57)	713.991	2138.95	3	0.002855	1.334	2190.12		8428260	1498	1516	0		20190814-134125_001_Pilot_C19.16552.16552.3
TRUE	TRUE	(R)TTISAGAFSQTHcVTDcQR(N)	1	55.67	40.9388	55.67	2	Carbamidomethyl (+57), Carbamidomethyl (+57)	713.991	2138.95	3	0.004262	1.992	2412.89		4248220	1498	1516	0		20190814-134125_001_Pilot_C19.18974.18974.3
TRUE	TRUE	(R)TTISAGAFSQTHcVTDcQR(N)	1	57.36	40.8518	57.36	2	Carbamidomethyl (+57), Carbamidomethyl (+57)	713.99	2138.95	3	0.001994	0.932	2332.58		5136050	1498	1516	0		20190814-134125_001_Pilot_C19.18090.18090.3
TRUE	TRUE	(R)TTISAGAFSQTHcVTDcQR(N)	1	60.37	40.825	60.14	2	Carbamidomethyl (+57), Carbamidomethyl (+57)	713.99	2138.95	3	0.002117	0.9895	1996		2615510000	1498	1516	0		20190814-134125_001_Pilot_C19.14632.14632.3
TRUE	TRUE	(R)TTISAGAFSQTHcVTDcQR(N)	1	61.18	40.7467	61.18	2	Carbamidomethyl (+57), Carbamidomethyl (+57)	713.991	2138.95	3	0.002789	1.304	2443.91		3689260	1498	1516	0		20190814-134125_001_Pilot_C19.19319.19319.3
TRUE	TRUE	(R)TTISAGAFSQTHcVTDcQR(N)	1	46.6	40.8436	46.6	2	Carbamidomethyl (+57), Carbamidomethyl (+57)	713.991	2138.95	3	0.002447	1.144	2056.87		17262300	1498	1516	0		20190814-134125_001_Pilot_C19.15225.15225.3
TRUE	TRUE	(R)TTISAGAFSQTHcVTDcQR(N)	1	46.86	40.8657	46.86	2	Carbamidomethyl (+57), Carbamidomethyl (+57)	713.99	2138.95	3	0.001775	0.8297	2759.44		1913570	1498	1516	0		20190814-134125_001_Pilot_C19.22600.22600.3
TRUE	TRUE	(R)TTISAGAFSQTHcVTDcQR(N)	1	43.97	40.8558	40.3	2	Carbamidomethyl (+57), Carbamidomethyl (+57)	713.99	2138.95	3	0.001373	0.6418	2301.03		7210050	1498	1516	0		20190814-134125_001_Pilot_C19.17770.17770.3
TRUE	TRUE	(R)TTISAGAFSQTHcVTDcQR(N)	1	80.68	40.844	80.68	2	Carbamidomethyl (+57), Carbamidomethyl (+57)	713.99	2138.95	3	0.002021	0.9446	2026.37		158257000	1498	1516	0		20190814-134125_001_Pilot_C19.14898.14898.3
TRUE	TRUE	(R)TTISAGAFSQTHcVTDcQR(N)	1	42.08	40.8661	42.08	2	Carbamidomethyl (+57), Carbamidomethyl (+57)	713.99	2138.95	3	0.0006415	0.2998	1965.69		2207400	1498	1516	0		20190814-134125_001_Pilot_C19.14338.14338.3
TRUE	TRUE	(R)TTISAGAFSQTHcVTDcQR(N)	1	40.15	40.7372	40.15	2	Carbamidomethyl (+57), Carbamidomethyl (+57)	713.991	2138.95	3	0.00266	1.243	2222.33		8714860	1498	1516	0		20190814-134125_001_Pilot_C19.16895.16895.3
TRUE	TRUE	(R)TTISAGAFSQTHcVTDcQR(N)	0.99	106.55	40.7474	106.55	2	Carbamidomethyl (+57), Carbamidomethyl (+57)	1070.48	2138.95	2	0.002877	1.345	2138.23		2533770	1498	1516	0		20190814-134125_001_Pilot_C19.16012.16012.2
TRUE	TRUE	(R)TTISAGAFSQTHcVTDcQR(N)	0.99	39.3	40.8124	37.44	2	Carbamidomethyl (+57), Carbamidomethyl (+57)	535.744	2138.95	4	0.0001915	0.08947	1983.72		4670650	1498	1516	0		20190814-134125_001_Pilot_C19.14522.14522.4
TRUE	TRUE	(R)TTISAGAFSQTHcVTDcQR(N)	0.99	119.78	40.7441	119.78	2	Carbamidomethyl (+57), Carbamidomethyl (+57)	1070.48	2138.95	2	0.002791	1.304	1951.28		4260440	1498	1516	0		20190814-134125_001_Pilot_C19.14183.14183.2
TRUE	TRUE	(R)TTISAGAFSQTHcVTDcQR(N)	0.99	127.73	40.8543	127.45	2	Carbamidomethyl (+57), Carbamidomethyl (+57)	1070.48	2138.95	2	0.001323	0.6184	1983.06		2423980000	1498	1516	0		20190814-134125_001_Pilot_C19.14516.14516.2
TRUE	TRUE	(R)TTISAGAFSQTHcVTDcQR(N)	0.99	34.38	40.8618	34.38	2	Carbamidomethyl (+57), Carbamidomethyl (+57)	713.99	2138.95	3	0.001739	0.8128	2627.5		2699820	1498	1516	0		20190814-134125_001_Pilot_C19.21206.21206.3
TRUE	TRUE	(R)TTISAGAFSQTHcVTDcQR(N)	0.99	122.8	40.8124	122.63	2	Carbamidomethyl (+57), Carbamidomethyl (+57)	1070.48	2138.95	2	0.0001895	0.08853	2013.29		165771000	1498	1516	0		20190814-134125_001_Pilot_C19.14773.14773.2
TRUE	TRUE	(F)SQTHcVTDcQR(N)	1	48.47	37.495	47.81	1	Carbamidomethyl (+57), Carbamidomethyl (+57)	696.294	1390.57	2	0.001903	1.368	814.357		1975890	1506	1516	0		20190814-134125_001_Pilot_C19.3060.3060.2
TRUE	TRUE	(F)SQTHcVTDcQR(N)	1	44.06	37.522	44.06	1	Carbamidomethyl (+57), Carbamidomethyl (+57)	464.532	1390.57	3	0.00144	1.035	814.038		8544510	1506	1516	0		20190814-134125_001_Pilot_C19.3056.3056.3
TRUE	TRUE	(F)SQTHcVTDcQR(N)	0.99	41.02	37.5166	30.5	1	Carbamidomethyl (+57), Carbamidomethyl (+57)	464.531	1390.57	3	-0.001692	-1.216	783.1		6286260	1506	1516	0		20190814-134125_001_Pilot_C19.2822.2822.3
TRUE	TRUE	(Q)THcVTDcQR(N)	0.99	42.46	36.5677	28.1	1	Carbamidomethyl (+57), Carbamidomethyl (+57)	392.834	1175.48	3	-0.002092	-1.778	774.599		34495500	1508	1516	0		20190814-134125_001_Pilot_C19.2742.2742.3
TRUE	TRUE	(R)NEAGLQcDQNGQYR(A)	1	62.41	38.3117	55.49	2	Carbamidomethyl (+57)	551.575	1651.7	3	0.00199	1.204	1347.84		800834	1517	1530	0		20190814-134125_001_Pilot_C19.8087.8087.3
TRUE	TRUE	(R)NEAGLQcDQNGQyR(A)	1	79.91	33.1323	79.91	2	Carbamidomethyl (+57), Iodo (+126)	889.807	1777.6	2	0.002026	1.139	1721.83		858479	1517	1530	0		20190814-134125_001_Pilot_C19.11927.11927.2
TRUE	TRUE	(R)NEAGLQcDQNGQYR(A)	1	50.44	38.2969	46.52	2	Carbamidomethyl (+57)	551.574	1651.7	3	-0.0007552	-0.457	1316.16		6173400	1517	1530	0		20190814-134125_001_Pilot_C19.7749.7749.3
TRUE	TRUE	(R)NEAGLQcDQNGQYR(A)	1	65.08	38.2956	65.08	2	Carbamidomethyl (+57)	826.857	1651.7	2	-0.0007432	-0.4497	1673.2		900234	1517	1530	0		20190814-134125_001_Pilot_C19.11410.11410.2
TRUE	TRUE	(R)NEAGLQcDQNGQYR(A)	0.99	102.92	38.3448	90.3	2	Carbamidomethyl (+57)	826.858	1651.7	2	0.0004948	0.2994	1310.25		11091200	1517	1530	0		20190814-134125_001_Pilot_C19.7682.7682.2
TRUE	TRUE	(N)EAGLQcDQNGQYR(A)	0.99	98.4	38.3008	89.16	1	Carbamidomethyl (+57)	769.836	1537.66	2	-0.0004192	-0.2725	1310.42		3890140	1518	1530	0		20190814-134125_001_Pilot_C19.7684.7684.2
TRUE	TRUE	(R)GSGkAFcVDGEGR(R)	1	51.84	38.32	49.32	2	Acetyl (+42), Carbamidomethyl (+57)	691.313	1380.61	2	0.001168	0.8454	1916.54		2683730	1537	1549	0		20190814-134125_001_Pilot_C19.13812.13812.2
TRUE	TRUE	(K)AFcVDGEGR(R)	1	47.73	36.1637	34.78	2	Carbamidomethyl (+57)	505.723	1009.43	2	0.001633	1.616	1642.78		210453000	1541	1549	0		20190814-134125_001_Pilot_C19.11112.11112.2
TRUE	TRUE	(K)AFcVDGEGR(R)	1	44.48	36.1794	31.57	2	Carbamidomethyl (+57)	505.723	1009.43	2	0.001743	1.725	1581.97		9935930	1541	1549	0		20190814-134125_001_Pilot_C19.10495.10495.2
TRUE	TRUE	(K)AFcVDGEGR(R)	1	40.65	35.9956	29.48	2	Carbamidomethyl (+57)	505.723	1009.43	2	0.002119	2.097	1673.04		4978430	1541	1549	0		20190814-134125_001_Pilot_C19.11408.11408.2
TRUE	TRUE	(A)FcVDGEGR(R)	0.99	47.37	35.2647	32.31	1	Carbamidomethyl (+57)	470.204	938.392	2	0.0006128	0.6523	1628.29		11978200	1542	1549	0		20190814-134125_001_Pilot_C19.10977.10977.2
TRUE	TRUE	(R)RLPWWETEAPLEDSQcL(M)	1	61.61	41.97	61.61	1	Carbamidomethyl (+57)	1065.5	2128.99	2	-0.001879	-0.8823	3622.83		1939530	1550	1566	0		20190814-134125_001_Pilot_C19.31670.31670.2
TRUE	TRUE	(R)RLPWWETEAPLEDSQcLMMQK(F)	1	59.1	42.8069	59.1	2	Carbamidomethyl (+57)	883.416	2647.23	3	0.003569	1.348	3492.04		4352290	1550	1570	0		20190814-134125_001_Pilot_C19.30275.30275.3
TRUE	TRUE	(R)RLPWWETEAPLEDSQcLmMQK(F)	1	83.34	42.5847	2.22	2	Carbamidomethyl (+57), Oxidation (+16)	1332.62	2663.22	2	0.001518	0.5697	3254.91		6425870	1550	1570	0		20190814-134125_001_Pilot_C19.27781.27781.2
TRUE	TRUE	(R)LPWWETEAPLEDSQcL(M)	1	41.18	40.9465	40.71	1	Carbamidomethyl (+57)	987.452	1972.89	2	0.0007168	0.3631	3816.19		26482400	1551	1566	0		20190814-134125_001_Pilot_C19.33780.33780.2
TRUE	TRUE	(R)LPWWETEAPLEDSQcLM(M)	0.99	34.67	41.0813	34.67	1	Carbamidomethyl (+57)	1052.97	2103.93	2	0.002813	1.336	3912.26		2398820	1551	1567	0		20190814-134125_001_Pilot_C19.34815.34815.2
TRUE	TRUE	(R)LPWWETEAPLEDSQcLMmQK(F)	1	59.96	41.9554	7.76	2	Carbamidomethyl (+57), Oxidation (+16)	1254.57	2507.12	2	0.003946	1.573	3680.2		11885300	1551	1570	0		20190814-134125_001_Pilot_C19.32289.32289.2
TRUE	TRUE	(R)LPWWETEAPLEDSQcLMMQK(F)	1	61.46	42.0039	61.46	2	Carbamidomethyl (+57)	1246.57	2491.12	2	0.002009	0.806	3663.36		11611100	1551	1570	0		20190814-134125_001_Pilot_C19.32106.32106.2
TRUE	TRUE	(R)LPWWETEAPLEDSQcLmmQK(F)	1	50.57	41.7926	50.57	2	Carbamidomethyl (+57), Oxidation (+16), Oxidation (+16)	842.046	2523.12	3	0.003714	1.471	3426.1		26430100	1551	1570	0		20190814-134125_001_Pilot_C19.29567.29567.3
TRUE	TRUE	(R)LPWWETEAPLEDSQcLmMQK(F)	1	49.72	41.9877	7.04	2	Carbamidomethyl (+57), Oxidation (+16)	836.715	2507.12	3	0.004345	1.732	3685.52		9430670	1551	1570	0		20190814-134125_001_Pilot_C19.32348.32348.3
TRUE	TRUE	(R)LPWWETEAPLEDSQcLmMQK(F)	1	70.91	41.9612	9.53	2	Carbamidomethyl (+57), Oxidation (+16)	836.714	2507.12	3	0.004048	1.614	3548.58		62762100	1551	1570	0		20190814-134125_001_Pilot_C19.30862.30862.3
TRUE	TRUE	(R)LPWWETEAPLEDSQcLMMQK(F)	1	64.23	42.0992	64.23	2	Carbamidomethyl (+57)	831.383	2491.13	3	0.005906	2.37	3673.42		2196860	1551	1570	0		20190814-134125_001_Pilot_C19.32214.32214.3
TRUE	TRUE	(R)LPWWETEAPLEDSQcLMMQK(F)	1	74.11	42.0806	74.11	2	Carbamidomethyl (+57)	831.381	2491.12	3	0.0002298	0.09219	3708.71		10894900	1551	1570	0		20190814-134125_001_Pilot_C19.32601.32601.3
TRUE	TRUE	(R)LPWWETEAPLEDSQcLmMQK(F)	1	42.18	41.9874	7.41	2	Carbamidomethyl (+57), Oxidation (+16)	1254.57	2507.12	2	0.004294	1.712	3542.69		8040550	1551	1570	0		20190814-134125_001_Pilot_C19.30799.30799.2
TRUE	TRUE	(R)LPWWETEAPLEDSQcLmMQK(F)	1	48.27	42.0192	8.59	2	Carbamidomethyl (+57), Oxidation (+16)	836.716	2507.13	3	0.007762	3.095	3499.76		3139520	1551	1570	0		20190814-134125_001_Pilot_C19.30358.30358.3
TRUE	TRUE	(W)ETEAPLEDSQcLMmQK(F)	1	64.04	39.2542	14.63	1	Carbamidomethyl (+57), Oxidation (+16)	963.421	1924.83	2	0.005798	3.011	2390.28		7062970	1555	1570	0		20190814-134125_001_Pilot_C19.18725.18725.2
TRUE	TRUE	(K)FEKVPESK(V)	0.99	41.99	39.8659	25.74	2		482.261	962.508	2	0.0002341	0.2429	1094.39		127555000	1571	1578	0		20190814-134125_001_Pilot_C19.5610.5610.2
TRUE	TRUE	(K)VPESkVIFDANAPVAVR(S)	1	56.3	41.2126	52.17	2	Acetyl (+42)	618.676	1853.01	3	0.002773	1.496	3106.3		739385	1574	1590	0		20190814-134125_001_Pilot_C19.26193.26193.3
TRUE	TRUE	(K)VPESKVIFDANAPVAVR(S)	1	59.95	40.7067	50.56	2		906.506	1811	2	0.00263	1.451	2586.32		17832800	1574	1590	0		20190814-134125_001_Pilot_C19.20804.20804.2
TRUE	TRUE	(K)VPESKVIFDANAPVAVR(S)	1	74.81	40.707	64.2	2		604.673	1811	3	0.002156	1.19	2525.37		3945070	1574	1590	0		20190814-134125_001_Pilot_C19.20193.20193.3
TRUE	TRUE	(K)VPESKVIFDANAPVAVR(S)	1	85.24	40.5987	69.26	2		604.673	1811	3	0.003695	2.039	2583.53		8480450	1574	1590	0		20190814-134125_001_Pilot_C19.20774.20774.3
TRUE	TRUE	(K)VIFDANAPVAVR(S)	1	56.36	41.2681	49.23	2		636.36	1270.7	2	0.001072	0.843	4082.1		855865	1579	1590	0		20190814-134125_001_Pilot_C19.36364.36364.2
TRUE	TRUE	(K)VIFDANAPVAVR(S)	1	55.47	41.2701	42.26	2		636.359	1270.7	2	-2.594e-05	-0.0204	2879.16		4827270	1579	1590	0		20190814-134125_001_Pilot_C19.23844.23844.2
TRUE	TRUE	(K)VIFDANAPVAVR(S)	1	55	41.2681	43.9	2		636.359	1270.7	2	0.0003301	0.2595	2848.74		3787640	1579	1590	0		20190814-134125_001_Pilot_C19.23557.23557.2
TRUE	TRUE	(K)VIFDANAPVAVR(S)	1	54.67	41.069	42.08	2		636.36	1270.71	2	0.00266	2.092	2817.52		7409950	1579	1590	0		20190814-134125_001_Pilot_C19.23230.23230.2
TRUE	TRUE	(K)VIFDANAPVAVR(S)	1	54.12	41.2681	43.44	2		424.575	1270.7	3	0.0005701	0.4483	2696.46		2746870	1579	1590	0		20190814-134125_001_Pilot_C19.21948.21948.3
TRUE	TRUE	(K)VIFDANAPVAVR(S)	1	59.44	41.0271	44.69	2		636.361	1270.71	2	0.00368	2.894	2664.37		9922200	1579	1590	0		20190814-134125_001_Pilot_C19.21592.21592.2
TRUE	TRUE	(K)VIFDANAPVAVR(S)	1	48.5	41.1163	39.44	2		636.36	1270.71	2	0.001926	1.515	3119.19		854435	1579	1590	0		20190814-134125_001_Pilot_C19.26332.26332.2
TRUE	TRUE	(K)VIFDANAPVAVR(S)	1	61.85	41.0137	48.55	2		636.36	1270.71	2	0.00221	1.738	3229.9		962370	1579	1590	0		20190814-134125_001_Pilot_C19.27513.27513.2
TRUE	TRUE	(K)VIFDANAPVAVR(S)	1	62.88	41.0295	49.79	2		636.36	1270.71	2	0.00252	1.982	2909.54		3032770	1579	1590	0		20190814-134125_001_Pilot_C19.24170.24170.2
TRUE	TRUE	(K)VIFDANAPVAVR(S)	1	68.36	41.0137	54.61	2		636.36	1270.71	2	0.002228	1.752	2633.97		4387080	1579	1590	0		20190814-134125_001_Pilot_C19.21273.21273.2
TRUE	TRUE	(K)VIFDANAPVAVR(S)	1	45.13	41.2681	37.46	2		636.359	1270.7	2	0.0007061	0.5552	3457.03		404326	1579	1590	0		20190814-134125_001_Pilot_C19.29907.29907.2
TRUE	TRUE	(K)VIFDANAPVAVR(S)	1	76.68	41.0109	62.27	2		636.36	1270.71	2	0.002508	1.972	2695.16		3450190000	1579	1590	0		20190814-134125_001_Pilot_C19.21934.21934.2
TRUE	TRUE	(K)VIFDANAPVAVR(S)	1	45.59	41.2675	38.02	2		636.359	1270.7	2	-0.0005139	-0.4041	3671.85		693921	1579	1590	0		20190814-134125_001_Pilot_C19.32197.32197.2
TRUE	TRUE	(K)VIFDANAPVAVR(S)	1	41.25	41.2681	34.32	2		636.36	1270.7	2	0.001098	0.8634	3164.96		1109790	1579	1590	0		20190814-134125_001_Pilot_C19.26801.26801.2
TRUE	TRUE	(K)VIFDANAPVAVR(S)	1	40.45	41.0998	26.47	2		636.36	1270.7	2	0.00146	1.148	3575.34		450858	1579	1590	0		20190814-134125_001_Pilot_C19.31148.31148.2
TRUE	TRUE	(K)VIFDANAPVAVR(S)	0.99	39.83	40.892	28.61	2		636.36	1270.71	2	0.001738	1.367	4393.65		332190	1579	1590	0		20190814-134125_001_Pilot_C19.38348.38348.2
TRUE	TRUE	(K)VIFDANAPVAVR(S)	0.99	72.68	41.0271	58.35	2		636.361	1270.71	2	0.003824	3.007	2725.88		800958000	1579	1590	0		20190814-134125_001_Pilot_C19.22236.22236.2
TRUE	TRUE	(K)VIFDANAPVAVR(S)	0.99	39.35	41.1163	25.64	2		636.36	1270.71	2	0.002048	1.61	3988.57		376499	1579	1590	0		20190814-134125_001_Pilot_C19.35551.35551.2
TRUE	TRUE	(K)VIFDANAPVAVR(S)	0.99	37.99	41.2359	31.41	2		636.36	1270.7	2	0.001438	1.131	4507.21		474409	1579	1590	0		20190814-134125_001_Pilot_C19.38932.38932.2
TRUE	TRUE	(K)VIFDANAPVAVR(S)	0.99	39.11	41.069	33.31	2		636.36	1270.71	2	0.002726	2.144	3411.45		995134	1579	1590	0		20190814-134125_001_Pilot_C19.29415.29415.2
TRUE	TRUE	(K)VIFDANAPVAVR(S)	0.99	37.81	41.3088	25.36	2		636.36	1270.7	2	0.001194	0.9389	3958.01		261486	1579	1590	0		20190814-134125_001_Pilot_C19.35258.35258.2
TRUE	TRUE	(K)VIFDANAPVAVR(S)	0.99	37.72	41.2681	26.21	2		636.359	1270.7	2	0.0005841	0.4593	3050.84		2736460	1579	1590	0		20190814-134125_001_Pilot_C19.25605.25605.2
TRUE	TRUE	(K)VIFDANAPVAVR(S)	0.99	46.27	41.1183	31.42	2		636.358	1270.7	2	-0.002468	-1.941	2940.98		5305510	1579	1590	0		20190814-134125_001_Pilot_C19.24474.24474.2
TRUE	TRUE	(K)VIFDANAPVAVR(S)	0.99	36.36	41.1163	25.66	2		636.36	1270.71	2	0.002048	1.61	4537.78		338448	1579	1590	0		20190814-134125_001_Pilot_C19.39082.39082.2
TRUE	TRUE	(K)VIFDANAPVAVR(S)	0.99	36.51	41.0137	29.05	2		636.36	1270.71	2	0.00227	1.785	4742.5		354364	1579	1590	0		20190814-134125_001_Pilot_C19.40026.40026.2
TRUE	TRUE	(K)VIFDANAPVAVR(S)	0.99	39.43	41.2675	25.52	2		636.359	1270.7	2	-0.0006359	-0.5001	3522.25		673892	1579	1590	0		20190814-134125_001_Pilot_C19.30589.30589.2
TRUE	TRUE	(K)VIFDANAPVAVR(S)	0.99	35.02	41.1163	23.88	2		636.36	1270.71	2	0.001926	1.515	3276.68		1229440	1579	1590	0		20190814-134125_001_Pilot_C19.28016.28016.2
TRUE	TRUE	(K)VIFDANAPVAVR(S)	0.99	34.57	41.2681	25.88	2		636.36	1270.7	2	0.00114	0.8965	4705.54		495097	1579	1590	0		20190814-134125_001_Pilot_C19.39856.39856.2
TRUE	TRUE	(K)VIFDANAPVAVR(S)	0.99	35.68	41.2681	26.48	2		636.359	1270.7	2	0.0003221	0.2532	3868.49		581574	1579	1590	0		20190814-134125_001_Pilot_C19.34347.34347.2
TRUE	TRUE	(V)IFDANAPVAVR(S)	1	64.94	41.5643	41.34	1		586.825	1171.64	2	0.0009581	0.817	2709.01		3756580	1580	1590	0		20190814-134125_001_Pilot_C19.22065.22065.2
TRUE	TRUE	(F)DANAPVAVR(S)	1	46.79	38.4942	31.48	1		456.749	911.483	2	0.0003541	0.388	1459.3		7298760	1582	1590	0		20190814-134125_001_Pilot_C19.9150.9150.2
TRUE	TRUE	(R)SKVPDSEFPVMQc(L)	0.99	37.03	38.9998	35.2	1	Carbamidomethyl (+57)	762.348	1522.68	2	0.0008388	0.5505	2566.88		16556000	1591	1603	0		20190814-134125_001_Pilot_C19.20598.20598.2
TRUE	TRUE	(F)TVSTTEPEIScDFYAWTSDNVAcmTSDQK(R)	1	42.5	40.9819	42.5	1	Carbamidomethyl (+57), Carbamidomethyl (+57), Oxidation (+16)	1120.47	3358.4	3	0.00109	0.3246	3331.88		9826240	1617	1645	0		20190814-134125_001_Pilot_C19.28621.28621.3
TRUE	TRUE	(F)YAWTSDNVAcMTSDQK(R)	1	53.41	39.2824	53.41	1	Carbamidomethyl (+57)	938.897	1875.78	2	0.002193	1.168	2438.89		2680820	1630	1645	0		20190814-134125_001_Pilot_C19.19265.19265.2
TRUE	TRUE	(Y)AWTSDNVAcMTSDQK(R)	0.99	94.86	37.926	93.59	1	Carbamidomethyl (+57)	857.364	1712.71	2	-0.001159	-0.6764	2125		1259970	1631	1645	0		20190814-134125_001_Pilot_C19.15884.15884.2
TRUE	TRUE	(A)WTSDNVAcMTSDQK(R)	1	42.64	37.4028	42.64	1	Carbamidomethyl (+57)	821.846	1641.68	2	0.0007848	0.4777	1970.08		2088420	1632	1645	0		20190814-134125_001_Pilot_C19.14381.14381.2
TRUE	TRUE	(W)TSDNVAcmTSDQK(R)	1	56.47	36.1352	56.47	1	Carbamidomethyl (+57), Oxidation (+16)	736.803	1471.59	2	-0.0008903	-0.6045	1375.29		1414660	1633	1645	0		20190814-134125_001_Pilot_C19.8390.8390.2
TRUE	TRUE	(W)TSDNVAcMTSDQK(R)	1	79.55	36.3879	79.55	1	Carbamidomethyl (+57)	728.806	1455.6	2	0.001105	0.7584	1365.61		6290970	1633	1645	0		20190814-134125_001_Pilot_C19.8283.8283.2
TRUE	TRUE	(W)TSDNVAcmTSDQKR(D)	1	67.68	38.0298	67.09	1	Carbamidomethyl (+57), Oxidation (+16)	814.855	1627.69	2	0.001894	1.163	876.01		2393360	1633	1646	0		20190814-134125_001_Pilot_C19.3670.3670.2
TRUE	TRUE	(N)VAcMTSDQK(R)	1	39	35.7124	28.05	1	Carbamidomethyl (+57)	520.231	1038.45	2	0.0005588	0.5375	954.357		2459420	1637	1645	0		20190814-134125_001_Pilot_C19.4359.4359.2
TRUE	TRUE	(K)RDALGNSK(A)	0.99	56.36	41.4142	15.77	2		430.733	859.452	2	0.0002221	0.2581	594.82		35784600	1646	1653	0		20190814-134125_001_Pilot_C19.1719.1719.2
TRUE	TRUE	(K)RDALGNSK(A)	0.99	59.66	40.3611	16.49	2		430.732	859.45	2	-0.001372	-1.594	564.579		20437100	1646	1653	0		20190814-134125_001_Pilot_C19.1591.1591.2
TRUE	TRUE	(K)RDALGNSK(A)	0.99	42.46	41.4142	13.24	2		430.733	859.451	2	-0.0002339	-0.2719	534.348		5146430	1646	1653	0		20190814-134125_001_Pilot_C19.1481.1481.2
TRUE	TRUE	(K)RDALGNSK(A)	0.99	39.52	41.4142	12.54	2		430.733	859.451	2	-0.0002119	-0.2463	625.109		4633850	1646	1653	0		20190814-134125_001_Pilot_C19.1865.1865.2
TRUE	TRUE	(R)DALGNSkATSFGSLR(C)	1	56.38	41.8472	49.68	2	Acetyl (+42)	783.401	1564.79	2	0.002299	1.468	2644.27		8766590	1647	1661	0		20190814-134125_001_Pilot_C19.21381.21381.2
TRUE	TRUE	(K)ATSFGSLR(C)	0.99	43.68	38.2763	14.18	2		419.725	837.435	2	0.0009621	1.147	1938.95		3081530	1654	1661	0		20190814-134125_001_Pilot_C19.14040.14040.2
TRUE	TRUE	(K)ATSFGSLR(C)	0.99	40.52	38.1291	10.34	2		419.725	837.436	2	0.00133	1.586	1805.97		598181000	1654	1661	0		20190814-134125_001_Pilot_C19.12702.12702.2
TRUE	TRUE	(K)ATSFGSLR(C)	0.99	35.17	38.4807	14.63	2		419.725	837.435	2	0.0004161	0.4962	2201.53		9098120	1654	1661	0		20190814-134125_001_Pilot_C19.16678.16678.2
TRUE	TRUE	(K)VRSHGQDSPAVY(L)	0.99	34.25	40.2955	25.09	1		658.324	1314.63	2	0.002196	1.669	1222.92		1811610	1666	1677	0		20190814-134125_001_Pilot_C19.6775.6775.2
TRUE	TRUE	(R)SHGQDSPAVY(L)	1	43.39	36.9443	34.4	1		530.739	1059.46	2	0.001958	1.846	1354.36		98167300	1668	1677	0		20190814-134125_001_Pilot_C19.8152.8152.2
TRUE	TRUE	(R)SHGQDSPAVY(L)	1	63.14	36.5619	53.87	1		530.738	1059.46	2	-0.0001699	-0.1603	1324.08		5673470	1668	1677	0		20190814-134125_001_Pilot_C19.7834.7834.2
TRUE	TRUE	(R)SHGQDSPAVYLK(K)	1	58.37	40.8732	46.17	2		651.33	1300.64	2	0.003702	2.844	1737.55		1190250000	1668	1679	0		20190814-134125_001_Pilot_C19.12069.12069.2
TRUE	TRUE	(R)SHGQDSPAVYLK(K)	1	52.84	40.8543	51.57	2		651.329	1300.64	2	0.001288	0.9896	1707.27		298142000	1668	1679	0		20190814-134125_001_Pilot_C19.11782.11782.2
TRUE	TRUE	(R)SHGQDSPAVYLK(K)	1	61.18	40.8311	60.38	2		651.328	1300.64	2	0.0007281	0.5593	1767.79		76825800	1668	1679	0		20190814-134125_001_Pilot_C19.12345.12345.2
TRUE	TRUE	(R)SHGQDSPAVYLK(K)	1	51.1	40.8874	50.78	2		651.329	1300.64	2	0.002064	1.586	1798.82		5070280	1668	1679	0		20190814-134125_001_Pilot_C19.12637.12637.2
TRUE	TRUE	(R)SHGQDSPAVYLK(K)	1	47.1	41.1664	47.1	2		434.555	1300.64	3	0.001626	1.249	1681.07		146229000	1668	1679	0		20190814-134125_001_Pilot_C19.11495.11495.3
TRUE	TRUE	(R)SHGQDSPAVYLK(K)	1	49.91	40.8311	43.69	2		434.555	1300.64	3	0.0004561	0.3504	1772.97		29750400	1668	1679	0		20190814-134125_001_Pilot_C19.12392.12392.3
TRUE	TRUE	(R)SHGQDSPAVYLK(K)	1	47.83	41.0254	38.66	2		651.329	1300.64	2	0.002238	1.719	1829.6		9471990	1668	1679	0		20190814-134125_001_Pilot_C19.12929.12929.2
TRUE	TRUE	(R)SHGQDSPAVYLK(K)	1	52.38	40.8322	49.54	2		651.328	1300.64	2	0.0001881	0.1445	1675.91		11019600	1668	1679	0		20190814-134125_001_Pilot_C19.11438.11438.2
TRUE	TRUE	(R)SHGQDSPAVyLK(K)	1	42.53	35.6122	35.06	2	Iodo (+126)	714.277	1426.54	2	0.001239	0.8682	2281.55		24684400	1668	1679	0		20190814-134125_001_Pilot_C19.17549.17549.2
TRUE	TRUE	(R)SHGQDSPAVYLK(K)	1	46.52	40.9188	46.52	2		434.555	1300.64	3	0.00264	2.028	1711.86		264814000	1668	1679	0		20190814-134125_001_Pilot_C19.11828.11828.3
TRUE	TRUE	(R)SHGQDSPAVYLK(K)	1	45	40.8365	43.04	2		651.328	1300.64	2	-0.0004839	-0.3718	1645.35		1778910	1668	1679	0		20190814-134125_001_Pilot_C19.11133.11133.2
TRUE	TRUE	(R)SHGQDSPAVYLK(K)	1	46.53	40.8714	46.53	2		434.556	1300.65	3	0.004032	3.098	1742.69		1116170000	1668	1679	0		20190814-134125_001_Pilot_C19.12115.12115.3
TRUE	TRUE	(R)SHGQDSPAVYLK(K)	0.99	34.86	40.8311	31.73	2		434.555	1300.64	3	0.0007231	0.5555	1650.75		21637300	1668	1679	0		20190814-134125_001_Pilot_C19.11178.11178.3
TRUE	TRUE	(S)HGQDSPAVYLK(K)	1	53.77	40.3595	44.58	1		607.814	1213.61	2	0.004214	3.469	1734.4		2648770	1669	1679	0		20190814-134125_001_Pilot_C19.12036.12036.2
TRUE	TRUE	(Q)DSPAVYLK(K)	0.99	39.02	39.8227	26.22	1		446.743	891.471	2	0.0007701	0.8628	2038.49		9501530	1672	1679	0		20190814-134125_001_Pilot_C19.15028.15028.2
TRUE	TRUE	(K)KGQGSTTTLQK(R)	1	73.69	40.1077	58.27	2		574.818	1147.62	2	0.001862	1.621	792.888		127432000	1680	1690	0		20190814-134125_001_Pilot_C19.2897.2897.2
TRUE	TRUE	(K)kGQGSTTTLQK(R)	1	65.36	41.3827	50.72	2	Acetyl (+42)	595.822	1189.63	2	-0.0009227	-0.7749	1052.75		749411	1680	1690	0		20190814-134125_001_Pilot_C19.5238.5238.2
TRUE	TRUE	(K)kGQGSTTTLQK(R)	1	41.02	40.6337	25.01	2	Acetyl (+42)	595.823	1189.63	2	0.001765	1.483	903.032		916792	1680	1690	0		20190814-134125_001_Pilot_C19.3900.3900.2
TRUE	TRUE	(K)KGQGSTTTLQK(R)	1	61.79	40.7529	41.94	2		574.817	1147.62	2	-0.0011	-0.9576	823.424		1478150	1680	1690	0		20190814-134125_001_Pilot_C19.3147.3147.2
TRUE	TRUE	(K)kGQGSTTTLQK(R)	0.99	39.94	41.176	30.26	2	Acetyl (+42)	595.823	1189.63	2	0.0005653	0.4748	812.377		1010160	1680	1690	0		20190814-134125_001_Pilot_C19.3039.3039.2
TRUE	TRUE	(K)KGQGSTTTLQK(R)	0.99	37.89	40.9181	24.5	2		383.547	1147.62	3	-0.0002069	-0.1802	798.29		68986200	1680	1690	0		20190814-134125_001_Pilot_C19.2939.2939.3
TRUE	TRUE	(K)GQGSTTTLQK(R)	1	50.04	40.5254	50.04	2		510.77	1019.53	2	0.0007921	0.7761	951.307		3175810	1681	1690	0		20190814-134125_001_Pilot_C19.4333.4333.2
TRUE	TRUE	(K)GQGSTTTLQK(R)	1	43.85	40.4747	41.12	2		510.77	1019.53	2	0.0001501	0.147	990.745		1380060	1681	1690	0		20190814-134125_001_Pilot_C19.4687.4687.2
TRUE	TRUE	(K)GQGSTTTLQK(R)	0.99	38.5	40.5934	23.46	2		510.77	1019.53	2	0.00107	1.049	920.88		38390100	1681	1690	0		20190814-134125_001_Pilot_C19.4087.4087.2
TRUE	TRUE	(G)QGSTTTLQK(R)	1	66.32	40.7889	46.86	1		482.259	962.503	2	-0.0007579	-0.7866	907.307		4794760	1682	1690	0		20190814-134125_001_Pilot_C19.3945.3945.2
TRUE	TRUE	(K)RFEPTGFQNM(L)	0.99	35.62	38.1265	31.55	1		613.785	1225.56	2	0.001044	0.8512	2461.07		3241980	1691	1700	0		20190814-134125_001_Pilot_C19.19503.19503.2
TRUE	TRUE	(K)RFEPTGFQNML(S)	1	54.74	40.4021	42.54	1		670.328	1338.64	2	0.001796	1.341	3166.86		1902650	1691	1701	0		20190814-134125_001_Pilot_C19.26820.26820.2
TRUE	TRUE	(K)RFEPTGFQNmLSGLYNPIVF(S)	0.99	43.67	43.2915	43.67	1	Oxidation (+16)	1173.59	2345.16	2	0.007031	2.997	3870.09		3477210	1691	1710	0		20190814-134125_001_Pilot_C19.34362.34362.2
TRUE	TRUE	(H)LFcLLAcDR(D)	1	40.24	39.4433	26.72	1	Carbamidomethyl (+57), Carbamidomethyl (+57)	584.287	1166.56	2	0.001779	1.524	3054.09		2707980	1722	1730	0		20190814-134125_001_Pilot_C19.25637.25637.2
TRUE	TRUE	(R)DLccDGFVLTQVQG(G)	0.99	34.72	38.7944	34.72	1	Carbamidomethyl (+57), Carbamidomethyl (+57)	806.361	1610.71	2	0.0003935	0.2441	3323.79		21720500	1731	1744	0		20190814-134125_001_Pilot_C19.28534.28534.2
TRUE	TRUE	(F)VLTQVQGGAIIcGLLSSPSVLLcNVK(D)	1	74.53	39.1014	73.12	1	Carbamidomethyl (+57), Carbamidomethyl (+57)	909.505	2725.49	3	0.005351	1.963	4038.39		13923200	1738	1763	0		20190814-134125_001_Pilot_C19.36007.36007.3
TRUE	TRUE	(Q)GGAIIcGLLSSPSVLLcNVK(D)	1	67.01	41.7356	63.31	1	Carbamidomethyl (+57), Carbamidomethyl (+57)	1029.56	2057.11	2	0.004905	2.383	3876.36		2599060	1744	1763	0		20190814-134125_001_Pilot_C19.34432.34432.2
TRUE	TRUE	(G)GAIIcGLLSSPSVLLcNVK(D)	1	72.22	41.2146	71.95	1	Carbamidomethyl (+57), Carbamidomethyl (+57)	667.702	2000.08	3	0.003096	1.547	3868.01		3334260	1745	1763	0		20190814-134125_001_Pilot_C19.34341.34341.3
TRUE	TRUE	(G)GAIIcGLLSSPSVLLcNVK(D)	1	80.89	41.5549	71.1	1	Carbamidomethyl (+57), Carbamidomethyl (+57)	1001.05	2000.08	2	0.0001455	0.07269	3866.5		4728440	1745	1763	0		20190814-134125_001_Pilot_C19.34327.34327.2
TRUE	TRUE	(G)AIIcGLLSSPSVLLcNVK(D)	1	48.98	40.8611	48.98	1	Carbamidomethyl (+57), Carbamidomethyl (+57)	972.538	1943.06	2	0.002287	1.177	3824.21		4959030	1746	1763	0		20190814-134125_001_Pilot_C19.33870.33870.2
TRUE	TRUE	(G)AIIcGLLSSPSVLLcNVK(D)	1	61.26	40.9611	49.05	1	Carbamidomethyl (+57), Carbamidomethyl (+57)	648.694	1943.06	3	0.001322	0.6803	3825.83		3082680	1746	1763	0		20190814-134125_001_Pilot_C19.33888.33888.3
TRUE	TRUE	(C)GLLSSPSVLLcNVK(D)	1	84.42	40.667	70.29	1	Carbamidomethyl (+57)	743.919	1485.82	2	0.0009628	0.6475	3390.39		2832980	1750	1763	0		20190814-134125_001_Pilot_C19.29196.29196.2
TRUE	TRUE	(L)LSSPSVLLcNVK(D)	1	41.04	41.3666	30.08	1	Carbamidomethyl (+57)	658.867	1315.72	2	0.001689	1.283	2813.74		1511770	1752	1763	0		20190814-134125_001_Pilot_C19.23188.23188.2
TRUE	TRUE	(S)SPSVLLcNVK(D)	0.99	40.69	41.4616	29.76	1	Carbamidomethyl (+57)	558.808	1115.6	2	-0.0001312	-0.1175	2347.44		403801	1754	1763	0		20190814-134125_001_Pilot_C19.18249.18249.2
TRUE	TRUE	(N)ATcPGVTYDQESHQVILR(L)	1	48.6	42.5912	48.6	1	Carbamidomethyl (+57)	692.006	2073	3	0.001898	0.915	2232.41		3998180	1775	1792	0		20190814-134125_001_Pilot_C19.17008.17008.3
TRUE	TRUE	(A)TcPGVTYDQESHQVILR(L)	1	41.81	42.2683	41.81	1	Carbamidomethyl (+57)	668.327	2001.96	3	0.0009748	0.4867	2220.65		7488020	1776	1792	0		20190814-134125_001_Pilot_C19.16876.16876.3
TRUE	TRUE	(C)PGVTYDQESHQVILR(L)	1	89.03	42.1622	89.03	1		871.448	1740.88	2	0.002302	1.322	2188.47		2133540	1778	1792	0		20190814-134125_001_Pilot_C19.16534.16534.2
TRUE	TRUE	(P)GVTYDQESHQVILR(L)	1	49.85	42.1882	44.21	1		548.95	1643.83	3	0.001521	0.9247	2042.35		12468600	1779	1792	0		20190814-134125_001_Pilot_C19.15073.15073.3
TRUE	TRUE	(R)LGDQEFIK(S)	0.99	53.95	39.9996	29.91	2		475.253	948.492	2	6.006e-05	0.06325	2130.74		4667230	1793	1800	0		20190814-134125_001_Pilot_C19.15939.15939.2
TRUE	TRUE	(R)LGDQEFIK(S)	0.99	53.72	40.0039	31.07	2		475.254	948.493	2	0.001176	1.239	2100.17		8829150	1793	1800	0		20190814-134125_001_Pilot_C19.15614.15614.2
TRUE	TRUE	(R)LGDQEFIK(S)	0.99	54.57	41.4993	29.8	2		475.254	948.494	2	0.001624	1.71	2069.28		1064930000	1793	1800	0		20190814-134125_001_Pilot_C19.15320.15320.2
TRUE	TRUE	(R)LGDQEFIK(S)	0.99	50.09	41.4267	29.47	2		475.255	948.495	2	0.002718	2.863	2201.02		1472310	1793	1800	0		20190814-134125_001_Pilot_C19.16674.16674.2
TRUE	TRUE	(R)LGDQEFIK(S)	0.99	41.46	41.5017	5.85	2		475.254	948.494	2	0.002184	2.3	2418.45		307357	1793	1800	0		20190814-134125_001_Pilot_C19.19036.19036.2
TRUE	TRUE	(R)LGDQEFIK(S)	0.99	36.01	39.9996	24.24	2		475.253	948.492	2	4.806e-05	0.05061	2170.74		1563030	1793	1800	0		20190814-134125_001_Pilot_C19.16356.16356.2
TRUE	TRUE	(K)SLTPLEGTQDTFTNFQQVYLWK(D)	1	89.62	43.5245	85.42	2		872.772	2615.29	3	0.003825	1.462	3806.53		144325000	1801	1822	0		20190814-134125_001_Pilot_C19.33677.33677.3
TRUE	TRUE	(K)SLTPLEGTQDTFTNFQQVYLWK(D)	1	89.91	43.4139	89.91	2		1308.65	2615.29	2	0.001212	0.4633	3808.43		193397000	1801	1822	0		20190814-134125_001_Pilot_C19.33698.33698.2
TRUE	TRUE	(D)TFTNFQQVYLWK(D)	1	66.23	42.3162	65.28	1		787.905	1573.8	2	0.002112	1.341	3424.7		1184530	1811	1822	0		20190814-134125_001_Pilot_C19.29552.29552.2
TRUE	TRUE	(F)TNFQQVYLWK(D)	1	53.38	40.3173	53.38	1		663.846	1325.68	2	0.001604	1.209	3006.47		4061160	1813	1822	0		20190814-134125_001_Pilot_C19.25142.25142.2
TRUE	TRUE	(K)DSDmGSRPESM(G)	1	53.36	33.6361	53.36	1	Oxidation (+16)	614.235	1226.45	2	-7.695e-05	-0.06269	1096.68		2181070	1823	1833	0		20190814-134125_001_Pilot_C19.5633.5633.2
TRUE	TRUE	(K)DSDmGSRPESM(G)	1	38.43	33.6267	32.08	1	Oxidation (+16)	614.235	1226.46	2	0.000567	0.462	1207.07		357080	1823	1833	0		20190814-134125_001_Pilot_C19.6613.6613.2
TRUE	TRUE	(K)DSDmGSRPESm(G)	0.99	34.04	33.2056	34.04	1	Oxidation (+16), Oxidation (+16)	622.232	1242.45	2	0.001136	0.9136	745.513		142499	1823	1833	0		20190814-134125_001_Pilot_C19.2519.2519.2
TRUE	TRUE	(K)DSDmGSRPESM(G)	0.99	32.63	33.6267	3.25	1	Oxidation (+16)	614.235	1226.46	2	0.000811	0.6608	1415.06		1446770	1823	1833	0		20190814-134125_001_Pilot_C19.8738.8738.2
TRUE	TRUE	(K)DSDMGSRPESM(G)	0.99	36.09	34.2357	32.78	1		606.237	1210.46	2	-0.0008559	-0.7065	1400.68		1633340	1823	1833	0		20190814-134125_001_Pilot_C19.8620.8620.2
TRUE	TRUE	(K)DSDMGSRPESMG(C)	0.99	33.91	35.5715	33.91	1		634.748	1267.48	2	0.0001061	0.08361	1368.94		8248920	1823	1834	0		20190814-134125_001_Pilot_C19.8321.8321.2
TRUE	TRUE	(K)DSDMGSRPESMGcR(K)	1	49.59	36.5973	49.59	2	Carbamidomethyl (+57)	792.814	1583.61	2	0.0009088	0.5735	1242.76		512565000	1823	1836	0		20190814-134125_001_Pilot_C19.6991.6991.2
TRUE	TRUE	(K)DSDMGSRPESMGcR(K)	1	44.02	36.7715	44.02	2	Carbamidomethyl (+57)	792.813	1583.61	2	-0.0004332	-0.2734	1273.55		7192290	1823	1836	0		20190814-134125_001_Pilot_C19.7337.7337.2
TRUE	TRUE	(K)DSDMGSRPESMGcR(K)	0.99	35.86	36.7651	33.89	2	Carbamidomethyl (+57)	528.878	1583.61	3	0.0001948	0.1229	1286.06		15541700	1823	1836	0		20190814-134125_001_Pilot_C19.7439.7439.3
TRUE	TRUE	(K)DSDMGSRPESMGcR(K)	0.99	34.56	36.9196	30.63	2	Carbamidomethyl (+57)	528.879	1583.61	3	0.001962	1.238	1255.7		43307600	1823	1836	0		20190814-134125_001_Pilot_C19.7124.7124.3
TRUE	TRUE	(K)DSDMGSRPESmGcR(K)	0.99	35.35	35.9351	24.12	2	Oxidation (+16), Carbamidomethyl (+57)	800.811	1599.61	2	1.775e-05	0.01109	936.957		9284510	1823	1836	0		20190814-134125_001_Pilot_C19.4210.4210.2
TRUE	TRUE	(K)DSDmGSRPESMGcR(K)	0.99	35.3	35.9351	17.71	2	Oxidation (+16), Carbamidomethyl (+57)	800.811	1599.61	2	0.0001337	0.08356	967.829		47260500	1823	1836	0		20190814-134125_001_Pilot_C19.4494.4494.2
TRUE	TRUE	(S)DMGSRPESMGcR(K)	1	56.96	36.4532	48.6	1	Carbamidomethyl (+57)	691.784	1381.55	2	0.0003148	0.2277	1230.39		8951570	1825	1836	0		20190814-134125_001_Pilot_C19.6858.6858.2
TRUE	TRUE	(D)MGSRPESMGcR(K)	1	46.76	35.9095	36.59	1	Carbamidomethyl (+57)	634.272	1266.53	2	0.002437	1.922	1232.75		35993700	1826	1836	0		20190814-134125_001_Pilot_C19.6885.6885.2
TRUE	TRUE	(K)HLFSAQQAN(L)	1	42.67	38.8377	32.85	1		508.253	1014.49	2	0.00292	2.875	1556.01		2636870	1882	1890	0		20190814-134125_001_Pilot_C19.10200.10200.2
TRUE	TRUE	(K)HLFSAQQANL(W)	1	55.14	40.5751	41.31	1		564.795	1127.58	2	0.002854	2.529	2335.52		3786280	1882	1891	0		20190814-134125_001_Pilot_C19.18120.18120.2
TRUE	TRUE	(K)HLFSAQQANLW(C)	1	55.36	40.5135	47.67	1		657.834	1313.65	2	0.002124	1.616	3291.61		1363860	1882	1892	0		20190814-134125_001_Pilot_C19.28175.28175.2
TRUE	TRUE	(K)HLFSAQQANLW(C)	1	54.04	40.9029	45.55	1		657.834	1313.65	2	0.001014	0.7713	3047.33		56676700	1882	1892	0		20190814-134125_001_Pilot_C19.25566.25566.2
TRUE	TRUE	(K)HLFSAQQANLW(C)	1	59.06	40.9029	44.79	1		657.834	1313.65	2	0.001104	0.8398	3079.14		21946900	1882	1892	0		20190814-134125_001_Pilot_C19.25908.25908.2
TRUE	TRUE	(K)HLFSAQQANLW(C)	1	46.26	40.6168	31.13	1		657.834	1313.65	2	0.001682	1.279	3211.23		9127300	1882	1892	0		20190814-134125_001_Pilot_C19.27303.27303.2
TRUE	TRUE	(K)HLFSAQQANLW(C)	1	61.79	40.5135	52.31	1		657.834	1313.65	2	0.002346	1.785	3109.51		3877780	1882	1892	0		20190814-134125_001_Pilot_C19.26228.26228.2
TRUE	TRUE	(K)HLFSAQQANLW(C)	1	45.96	40.4258	42.96	1		657.833	1313.65	2	-8.394e-05	-0.06385	3251.38		3178300	1882	1892	0		20190814-134125_001_Pilot_C19.27744.27744.2
TRUE	TRUE	(K)HLFSAQQANLW(C)	1	43.27	40.4879	34.39	1		657.835	1313.65	2	0.002846	2.165	3605.57		1020050	1882	1892	0		20190814-134125_001_Pilot_C19.31479.31479.2
TRUE	TRUE	(K)HLFSAQQANLW(C)	1	49.59	40.486	42.78	1		657.835	1313.66	2	0.003868	2.942	3180.62		6146140	1882	1892	0		20190814-134125_001_Pilot_C19.26969.26969.2
TRUE	TRUE	(K)HLFSAQQANLW(C)	1	40.87	40.616	40.65	1		657.834	1313.65	2	0.001624	1.235	3335.01		1187110	1882	1892	0		20190814-134125_001_Pilot_C19.28653.28653.2
TRUE	TRUE	(K)HLFSAQQANLWcLSR(C)	1	59.21	42.4272	53.22	2	Carbamidomethyl (+57)	610.975	1829.9	3	0.004756	2.597	2997.38		2282110	1882	1896	0		20190814-134125_001_Pilot_C19.25041.25041.3
TRUE	TRUE	(K)HLFSAQQANLWcLSR(C)	0.99	71.2	42.521	64.83	2	Carbamidomethyl (+57)	915.961	1829.91	2	0.006991	3.818	3004.76		8190340	1882	1896	0		20190814-134125_001_Pilot_C19.25123.25123.2
TRUE	TRUE	(R)cVQEHSFcQLAEITESA(S)	0.99	36.1	40.1351	34.75	1	Carbamidomethyl (+57), Carbamidomethyl (+57)	1004.94	2007.87	2	0.0007895	0.393	3001.08		4918610	1897	1913	0		20190814-134125_001_Pilot_C19.25082.25082.2
TRUE	TRUE	(R)cVQEHSFcQLAEITESASLY(F)	1	42.84	41.4529	42.84	1	Carbamidomethyl (+57), Carbamidomethyl (+57)	791.357	2371.05	3	0.003845	1.621	3538.51		4730140	1897	1916	0		20190814-134125_001_Pilot_C19.30754.30754.3
TRUE	TRUE	(Y)FTcTLYPEAQVcDDIMESNAQGcR(L)	0.99	39.93	40.5496	39.93	1	Carbamidomethyl (+57), Carbamidomethyl (+57), Carbamidomethyl (+57)	1433.1	2864.19	2	0.001882	0.6569	3079.39		44655000	1917	1940	0		20190814-134125_001_Pilot_C19.25911.25911.2
TRUE	TRUE	(C)TLYPEAQVcDDIMESNAQGcR(L)	1	83.08	40.5971	83.08	1	Carbamidomethyl (+57), Carbamidomethyl (+57)	1229.03	2456.04	2	0.002653	1.08	2807.31		4645530	1920	1940	0		20190814-134125_001_Pilot_C19.23117.23117.2
TRUE	TRUE	(C)TLYPEAQVcDDIMESNAQGcR(L)	0.99	38.7	40.6254	38.7	1	Carbamidomethyl (+57), Carbamidomethyl (+57)	819.688	2456.04	3	0.0002365	0.09624	2807.23		3701620	1920	1940	0		20190814-134125_001_Pilot_C19.23116.23116.3
TRUE	TRUE	(C)TLYPEAQVcDDIMESNAQGcR(L)	0.99	80.03	40.4112	80.03	1	Carbamidomethyl (+57), Carbamidomethyl (+57)	1229.03	2456.04	2	-0.004183	-1.702	2775.69		5744840	1920	1940	0		20190814-134125_001_Pilot_C19.22779.22779.2
TRUE	TRUE	(C)DDImESNAQGcR(L)	1	63.44	35.3895	57.05	1	Oxidation (+16), Carbamidomethyl (+57)	706.284	1410.55	2	0.00277	1.962	1004.46		289562	1929	1940	0		20190814-134125_001_Pilot_C19.4802.4802.2
TRUE	TRUE	(R)LILPQMPK(A)	0.99	47.78	32.7554	17.69	2		470.289	938.564	2	0.001832	1.95	2853.92		776875000	1941	1948	0		20190814-134125_001_Pilot_C19.23608.23608.2
TRUE	TRUE	(R)LILPQmPK(A)	0.99	47.24	36.3012	22.98	2	Oxidation (+16)	478.287	954.56	2	0.002587	2.707	2222.21		1015340000	1941	1948	0		20190814-134125_001_Pilot_C19.16893.16893.2
TRUE	TRUE	(R)LILPQmPK(A)	0.99	46.66	38.6923	22.46	2	Oxidation (+16)	478.286	954.558	2	0.000135	0.1413	2708.58		3534030	1941	1948	0		20190814-134125_001_Pilot_C19.22062.22062.2
TRUE	TRUE	(R)LILPQmPK(A)	0.99	45.91	38.6923	24.41	2	Oxidation (+16)	478.286	954.558	2	0.000813	0.8509	2641.97		6708420	1941	1948	0		20190814-134125_001_Pilot_C19.21357.21357.2
TRUE	TRUE	(R)LILPQMPK(A)	0.99	43.86	35.7772	15.36	2		470.289	938.563	2	0.0001361	0.1448	2957.87		4024750	1941	1948	0		20190814-134125_001_Pilot_C19.24652.24652.2
TRUE	TRUE	(R)LILPQMPK(A)	0.99	43.81	35.8263	15.29	2		470.289	938.564	2	0.001612	1.716	2885		222041000	1941	1948	0		20190814-134125_001_Pilot_C19.23907.23907.2
TRUE	TRUE	(R)LILPQmPK(A)	0.99	43.84	38.6923	19.71	2	Oxidation (+16)	478.286	954.558	2	0.000711	0.7441	2460.83		3614310	1941	1948	0		20190814-134125_001_Pilot_C19.19500.19500.2
TRUE	TRUE	(R)LILPQmPK(A)	0.99	43.57	38.6923	22.09	2	Oxidation (+16)	478.287	954.559	2	0.001155	1.209	2610.3		6459600	1941	1948	0		20190814-134125_001_Pilot_C19.21038.21038.2
TRUE	TRUE	(R)LILPQMPK(A)	0.99	39.63	35.7772	21.46	2		470.288	938.562	2	-8.794e-05	-0.0936	3954.86		1096150	1941	1948	0		20190814-134125_001_Pilot_C19.35226.35226.2
TRUE	TRUE	(R)LILPQMPK(A)	0.99	37.64	32.7554	11.17	2		470.29	938.565	2	0.00235	2.501	2823.47		2208090	1941	1948	0		20190814-134125_001_Pilot_C19.23292.23292.2
TRUE	TRUE	(R)LILPQmPK(A)	0.99	39.62	38.6923	15.62	2	Oxidation (+16)	478.286	954.558	2	0.000209	0.2188	2523.13		10557000	1941	1948	0		20190814-134125_001_Pilot_C19.20170.20170.2
TRUE	TRUE	(R)LILPQmPK(A)	0.99	36.35	38.6923	22.91	2	Oxidation (+16)	478.287	954.559	2	0.001181	1.236	2677.7		6152750	1941	1948	0		20190814-134125_001_Pilot_C19.21736.21736.2
TRUE	TRUE	(R)LILPQMPK(A)	0.99	32.17	35.7772	11.16	2		470.289	938.563	2	0.0004441	0.4726	2916.82		1532050	1941	1948	0		20190814-134125_001_Pilot_C19.24253.24253.2
TRUE	TRUE	(R)LILPQmPK(A)	0.99	33.97	38.6923	9.88	2	Oxidation (+16)	478.286	954.558	2	0.000331	0.3464	2491.88		5776130	1941	1948	0		20190814-134125_001_Pilot_C19.19842.19842.2
TRUE	TRUE	(R)LILPQmPK(A)	0.99	33.26	38.6923	11.7	2	Oxidation (+16)	478.286	954.558	2	0.000539	0.5641	2253.1		6898390	1941	1948	0		20190814-134125_001_Pilot_C19.17242.17242.2
TRUE	TRUE	(R)KKVILEDK(V)	0.99	65.73	33.5583	19.12	2		486.808	971.602	2	0.0003421	0.3517	917.155		3289330	1953	1960	0		20190814-134125_001_Pilot_C19.4045.4045.2
TRUE	TRUE	(K)VILEDKVK(N)	0.99	45.91	36.5002	23.51	2		472.296	942.576	2	0.001274	1.35	1559.74		6804270	1955	1962	0		20190814-134125_001_Pilot_C19.10245.10245.2
TRUE	TRUE	(R)LPFQkLMGISIR(N)	1	50.32	38.3123	37.7	2	Acetyl (+42)	722.922	1443.83	2	0.002465	1.706	3803.12		3349150	1968	1979	0		20190814-134125_001_Pilot_C19.33640.33640.2
TRUE	TRUE	(R)NKVPMSEK(S)	0.99	34.85	41.2034	22.05	2		466.747	931.48	2	0.0005021	0.5384	937.299		6363850	1980	1987	0		20190814-134125_001_Pilot_C19.4212.4212.2
TRUE	TRUE	(K)SISNGFFEcER(R)	1	58.21	37.9913	52.36	2	Carbamidomethyl (+57)	673.298	1344.58	2	0.003931	2.921	2421.92		73173300	1988	1998	0		20190814-134125_001_Pilot_C19.19075.19075.2
TRUE	TRUE	(R)cDADPccTGF(G)	0.99	28.77	31.1926	28.77	1	Carbamidomethyl (+57), Carbamidomethyl (+57), Carbamidomethyl (+57)	601.7	1201.39	2	0.001418	1.179	2035.11		3456310	2000	2009	0		20190814-134125_001_Pilot_C19.14990.14990.2
TRUE	TRUE	(R)cDADPccTGFGFLNVSQLK(G)	1	50.13	40.6367	50.13	2	Carbamidomethyl (+57), Carbamidomethyl (+57), Carbamidomethyl (+57)	730.322	2187.94	3	0.003789	1.731	3571.25		4987490	2000	2018	0		20190814-134125_001_Pilot_C19.31102.31102.3
TRUE	TRUE	(R)cDADPccTGFGFLNVSQLK(G)	1	97.71	40.6149	97.71	2	Carbamidomethyl (+57), Carbamidomethyl (+57), Carbamidomethyl (+57)	1094.98	2187.94	2	0.002036	0.9302	3565.54		8004290	2000	2018	0		20190814-134125_001_Pilot_C19.31039.31039.2
TRUE	TRUE	(K)GGEVTcLTLNSLGIQmcSEENGGAWR(I)	1	72.23	42.304	72.23	2	Carbamidomethyl (+57), Oxidation (+16), Carbamidomethyl (+57)	1428.14	2854.27	2	0.00305	1.068	3601.29		3160550	2019	2044	0		20190814-134125_001_Pilot_C19.31431.31431.2
TRUE	TRUE	(K)GGEVTcLTLNSLGIQMcSEENGGAWR(I)	1	98.53	42.545	98.53	2	Carbamidomethyl (+57), Carbamidomethyl (+57)	947.1	2838.28	3	0.003339	1.176	3598.81		6406310	2019	2044	0		20190814-134125_001_Pilot_C19.31405.31405.3
TRUE	TRUE	(L)TLNSLGIQMcSEENGGAWR(I)	1	86.25	41.3991	83.36	1	Carbamidomethyl (+57)	708.328	2121.96	3	0.005212	2.455	2939.91		3042340	2026	2044	0		20190814-134125_001_Pilot_C19.24463.24463.3
TRUE	TRUE	(L)TLNSLGIQMcSEENGGAWR(I)	0.99	92.16	41.2244	92.16	1	Carbamidomethyl (+57)	1061.99	2121.96	2	-0.0002072	-0.09762	2938.92		12603400	2026	2044	0		20190814-134125_001_Pilot_C19.24453.24453.2
TRUE	TRUE	(N)SLGIQMcSEENGGAWR(I)	1	56.41	39.5525	56.41	1	Carbamidomethyl (+57)	897.897	1793.78	2	-0.002631	-1.466	2849.39		2302350	2029	2044	0		20190814-134125_001_Pilot_C19.23565.23565.2
TRUE	TRUE	(N)SLGIQmcSEENGGAWR(I)	1	65.75	39.1529	64.88	1	Oxidation (+16), Carbamidomethyl (+57)	905.897	1809.78	2	0.001248	0.6891	2457.26		13407800	2029	2044	0		20190814-134125_001_Pilot_C19.19464.19464.2
TRUE	TRUE	(N)SLGIQmcSEENGGAWR(I)	1	66.74	39.1387	64.7	1	Oxidation (+16), Carbamidomethyl (+57)	905.896	1809.78	2	0.0009417	0.5201	2667.39		4161240	2029	2044	0		20190814-134125_001_Pilot_C19.21623.21623.2
TRUE	TRUE	(N)SLGIQMcSEENGGAWR(I)	1	44.79	39.6199	43.91	1	Carbamidomethyl (+57)	897.899	1793.78	2	0.001533	0.854	3155.83		1136230	2029	2044	0		20190814-134125_001_Pilot_C19.26704.26704.2
TRUE	TRUE	(N)SLGIQMcSEENGGAWR(I)	1	63.37	39.4255	62.47	1	Carbamidomethyl (+57)	897.898	1793.78	2	-0.0004352	-0.2425	2990.59		1458440	2029	2044	0		20190814-134125_001_Pilot_C19.24970.24970.2
TRUE	TRUE	(N)SLGIQMcSEENGGAWR(I)	1	75.93	39.4792	75.3	1	Carbamidomethyl (+57)	897.9	1793.79	2	0.002983	1.662	2626.18		4140380	2029	2044	0		20190814-134125_001_Pilot_C19.21192.21192.2
TRUE	TRUE	(N)SLGIQMcSEENGGAWR(I)	1	42.34	39.6213	42.34	1	Carbamidomethyl (+57)	598.935	1793.78	3	0.001317	0.7337	2642.29		3241580	2029	2044	0		20190814-134125_001_Pilot_C19.21361.21361.3
TRUE	TRUE	(N)SLGIQmcSEENGGAWR(I)	1	42.07	39.1222	39.13	1	Oxidation (+16), Carbamidomethyl (+57)	905.898	1809.78	2	0.003886	2.146	2637.05		2973890	2029	2044	0		20190814-134125_001_Pilot_C19.21305.21305.2
TRUE	TRUE	(N)SLGIQMcSEENGGAWR(I)	1	94.11	39.4876	92.54	1	Carbamidomethyl (+57)	897.9	1793.79	2	0.003003	1.673	2656.76		368803000	2029	2044	0		20190814-134125_001_Pilot_C19.21513.21513.2
TRUE	TRUE	(N)SLGIQmcSEENGGAWR(I)	1	80.49	39.118	80.19	1	Oxidation (+16), Carbamidomethyl (+57)	905.898	1809.78	2	0.004192	2.315	2240.9		38876300	2029	2044	0		20190814-134125_001_Pilot_C19.17105.17105.2
TRUE	TRUE	(N)SLGIQmcSEENGGAWR(I)	1	74.99	39.0773	71.96	1	Oxidation (+16), Carbamidomethyl (+57)	905.896	1809.78	2	-0.0009643	-0.5325	2317.19		3160210	2029	2044	0		20190814-134125_001_Pilot_C19.17935.17935.2
TRUE	TRUE	(N)SLGIQmcSEENGGAWR(I)	0.99	35.92	39.1376	31.75	1	Oxidation (+16), Carbamidomethyl (+57)	905.896	1809.78	2	0.0007917	0.4372	2488.88		21995200	2029	2044	0		20190814-134125_001_Pilot_C19.19809.19809.2
TRUE	TRUE	(N)SLGIQmcSEENGGAWR(I)	0.99	85.56	39.1556	85.56	1	Oxidation (+16), Carbamidomethyl (+57)	905.899	1809.78	2	0.006252	3.452	2337.24		4218110	2029	2044	0		20190814-134125_001_Pilot_C19.18140.18140.2
TRUE	TRUE	(L)GIQMcSEENGGAWR(I)	1	52.09	38.2387	52.09	1	Carbamidomethyl (+57)	797.841	1593.67	2	0.0006748	0.4231	2093.65		2853380	2031	2044	0		20190814-134125_001_Pilot_C19.15544.15544.2
TRUE	TRUE	(Q)McSEENGGAWR(I)	1	75.36	35.2827	70.6	1	Carbamidomethyl (+57)	648.758	1295.5	2	-0.0003172	-0.2447	1474.77		8429650	2034	2044	0		20190814-134125_001_Pilot_C19.9327.9327.2
TRUE	TRUE	(M)cSEENGGAWR(I)	1	51.46	34.6938	43.68	1	Carbamidomethyl (+57)	583.238	1164.46	2	0.0002968	0.2546	1224.48		1133170	2035	2044	0		20190814-134125_001_Pilot_C19.6791.6791.2
TRUE	TRUE	(C)SEENGGAWR(I)	1	46.23	35.9649	34.04	1		503.223	1004.43	2	0.0005461	0.5431	1176.38		4476870	2036	2044	0		20190814-134125_001_Pilot_C19.6384.6384.2
TRUE	TRUE	(R)ILDcGSPDIEVH(T)	1	62.86	38.9664	56.05	1	Carbamidomethyl (+57)	677.819	1353.62	2	-0.0002552	-0.1884	2287.35		2612080	2045	2056	0		20190814-134125_001_Pilot_C19.17616.17616.2
TRUE	TRUE	(R)ILDcGSPDIEVHTYPFGWYQK(P)	1	54.64	42.9019	54.64	1	Carbamidomethyl (+57)	1263.1	2524.18	2	0.01024	4.057	3293.99		9998160	2045	2065	0		20190814-134125_001_Pilot_C19.28202.28202.2
TRUE	TRUE	(R)ILDcGSPDIEVHTYPFGWYQK(P)	1	50.06	42.752	50.06	1	Carbamidomethyl (+57)	842.4	2524.18	3	0.00418	1.655	3291.44		8978860	2045	2065	0		20190814-134125_001_Pilot_C19.28173.28173.3
TRUE	TRUE	(R)ILDcGSPDIEVHTYPFGWYQKPIAQ(N)	1	55.14	43.6992	55.14	1	Carbamidomethyl (+57)	978.809	2933.41	3	-0.0006252	-0.2131	3428.9		5346480	2045	2069	0		20190814-134125_001_Pilot_C19.29597.29597.3
TRUE	TRUE	(R)ILDcGSPDIEVHTYPFGWYQKPIAQN(N)	0.99	37.59	43.6782	37.59	1	Carbamidomethyl (+57)	1016.83	3047.45	3	0.004466	1.465	3394.12		62102600	2045	2070	0		20190814-134125_001_Pilot_C19.29233.29233.3
TRUE	TRUE	(F)GWYQKPIAQNNAPSFcPLVVLPSLTEK(V)	0.99	52.4	42.3231	52.19	1	Carbamidomethyl (+57)	1019.87	3056.59	3	0.01246	4.075	3741.77		5618760	2061	2087	0		20190814-134125_001_Pilot_C19.32968.32968.3
TRUE	TRUE	(W)YQKPIAQNNAPSFcPLVVLPSLTEK(V)	1	62.5	41.9745	62.5	1	Carbamidomethyl (+57)	938.835	2813.48	3	0.003647	1.296	3680.03		96587600	2063	2087	0		20190814-134125_001_Pilot_C19.32287.32287.3
TRUE	TRUE	(W)YQKPIAQNNAPSFcPLVVLPSLTEK(V)	1	72.7	41.9805	72.7	1	Carbamidomethyl (+57)	1407.75	2813.48	2	0.003413	1.213	3676.75		7681590	2063	2087	0		20190814-134125_001_Pilot_C19.32251.32251.2
TRUE	TRUE	(Y)QKPIAQNNAPSFcPLVVLPSLTEK(V)	1	43.73	41.0853	41.64	1	Carbamidomethyl (+57)	884.48	2650.42	3	0.002127	0.8021	3662.46		367976000	2064	2087	0		20190814-134125_001_Pilot_C19.32095.32095.3
TRUE	TRUE	(Y)QKPIAQNNAPSFcPLVVLPSLTEK(V)	0.99	36.75	41.1146	36.02	1	Carbamidomethyl (+57)	884.481	2650.42	3	0.004344	1.638	3601.04		7657040	2064	2087	0		20190814-134125_001_Pilot_C19.31428.31428.3
TRUE	TRUE	(K)PIAQNNAPSFcPLVVLPSLTEK(V)	1	57.71	41.9232	57.71	1	Carbamidomethyl (+57)	1198.14	2394.27	2	0.006043	2.523	3790.07		11950800	2066	2087	0		20190814-134125_001_Pilot_C19.33498.33498.2
TRUE	TRUE	(K)PIAQNNAPSFcPLVVLPSLTEK(V)	1	47.45	42.1704	47.17	1	Carbamidomethyl (+57)	799.095	2394.26	3	0.0007838	0.3272	3828.14		9781990	2066	2087	0		20190814-134125_001_Pilot_C19.33914.33914.3
TRUE	TRUE	(K)PIAQNNAPSFcPLVVLPSLTEK(V)	1	68.55	42.0197	68.55	1	Carbamidomethyl (+57)	1198.14	2394.27	2	0.005181	2.163	3840.45		90386800	2066	2087	0		20190814-134125_001_Pilot_C19.34050.34050.2
TRUE	TRUE	(K)PIAQNNAPSFcPLVVLPSLTEK(V)	0.99	34.24	42.0192	34.24	1	Carbamidomethyl (+57)	1198.14	2394.26	2	0.003053	1.274	3939.59		1275610	2066	2087	0		20190814-134125_001_Pilot_C19.35074.35074.2
TRUE	TRUE	(Q)NNAPSFcPLVVLPSLTEK(V)	1	70.71	42.6708	70.71	1	Carbamidomethyl (+57)	993.523	1985.03	2	0.001871	0.942	3806.85		19745900	2070	2087	0		20190814-134125_001_Pilot_C19.33681.33681.2
TRUE	TRUE	(N)APSFcPLVVLPSLTEK(V)	1	73.47	41.9349	64.28	1	Carbamidomethyl (+57)	879.48	1756.95	2	0.002325	1.322	3788.17		9835610	2072	2087	0		20190814-134125_001_Pilot_C19.33477.33477.2
TRUE	TRUE	(N)APSFcPLVVLPSLTEK(V)	1	86.64	41.9349	86.5	1	Carbamidomethyl (+57)	879.48	1756.95	2	0.002555	1.453	3819.84		55822800	2072	2087	0		20190814-134125_001_Pilot_C19.33821.33821.2
TRUE	TRUE	(N)APSFcPLVVLPSLTEK(V)	0.99	38.52	42.0474	29.99	1	Carbamidomethyl (+57)	586.656	1756.95	3	0.001947	1.107	3823.48		4503220	2072	2087	0		20190814-134125_001_Pilot_C19.33861.33861.3
TRUE	TRUE	(P)SFcPLVVLPSLTEK(V)	1	44.7	41.4832	42.69	1	Carbamidomethyl (+57)	795.435	1588.86	2	0.002339	1.471	3776.76		8083650	2074	2087	0		20190814-134125_001_Pilot_C19.33350.33350.2
TRUE	TRUE	(S)FcPLVVLPSLTEK(V)	1	40.19	41.0106	27	1	Carbamidomethyl (+57)	751.919	1501.82	2	0.001765	1.174	3757.73		24354500	2075	2087	0		20190814-134125_001_Pilot_C19.33145.33145.2
TRUE	TRUE	(F)cPLVVLPSLTEK(V)	0.99	37.58	40.825	27.4	1	Carbamidomethyl (+57)	678.385	1354.75	2	0.001623	1.197	3319.87		1926630	2076	2087	0		20190814-134125_001_Pilot_C19.28489.28489.2
TRUE	TRUE	(C)PLVVLPSLTEK(V)	1	47.54	34.2292	31.63	1		598.369	1194.72	2	0.0002721	0.2275	3322		1969920	2077	2087	0		20190814-134125_001_Pilot_C19.28513.28513.2
TRUE	TRUE	(L)VVLPSLTEK(V)	1	46.41	37.7173	18.89	1		493.3	984.586	2	0.0004821	0.4891	2508.63		15168500	2079	2087	0		20190814-134125_001_Pilot_C19.20021.20021.2
TRUE	TRUE	(L)VVLPSLTEK(V)	0.99	46.72	37.679	18.9	1		493.299	984.584	2	-0.00209	-2.12	2539.11		142934000	2079	2087	0		20190814-134125_001_Pilot_C19.20314.20314.2
TRUE	TRUE	(K)VSLDSWQSLALSSVVVDPSIR(H)	1	58.08	42.1208	51.44	2		753.407	2257.2	3	0.0033	1.461	4025.12		1685800	2088	2108	0		20190814-134125_001_Pilot_C19.35892.35892.3
TRUE	TRUE	(K)VSLDSWQSLALSSVVVDPSIR(H)	1	59.24	42.25	56.13	2		753.407	2257.2	3	0.004524	2.003	3925.3		2579410	2088	2108	0		20190814-134125_001_Pilot_C19.34934.34934.3
TRUE	TRUE	(K)VSLDSWQSLALSSVVVDPSIR(H)	1	59.3	42.2021	51.82	2		753.407	2257.2	3	0.003831	1.697	3963.47		1143750	2088	2108	0		20190814-134125_001_Pilot_C19.35310.35310.3
TRUE	TRUE	(K)VSLDSWQSLALSSVVVDPSIR(H)	1	54.09	41.9747	40.56	2		753.408	2257.2	3	0.006219	2.754	4056.78		896735	2088	2108	0		20190814-134125_001_Pilot_C19.36157.36157.3
TRUE	TRUE	(K)VSLDSWQSLALSSVVVDPSIR(H)	1	60.04	42.0232	56.04	2		753.408	2257.2	3	0.005409	2.395	4440.12		1153440	2088	2108	0		20190814-134125_001_Pilot_C19.38596.38596.3
TRUE	TRUE	(K)VSLDSWQSLALSSVVVDPSIR(H)	1	63.69	42.1245	51.11	2		753.407	2257.2	3	0.003381	1.497	4393.57		981200	2088	2108	0		20190814-134125_001_Pilot_C19.38347.38347.3
TRUE	TRUE	(K)VSLDSWQSLALSSVVVDPSIR(H)	1	49.14	42.2438	41.14	2		753.407	2257.2	3	0.004149	1.837	4625.26		820743	2088	2108	0		20190814-134125_001_Pilot_C19.39487.39487.3
TRUE	TRUE	(K)VSLDSWQSLALSSVVVDPSIR(H)	1	71.37	42.2487	63.57	2		753.406	2257.2	3	0.001344	0.5952	3831.28		26010300	2088	2108	0		20190814-134125_001_Pilot_C19.33949.33949.3
TRUE	TRUE	(K)VSLDSWQSLALSSVVVDPSIR(H)	1	71.51	42.1264	63.56	2		753.406	2257.2	3	0.001506	0.6669	3894.31		14473700	2088	2108	0		20190814-134125_001_Pilot_C19.34627.34627.3
TRUE	TRUE	(K)VSLDSWQSLALSSVVVDPSIR(H)	1	64.47	42.0664	49.33	2		753.407	2257.2	3	0.004767	2.111	4477.48		712438	2088	2108	0		20190814-134125_001_Pilot_C19.38794.38794.3
TRUE	TRUE	(K)VSLDSWQSLALSSVVVDPSIR(H)	1	76.12	42.1267	60.39	2		753.406	2257.2	3	0.001527	0.6762	3994.32		710294	2088	2108	0		20190814-134125_001_Pilot_C19.35607.35607.3
TRUE	TRUE	(K)VSLDSWQSLALSSVVVDPSIR(H)	1	71.18	42.0466	63.63	2		753.407	2257.2	3	0.00489	2.165	4357.78		1636160	2088	2108	0		20190814-134125_001_Pilot_C19.38166.38166.3
TRUE	TRUE	(K)VSLDSWQSLALSSVVVDPSIR(H)	1	45.28	42.2376	33.65	2		753.407	2257.2	3	0.003963	1.755	4119.54		866132	2088	2108	0		20190814-134125_001_Pilot_C19.36749.36749.3
TRUE	TRUE	(K)VSLDSWQSLALSSVVVDPSIR(H)	1	96.74	42.0623	91.4	2		1129.61	2257.2	2	0.002136	0.9459	4256.14		1024020	2088	2108	0		20190814-134125_001_Pilot_C19.37658.37658.2
TRUE	TRUE	(K)VSLDSWQSLALSSVVVDPSIR(H)	0.99	108.54	42.2386	101.73	2		1129.61	2257.2	2	0.00393	1.74	4594.33		1668230	2088	2108	0		20190814-134125_001_Pilot_C19.39343.39343.2
TRUE	TRUE	(K)VSLDSWQSLALSSVVVDPSIR(H)	0.99	116.52	42.0788	110.63	2		1129.61	2257.2	2	0.00282	1.249	3951.13		13222200	2088	2108	0		20190814-134125_001_Pilot_C19.35187.35187.2
TRUE	TRUE	(K)VSLDSWQSLALSSVVVDPSIR(H)	0.99	116.41	42.1232	110.66	2		1129.61	2257.2	2	0.003328	1.474	4134.47		7086900	2088	2108	0		20190814-134125_001_Pilot_C19.36916.36916.2
TRUE	TRUE	(K)VSLDSWQSLALSSVVVDPSIR(H)	0.99	116.89	42.1056	114.7	2		1129.61	2257.2	2	0.002024	0.8963	4381.49		3506020	2088	2108	0		20190814-134125_001_Pilot_C19.38285.38285.2
TRUE	TRUE	(K)VSLDSWQSLALSSVVVDPSIR(H)	0.99	119.26	42.2386	116.25	2		1129.61	2257.2	2	0.00393	1.74	4320.6		2400000	2088	2108	0		20190814-134125_001_Pilot_C19.37967.37967.2
TRUE	TRUE	(K)VSLDSWQSLALSSVVVDPSIR(H)	0.99	121.56	42.0623	114.81	2		1129.61	2257.2	2	0.002148	0.9512	4442.19		2413920	2088	2108	0		20190814-134125_001_Pilot_C19.38614.38614.2
TRUE	TRUE	(K)VSLDSWQSLALSSVVVDPSIR(H)	0.99	121.79	42.2487	115.56	2		1129.61	2257.2	2	0.001346	0.5961	4716.29		1485990	2088	2108	0		20190814-134125_001_Pilot_C19.39913.39913.2
TRUE	TRUE	(K)VSLDSWQSLALSSVVVDPSIR(H)	0.99	116.56	42.0466	110.54	2		1129.61	2257.2	2	0.004838	2.142	4104.12		7930050	2088	2108	0		20190814-134125_001_Pilot_C19.36578.36578.2
TRUE	TRUE	(K)VSLDSWQSLALSSVVVDPSIR(H)	0.99	127.06	42.0371	120.39	2		1129.61	2257.2	2	0.00229	1.014	4746.59		1536020	2088	2108	0		20190814-134125_001_Pilot_C19.40050.40050.2
TRUE	TRUE	(K)VSLDSWQSLALSSVVVDPSIR(H)	0.99	127.64	42.0369	123.06	2		1129.61	2257.2	2	0.00238	1.054	4624.78		974717	2088	2108	0		20190814-134125_001_Pilot_C19.39484.39484.2
TRUE	TRUE	(K)VSLDSWQSLALSSVVVDPSIR(H)	0.99	130.04	42.0561	124.59	2		1129.61	2257.2	2	0.002224	0.9849	4073.67		4696450	2088	2108	0		20190814-134125_001_Pilot_C19.36288.36288.2
TRUE	TRUE	(K)VSLDSWQSLALSSVVVDPSIR(H)	0.99	126.68	42.2484	120.31	2		1129.61	2257.2	2	0.00451	1.997	4564.22		1812540	2088	2108	0		20190814-134125_001_Pilot_C19.39211.39211.2
TRUE	TRUE	(L)DSWQSLALSSVVVDPSIR(H)	1	95.12	42.8355	86.84	1		980.015	1958.02	2	0.004064	2.075	3739.14		4250510	2091	2108	0		20190814-134125_001_Pilot_C19.32938.32938.2
TRUE	TRUE	(W)QSLALSSVVVDPSIR(H)	1	79.86	40.5603	73.59	1		785.945	1569.87	2	0.002036	1.296	3162.92		14301500	2094	2108	0		20190814-134125_001_Pilot_C19.26778.26778.2
TRUE	TRUE	(Q)SLALSSVVVDPSIR(H)	0.99	98.66	40.3715	77.31	1		721.916	1441.82	2	0.002876	1.993	3188.63		5376060	2095	2108	0		20190814-134125_001_Pilot_C19.27054.27054.2
TRUE	TRUE	(S)LALSSVVVDPSIR(H)	0.99	88.18	39.4802	75.41	1		678.398	1354.78	2	-0.0004059	-0.2994	3122.54		2842000	2096	2108	0		20190814-134125_001_Pilot_C19.26365.26365.2
TRUE	TRUE	(L)ALSSVVVDPSIR(H)	1	62.35	40.7711	51.07	1		621.857	1241.7	2	0.001712	1.378	2584.18		5436600	2097	2108	0		20190814-134125_001_Pilot_C19.20782.20782.2
TRUE	TRUE	(R)HFDVAHVSTAAT(S)	0.99	36.08	39.3832	34.93	1		628.307	1254.6	2	0.0008721	0.6945	1857.26		6006020	2109	2120	0		20190814-134125_001_Pilot_C19.13230.13230.2
TRUE	TRUE	(R)HFDVAHVSTAATSNF(S)	1	45.97	40.505	45.97	1		802.38	1602.75	2	0.003938	2.456	2465.03		4840060	2109	2123	0		20190814-134125_001_Pilot_C19.19548.19548.2
TRUE	TRUE	(R)HFDVAHVSTAATSNF(S)	0.99	34.03	40.2296	34.03	1		535.255	1602.74	3	0.001889	1.178	2468.95		11087200	2109	2123	0		20190814-134125_001_Pilot_C19.19591.19591.3
TRUE	TRUE	(R)HFDVAHVSTAATSNFSAVR(D)	1	59.69	42.6458	53.62	2		505.004	2015.99	4	0.006442	3.194	2412.73		4258640	2109	2127	0		20190814-134125_001_Pilot_C19.18972.18972.4
TRUE	TRUE	(R)HFDVAHVSTAATSNFSAVR(D)	1	50.27	42.6167	50.2	2		505.003	2015.98	4	0.002666	1.322	2375.23		4245270	2109	2127	0		20190814-134125_001_Pilot_C19.18557.18557.4
TRUE	TRUE	(R)HFDVAHVSTAATSNFSAVR(D)	1	52.97	42.6217	50.1	2		673.002	2015.99	3	0.004064	2.015	2412.57		11900600	2109	2127	0		20190814-134125_001_Pilot_C19.18970.18970.3
TRUE	TRUE	(R)HFDVAHVSTAATSNFSAVR(D)	1	51.42	42.5773	49.45	2		673.002	2015.98	3	0.003704	1.836	2376.77		20010300	2109	2127	0		20190814-134125_001_Pilot_C19.18574.18574.3
TRUE	TRUE	(R)HFDVAHVSTAATSNFSAVR(D)	1	72.65	42.6133	65.78	2		1009	2015.98	2	0.00318	1.577	2375.79		3379330	2109	2127	0		20190814-134125_001_Pilot_C19.18564.18564.2
TRUE	TRUE	(R)HFDVAHVSTAATSNFSAVR(D)	0.99	97.63	42.6832	92.57	2		1009	2015.99	2	0.005498	2.726	2415.4		3144090	2109	2127	0		20190814-134125_001_Pilot_C19.19003.19003.2
TRUE	TRUE	(R)DLcLSEcSQHEA(C)	0.99	33.75	37.4889	18.81	1	Carbamidomethyl (+57), Carbamidomethyl (+57)	724.793	1447.57	2	0.0005735	0.3959	1886.38		17107800	2128	2139	0		20190814-134125_001_Pilot_C19.13552.13552.2
TRUE	TRUE	(R)DLcLSEcSQHEAcLITTLQTQPGAVR(C)	1	57.46	43.5344	56.29	2	Carbamidomethyl (+57), Carbamidomethyl (+57), Carbamidomethyl (+57)	996.475	2986.4	3	0.008079	2.704	3873.81		6920870	2128	2153	0		20190814-134125_001_Pilot_C19.34403.34403.3
TRUE	TRUE	(R)DLcLSEcSQHEAcLITTLQTQPGAVR(C)	1	58.36	43.528	58.36	2	Carbamidomethyl (+57), Carbamidomethyl (+57), Carbamidomethyl (+57)	996.473	2986.4	3	0.003264	1.093	4744.37		1951060	2128	2153	0		20190814-134125_001_Pilot_C19.40037.40037.3
TRUE	TRUE	(R)DLcLSEcSQHEAcLITTLQTQPGAVR(C)	1	58.78	43.4582	58.78	2	Carbamidomethyl (+57), Carbamidomethyl (+57), Carbamidomethyl (+57)	996.473	2986.4	3	0.00237	0.7934	4381.06		4624320	2128	2153	0		20190814-134125_001_Pilot_C19.38282.38282.3
TRUE	TRUE	(R)DLcLSEcSQHEAcLITTLQTQPGAVR(C)	1	61.85	43.5236	61.85	2	Carbamidomethyl (+57), Carbamidomethyl (+57), Carbamidomethyl (+57)	996.473	2986.4	3	0.003027	1.013	4774.94		1927930	2128	2153	0		20190814-134125_001_Pilot_C19.40174.40174.3
TRUE	TRUE	(R)DLcLSEcSQHEAcLITTLQTQPGAVR(C)	1	52.09	43.5236	52.09	2	Carbamidomethyl (+57), Carbamidomethyl (+57), Carbamidomethyl (+57)	996.473	2986.4	3	0.003105	1.039	4683.52		2337110	2128	2153	0		20190814-134125_001_Pilot_C19.39750.39750.3
TRUE	TRUE	(R)DLcLSEcSQHEAcLITTLQTQPGAVR(C)	1	63.33	43.518	63.33	2	Carbamidomethyl (+57), Carbamidomethyl (+57), Carbamidomethyl (+57)	996.474	2986.4	3	0.004104	1.374	4350.85		3739130	2128	2153	0		20190814-134125_001_Pilot_C19.38123.38123.3
TRUE	TRUE	(R)DLcLSEcSQHEAcLITTLQTQPGAVR(C)	1	65.58	43.4974	65.4	2	Carbamidomethyl (+57), Carbamidomethyl (+57), Carbamidomethyl (+57)	996.474	2986.4	3	0.003801	1.272	4592.93		2142560	2128	2153	0		20190814-134125_001_Pilot_C19.39334.39334.3
TRUE	TRUE	(R)DLcLSEcSQHEAcLITTLQTQPGAVR(C)	1	65.71	43.5228	65.71	2	Carbamidomethyl (+57), Carbamidomethyl (+57), Carbamidomethyl (+57)	996.473	2986.4	3	0.003177	1.064	3965.88		6403540	2128	2153	0		20190814-134125_001_Pilot_C19.35333.35333.3
TRUE	TRUE	(R)DLcLSEcSQHEAcLITTLQTQPGAVR(C)	1	65.38	43.4939	65.38	2	Carbamidomethyl (+57), Carbamidomethyl (+57), Carbamidomethyl (+57)	996.474	2986.4	3	0.004392	1.47	4653.32		2649770	2128	2153	0		20190814-134125_001_Pilot_C19.39617.39617.3
TRUE	TRUE	(R)DLcLSEcSQHEAcLITTLQTQPGAVR(C)	1	50.26	43.4893	49.15	2	Carbamidomethyl (+57), Carbamidomethyl (+57), Carbamidomethyl (+57)	747.607	2986.4	4	0.004682	1.567	3070.48		46134400	2128	2153	0		20190814-134125_001_Pilot_C19.25811.25811.4
TRUE	TRUE	(R)DLcLSEcSQHEAcLITTLQTQPGAVR(C)	1	65.92	43.4575	65.92	2	Carbamidomethyl (+57), Carbamidomethyl (+57), Carbamidomethyl (+57)	996.474	2986.4	3	0.005109	1.71	4562.76		2700140	2128	2153	0		20190814-134125_001_Pilot_C19.39201.39201.3
TRUE	TRUE	(R)DLcLSEcSQHEAcLITTLQTQPGAVR(C)	1	69.33	43.4912	69.33	2	Carbamidomethyl (+57), Carbamidomethyl (+57), Carbamidomethyl (+57)	996.474	2986.4	3	0.004653	1.558	4027.11		7061210	2128	2153	0		20190814-134125_001_Pilot_C19.35906.35906.3
TRUE	TRUE	(R)DLcLSEcSQHEAcLITTLQTQPGAVR(C)	1	69.33	43.4592	69.33	2	Carbamidomethyl (+57), Carbamidomethyl (+57), Carbamidomethyl (+57)	996.473	2986.4	3	0.002526	0.8456	4471.87		3486260	2128	2153	0		20190814-134125_001_Pilot_C19.38757.38757.3
TRUE	TRUE	(R)DLcLSEcSQHEAcLITTLQTQPGAVR(C)	1	61.67	43.512	61.67	2	Carbamidomethyl (+57), Carbamidomethyl (+57), Carbamidomethyl (+57)	996.474	2986.4	3	0.005781	1.935	4119.46		4361880	2128	2153	0		20190814-134125_001_Pilot_C19.36748.36748.3
TRUE	TRUE	(R)DLcLSEcSQHEAcLITTLQTQPGAVR(C)	1	73.62	43.5311	73.62	2	Carbamidomethyl (+57), Carbamidomethyl (+57), Carbamidomethyl (+57)	996.473	2986.4	3	0.003477	1.164	4088.72		11128100	2128	2153	0		20190814-134125_001_Pilot_C19.36431.36431.3
TRUE	TRUE	(R)DLcLSEcSQHEAcLITTLQTQPGAVR(C)	1	73.49	43.5239	73.49	2	Carbamidomethyl (+57), Carbamidomethyl (+57), Carbamidomethyl (+57)	996.473	2986.4	3	0.003186	1.067	3202.18		35805200	2128	2153	0		20190814-134125_001_Pilot_C19.27203.27203.3
TRUE	TRUE	(R)DLcLSEcSQHEAcLITTLQTQPGAVR(C)	1	73.47	43.498	73.47	2	Carbamidomethyl (+57), Carbamidomethyl (+57), Carbamidomethyl (+57)	996.474	2986.4	3	0.003975	1.331	3676.26		5943010	2128	2153	0		20190814-134125_001_Pilot_C19.32245.32245.3
TRUE	TRUE	(R)DLcLSEcSQHEAcLITTLQTQPGAVR(C)	1	73.45	43.4363	72.91	2	Carbamidomethyl (+57), Carbamidomethyl (+57), Carbamidomethyl (+57)	996.473	2986.4	3	0.001875	0.6277	3264.67		17404700	2128	2153	0		20190814-134125_001_Pilot_C19.27886.27886.3
TRUE	TRUE	(R)DLcLSEcSQHEAcLITTLQTQPGAVR(C)	1	69.41	43.468	69	2	Carbamidomethyl (+57), Carbamidomethyl (+57), Carbamidomethyl (+57)	996.472	2986.4	3	0.0005522	0.1848	3138.15		57413500	2128	2153	0		20190814-134125_001_Pilot_C19.26530.26530.3
TRUE	TRUE	(R)DLcLSEcSQHEAcLITTLQTQPGAVR(C)	1	76.84	43.4974	76.84	2	Carbamidomethyl (+57), Carbamidomethyl (+57), Carbamidomethyl (+57)	996.473	2986.4	3	0.00375	1.255	4320.51		4118660	2128	2153	0		20190814-134125_001_Pilot_C19.37966.37966.3
TRUE	TRUE	(R)DLcLSEcSQHEAcLITTLQTQPGAVR(C)	1	69.34	43.5129	69.34	2	Carbamidomethyl (+57), Carbamidomethyl (+57), Carbamidomethyl (+57)	996.474	2986.4	3	0.005688	1.904	3295.21		15237700	2128	2153	0		20190814-134125_001_Pilot_C19.28215.28215.3
TRUE	TRUE	(R)DLcLSEcSQHEAcLITTLQTQPGAVR(C)	1	73.68	43.4547	73.68	2	Carbamidomethyl (+57), Carbamidomethyl (+57), Carbamidomethyl (+57)	996.474	2986.4	3	0.005037	1.686	4532.37		2764460	2128	2153	0		20190814-134125_001_Pilot_C19.39054.39054.3
TRUE	TRUE	(R)DLcLSEcSQHEAcLITTLQTQPGAVR(C)	1	73.88	43.4682	73.78	2	Carbamidomethyl (+57), Carbamidomethyl (+57), Carbamidomethyl (+57)	996.474	2986.4	3	0.004968	1.663	4713.98		2177100	2128	2153	0		20190814-134125_001_Pilot_C19.39899.39899.3
TRUE	TRUE	(R)DLcLSEcSQHEAcLITTLQTQPGAVR(C)	1	68.87	43.5515	68.87	2	Carbamidomethyl (+57), Carbamidomethyl (+57), Carbamidomethyl (+57)	996.475	2986.4	3	0.006516	2.181	3935.71		5571410	2128	2153	0		20190814-134125_001_Pilot_C19.35042.35042.3
TRUE	TRUE	(R)DLcLSEcSQHEAcLITTLQTQPGAVR(C)	1	66.5	43.4834	64.28	2	Carbamidomethyl (+57), Carbamidomethyl (+57), Carbamidomethyl (+57)	996.472	2986.39	3	-0.0003898	-0.1305	4289.94		1598960	2128	2153	0		20190814-134125_001_Pilot_C19.37807.37807.3
TRUE	TRUE	(R)DLcLSEcSQHEAcLITTLQTQPGAVR(C)	1	50.36	43.5713	49.13	2	Carbamidomethyl (+57), Carbamidomethyl (+57), Carbamidomethyl (+57)	747.608	2986.4	4	0.007174	2.401	3101.36		13600300	2128	2153	0		20190814-134125_001_Pilot_C19.26139.26139.4
TRUE	TRUE	(R)DLcLSEcSQHEAcLITTLQTQPGAVR(C)	1	81.65	43.458	81.65	2	Carbamidomethyl (+57), Carbamidomethyl (+57), Carbamidomethyl (+57)	996.473	2986.4	3	0.002391	0.8004	3170.23		51315600	2128	2153	0		20190814-134125_001_Pilot_C19.26857.26857.3
TRUE	TRUE	(R)DLcLSEcSQHEAcLITTLQTQPGAVR(C)	1	81.89	43.4494	80.09	2	Carbamidomethyl (+57), Carbamidomethyl (+57), Carbamidomethyl (+57)	996.473	2986.4	3	0.00144	0.4821	4191.03		2611740	2128	2153	0		20190814-134125_001_Pilot_C19.37354.37354.3
TRUE	TRUE	(R)DLcLSEcSQHEAcLITTLQTQPGAVR(C)	1	87.09	43.5311	86.99	2	Carbamidomethyl (+57), Carbamidomethyl (+57), Carbamidomethyl (+57)	996.473	2986.4	3	0.003486	1.167	4441.62		3655460	2128	2153	0		20190814-134125_001_Pilot_C19.38610.38610.3
TRUE	TRUE	(R)DLcLSEcSQHEAcLITTLQTQPGAVR(C)	1	69.33	43.5776	69.33	2	Carbamidomethyl (+57), Carbamidomethyl (+57), Carbamidomethyl (+57)	996.475	2986.4	3	0.007266	2.432	4057.58		10870800	2128	2153	0		20190814-134125_001_Pilot_C19.36162.36162.3
TRUE	TRUE	(R)DLcLSEcSQHEAcLITTLQTQPGAVR(C)	1	42.63	43.4582	41.64	2	Carbamidomethyl (+57), Carbamidomethyl (+57), Carbamidomethyl (+57)	747.607	2986.4	4	0.002374	0.7947	3148.55		4080110	2128	2153	0		20190814-134125_001_Pilot_C19.26632.26632.4
TRUE	TRUE	(R)DLcLSEcSQHEAcLITTLQTQPGAVR(C)	1	73.58	43.5307	73.48	2	Carbamidomethyl (+57), Carbamidomethyl (+57), Carbamidomethyl (+57)	996.475	2986.4	3	0.007725	2.586	3107.62		349380000	2128	2153	0		20190814-134125_001_Pilot_C19.26207.26207.3
TRUE	TRUE	(R)DLcLSEcSQHEAcLITTLQTQPGAVR(C)	1	42.63	43.5209	42.63	2	Carbamidomethyl (+57), Carbamidomethyl (+57), Carbamidomethyl (+57)	996.473	2986.4	3	0.00276	0.9239	3904.38		7414550	2128	2153	0		20190814-134125_001_Pilot_C19.34730.34730.3
TRUE	TRUE	(R)DLcLSEcSQHEAcLITTLQTQPGAVR(C)	1	82.49	43.5776	82.49	2	Carbamidomethyl (+57), Carbamidomethyl (+57), Carbamidomethyl (+57)	1494.21	2986.4	2	0.006996	2.342	3070.57		79752600	2128	2153	0		20190814-134125_001_Pilot_C19.25812.25812.2
TRUE	TRUE	(R)DLcLSEcSQHEAcLITTLQTQPGAVR(C)	0.99	53.82	43.4671	53.69	2	Carbamidomethyl (+57), Carbamidomethyl (+57), Carbamidomethyl (+57)	996.471	2986.39	3	-0.004293	-1.437	3233.66		41139200	2128	2153	0		20190814-134125_001_Pilot_C19.27555.27555.3
TRUE	TRUE	(R)DLcLSEcSQHEAcLITTLQTQPGAVR(C)	0.99	73.11	43.5904	73.11	2	Carbamidomethyl (+57), Carbamidomethyl (+57), Carbamidomethyl (+57)	996.476	2986.41	3	0.01005	3.363	3044.35		5211130	2128	2153	0		20190814-134125_001_Pilot_C19.25535.25535.3
TRUE	TRUE	(R)DLcLSEcSQHEAcLITTLQTQPGAVR(C)	0.99	37.08	43.5251	37.08	2	Carbamidomethyl (+57), Carbamidomethyl (+57), Carbamidomethyl (+57)	996.473	2986.4	3	0.003204	1.073	3553.18		11051900	2128	2153	0		20190814-134125_001_Pilot_C19.30909.30909.3
TRUE	TRUE	(C)SQHEAcLITTLQTQPGAVR(C)	1	58.07	42.9341	58.07	1	Carbamidomethyl (+57)	1055.54	2109.06	2	0.0008588	0.407	2478.1		3169850	2135	2153	0		20190814-134125_001_Pilot_C19.19690.19690.2
TRUE	TRUE	(C)SQHEAcLITTLQTQPGAVR(C)	1	48.2	42.9451	43.79	1	Carbamidomethyl (+57)	704.029	2109.07	3	0.001213	0.5747	2473.35		9244690	2135	2153	0		20190814-134125_001_Pilot_C19.19637.19637.3
TRUE	TRUE	(H)EAcLITTLQTQPGAVR(C)	1	81.99	42.5809	72.29	1	Carbamidomethyl (+57)	879.466	1756.92	2	0.002139	1.217	2789.75		15574000	2138	2153	0		20190814-134125_001_Pilot_C19.22924.22924.2
TRUE	TRUE	(C)LITTLQTQPGAVR(C)	1	51.21	39.249	32.45	1		699.409	1396.8	2	0.0004701	0.3363	2284.02		5523190	2141	2153	0		20190814-134125_001_Pilot_C19.17578.17578.2
TRUE	TRUE	(L)ITTLQTQPGAVR(C)	1	46.12	40.1557	34.07	1		642.868	1283.72	2	0.002032	1.582	1840.12		4973380	2142	2153	0		20190814-134125_001_Pilot_C19.13039.13039.2
TRUE	TRUE	(R)cmFYADTQScTH(S)	1	55.44	35.417	55.44	1	Carbamidomethyl (+57), Oxidation (+16), Carbamidomethyl (+57)	768.782	1535.55	2	0.0009084	0.5912	1896.01		2526460	2154	2165	0		20190814-134125_001_Pilot_C19.13637.13637.2
TRUE	TRUE	(R)cmFYADTQScTH(S)	1	56.76	35.4158	56.76	1	Carbamidomethyl (+57), Oxidation (+16), Carbamidomethyl (+57)	768.782	1535.55	2	0.00103	0.6706	1865.35		1594070	2154	2165	0		20190814-134125_001_Pilot_C19.13328.13328.2
TRUE	TRUE	(R)cmFYADTQScTH(S)	1	57.63	35.7124	57.63	1	Carbamidomethyl (+57), Oxidation (+16), Carbamidomethyl (+57)	768.782	1535.55	2	0.002324	1.513	1829.68		4219750	2154	2165	0		20190814-134125_001_Pilot_C19.12930.12930.2
TRUE	TRUE	(R)cmFYADTQScTH(S)	1	57.24	35.417	57.24	1	Carbamidomethyl (+57), Oxidation (+16), Carbamidomethyl (+57)	768.782	1535.55	2	0.0009084	0.5912	1749.54		2365010	2154	2165	0		20190814-134125_001_Pilot_C19.12185.12185.2
TRUE	TRUE	(R)cmFYADTQScTH(S)	1	47.93	35.4133	47.93	1	Carbamidomethyl (+57), Oxidation (+16), Carbamidomethyl (+57)	768.782	1535.55	2	0.001152	0.75	1798.23		5624810	2154	2165	0		20190814-134125_001_Pilot_C19.12632.12632.2
TRUE	TRUE	(R)cMFYADTQScTH(S)	1	68.12	36.1426	68.12	1	Carbamidomethyl (+57), Carbamidomethyl (+57)	760.785	1519.56	2	0.002695	1.773	2040.45		12036400	2154	2165	0		20190814-134125_001_Pilot_C19.15051.15051.2
TRUE	TRUE	(R)cmFYADTQScTH(S)	1	64.96	35.1282	64.96	1	Carbamidomethyl (+57), Oxidation (+16), Carbamidomethyl (+57)	768.782	1535.55	2	0.0004084	0.2658	1641.73		8162010	2154	2165	0		20190814-134125_001_Pilot_C19.11104.11104.2
TRUE	TRUE	(R)cmFYADTQScTH(S)	1	77.33	35.4183	77.33	1	Carbamidomethyl (+57), Oxidation (+16), Carbamidomethyl (+57)	768.782	1535.55	2	0.0007864	0.5118	1673.12		756510	2154	2165	0		20190814-134125_001_Pilot_C19.11409.11409.2
TRUE	TRUE	(R)cMFYADTQScTHSLQGQN(C)	1	55	38.2556	55	1	Carbamidomethyl (+57), Carbamidomethyl (+57)	1074.43	2146.85	2	0.001103	0.5137	2246.98		4743070	2154	2171	0		20190814-134125_001_Pilot_C19.17176.17176.2
TRUE	TRUE	(R)cmFYADTQScTHSLQGQN(C)	1	53.34	37.9176	53.34	1	Carbamidomethyl (+57), Oxidation (+16), Carbamidomethyl (+57)	1082.43	2162.85	2	0.0008164	0.3773	1948.86		2104190	2154	2171	0		20190814-134125_001_Pilot_C19.14157.14157.2
TRUE	TRUE	(R)cmFYADTQScTHSLQGQNcR(L)	1	55.11	38.6593	55.11	2	Carbamidomethyl (+57), Oxidation (+16), Carbamidomethyl (+57), Carbamidomethyl (+57)	827.334	2478.98	3	0.00189	0.7622	1917.72		29127700	2154	2173	0		20190814-134125_001_Pilot_C19.13822.13822.3
TRUE	TRUE	(R)cmFYADTQScTHSLQGQNcR(L)	1	62.27	38.7221	62.27	2	Carbamidomethyl (+57), Oxidation (+16), Carbamidomethyl (+57), Carbamidomethyl (+57)	620.752	2478.98	4	0.002939	1.185	1796.42		4757430	2154	2173	0		20190814-134125_001_Pilot_C19.12614.12614.4
TRUE	TRUE	(R)cmFYADTQScTHSLQGQNcR(L)	1	69.51	38.5836	69.51	2	Carbamidomethyl (+57), Oxidation (+16), Carbamidomethyl (+57), Carbamidomethyl (+57)	827.334	2478.98	3	0.002235	0.9013	1794.9		424570000	2154	2173	0		20190814-134125_001_Pilot_C19.12601.12601.3
TRUE	TRUE	(R)cMFYADTQScTHSLQGQNcR(L)	1	70.77	38.8863	70.77	2	Carbamidomethyl (+57), Carbamidomethyl (+57), Carbamidomethyl (+57)	822.002	2462.98	3	0.002305	0.9355	2034.37		121730000	2154	2173	0		20190814-134125_001_Pilot_C19.14983.14983.3
TRUE	TRUE	(R)cmFYADTQScTHSLQGQNcR(L)	1	65.46	38.7431	65.46	2	Carbamidomethyl (+57), Oxidation (+16), Carbamidomethyl (+57), Carbamidomethyl (+57)	827.335	2478.98	3	0.004872	1.965	1825.93		19746200	2154	2173	0		20190814-134125_001_Pilot_C19.12890.12890.3
TRUE	TRUE	(R)cmFYADTQScTHSLQGQNcR(L)	1	89.39	38.632	89.39	2	Carbamidomethyl (+57), Oxidation (+16), Carbamidomethyl (+57), Carbamidomethyl (+57)	1240.5	2478.98	2	0.001619	0.6529	2036.51		3460290	2154	2173	0		20190814-134125_001_Pilot_C19.15005.15005.2
TRUE	TRUE	(R)cmFYADTQScTHSLQGQNcR(L)	0.99	99.05	38.7489	99.05	2	Carbamidomethyl (+57), Oxidation (+16), Carbamidomethyl (+57), Carbamidomethyl (+57)	1240.5	2478.98	2	0.005037	2.031	1910.83		2056310	2154	2173	0		20190814-134125_001_Pilot_C19.13758.13758.2
TRUE	TRUE	(M)FYADTQScTHSLQGQNcR(L)	1	77.33	39.9025	76.01	1	Carbamidomethyl (+57), Carbamidomethyl (+57)	724.98	2171.92	3	0.005745	2.644	1588.09		3873320	2156	2173	0		20190814-134125_001_Pilot_C19.10563.10563.3
TRUE	TRUE	(F)YADTQScTHSLQGQNcR(L)	1	68.81	39.3967	65.34	1	Carbamidomethyl (+57), Carbamidomethyl (+57)	675.956	2024.84	3	0.001701	0.8399	1156.94		82428700	2157	2173	0		20190814-134125_001_Pilot_C19.6218.6218.3
TRUE	TRUE	(Y)ADTQScTHSLQGQNcR(L)	1	46.66	39.7183	46.66	1	Carbamidomethyl (+57), Carbamidomethyl (+57)	621.602	1861.78	3	0.005173	2.777	963.084		8607110	2158	2173	0		20190814-134125_001_Pilot_C19.4445.4445.3
TRUE	TRUE	(Y)ADTQScTHSLQGQNcR(L)	0.99	111.83	39.7649	97.45	1	Carbamidomethyl (+57), Carbamidomethyl (+57)	931.898	1861.78	2	0.002623	1.408	964.352		6565740	2158	2173	0		20190814-134125_001_Pilot_C19.4459.4459.2
TRUE	TRUE	(D)TQScTHSLQGQNcR(L)	1	47.14	39.1892	47.14	1	Carbamidomethyl (+57), Carbamidomethyl (+57)	559.58	1675.72	3	0.002178	1.299	877.63		6293970	2160	2173	0		20190814-134125_001_Pilot_C19.3690.3690.3
TRUE	TRUE	(D)TQScTHSLQGQNcR(L)	0.99	90.68	39.0042	82.68	1	Carbamidomethyl (+57), Carbamidomethyl (+57)	838.865	1675.71	2	-0.0006605	-0.394	878.263		2068920	2160	2173	0		20190814-134125_001_Pilot_C19.3696.3696.2
TRUE	TRUE	(Q)ScTHSLQGQNcR(L)	1	53.95	37.9989	47.91	1	Carbamidomethyl (+57), Carbamidomethyl (+57)	483.211	1446.61	3	0.0008905	0.6151	828.776		4261340	2162	2173	0		20190814-134125_001_Pilot_C19.3195.3195.3
TRUE	TRUE	(Q)ScTHSLQGQNcR(L)	1	47.89	38.0024	38.64	1	Carbamidomethyl (+57), Carbamidomethyl (+57)	724.313	1446.61	2	0.001415	0.9778	829.095		600579	2162	2173	0		20190814-134125_001_Pilot_C19.3199.3199.2
TRUE	TRUE	(S)cTHSLQGQNcR(L)	0.99	37.28	37.6042	30.56	1	Carbamidomethyl (+57), Carbamidomethyl (+57)	454.199	1359.58	3	-0.0009225	-0.6781	803.822		1748010	2163	2173	0		20190814-134125_001_Pilot_C19.2976.2976.3
TRUE	TRUE	(C)THSLQGQNcR(L)	1	39.4	37.9155	29.99	1	Carbamidomethyl (+57)	600.781	1199.55	2	0.0004808	0.4004	746.766		1622410	2164	2173	0		20190814-134125_001_Pilot_C19.2530.2530.2
TRUE	TRUE	(L)REEATHIYR(K)	0.99	34.75	41.6113	22.57	1		392.204	1173.59	3	0.0004391	0.3738	952.007		4555660	2177	2185	0		20190814-134125_001_Pilot_C19.4340.4340.3
TRUE	TRUE	(R)EEATHIYR(K)	0.99	52.31	40.9377	27.16	2		509.752	1017.49	2	0.001358	1.333	1087.4		721425000	2178	2185	0		20190814-134125_001_Pilot_C19.5546.5546.2
TRUE	TRUE	(R)EEATHIYR(K)	0.99	49.65	39.8367	26.91	2		509.751	1017.49	2	-0.001142	-1.121	1174.8		2239620	2178	2185	0		20190814-134125_001_Pilot_C19.6373.6373.2
TRUE	TRUE	(R)EEATHIyR(K)	0.99	32.69	31.8127	25.45	2	Iodo (+126)	572.7	1143.39	2	0.001589	1.389	1568.2		5727170	2178	2185	0		20190814-134125_001_Pilot_C19.10346.10346.2
TRUE	TRUE	(R)KPGISLLSYEASVPSVPI(S)	1	79.29	40.0458	77.76	1		929.024	1856.03	2	0.004476	2.41	3747.07		7183130	2186	2203	0		20190814-134125_001_Pilot_C19.33026.33026.2
TRUE	TRUE	(R)KPGISLLSYEASVPSVPIST(H)	1	43.04	40.8782	42.59	1		1023.06	2044.11	2	0.004618	2.258	3615.09		4380170	2186	2205	0		20190814-134125_001_Pilot_C19.31586.31586.2
TRUE	TRUE	(R)KPGISLLSYEASVPSVPISTH(G)	1	54.89	41.3871	54.85	1		728.065	2181.17	3	0.003945	1.808	3287.14		11720200	2186	2206	0		20190814-134125_001_Pilot_C19.28129.28129.3
TRUE	TRUE	(R)KPGISLLSYEASVPSVPISTH(G)	1	54.56	41.5247	54.56	1		728.064	2181.17	3	0.002229	1.021	3323.73		40345100	2186	2206	0		20190814-134125_001_Pilot_C19.28533.28533.3
TRUE	TRUE	(R)KPGISLLSYEASVPSVPISTHGR(L)	1	57.29	40.9304	54.71	2		799.105	2394.29	3	0.0009041	0.3774	2944.96		53824900	2186	2208	0		20190814-134125_001_Pilot_C19.24515.24515.3
TRUE	TRUE	(R)KPGISLLSYEASVPSVPISTHGR(L)	1	54.37	40.7525	52.02	2		599.581	2394.29	4	0.00379	1.582	3055.5		1032720000	2186	2208	0		20190814-134125_001_Pilot_C19.25650.25650.4
TRUE	TRUE	(R)KPGISLLSyEASVPSVPISTHGR(L)	1	60.32	42.929	57.92	2	Iodo (+126)	841.071	2520.19	3	0.004137	1.641	3321.6		42102700	2186	2208	0		20190814-134125_001_Pilot_C19.28508.28508.3
TRUE	TRUE	(R)KPGISLLSYEASVPSVPISTHGR(L)	1	52.3	40.7882	49.82	2		599.581	2394.29	4	0.003178	1.327	3025.13		375745000	2186	2208	0		20190814-134125_001_Pilot_C19.25331.25331.4
TRUE	TRUE	(R)KPGISLLSYEASVPSVPISTHGR(L)	1	62.39	40.929	59.41	2		799.105	2394.29	3	0.001999	0.8346	3013.88		43989200	2186	2208	0		20190814-134125_001_Pilot_C19.25218.25218.3
TRUE	TRUE	(R)KPGISLLSyEASVPSVPISTHGR(L)	1	50.43	42.9347	48.03	2	Iodo (+126)	631.055	2520.19	4	0.004593	1.822	3237.03		6216800	2186	2208	0		20190814-134125_001_Pilot_C19.27590.27590.4
TRUE	TRUE	(R)KPGISLLSyEASVPSVPISTHGR(L)	1	46.41	42.9283	46.41	2	Iodo (+126)	631.055	2520.19	4	0.002865	1.137	3287.7		2434800	2186	2208	0		20190814-134125_001_Pilot_C19.28136.28136.4
TRUE	TRUE	(R)KPGISLLSYEASVPSVPISTHGR(L)	1	44.2	40.9286	42.12	2		479.866	2394.29	5	0.002585	1.079	3041.43		17654200	2186	2208	0		20190814-134125_001_Pilot_C19.25505.25505.5
TRUE	TRUE	(R)KPGISLLSYEASVPSVPISTHGR(L)	1	101.41	40.9269	101.41	2		1198.15	2394.29	2	0.002554	1.066	3000.91		26803600	2186	2208	0		20190814-134125_001_Pilot_C19.25080.25080.2
TRUE	TRUE	(R)KPGISLLSYEASVPSVPISTHGR(L)	1	103.96	40.865	103.96	2		1198.15	2394.29	2	0.002638	1.101	3062.25		15218600	2186	2208	0		20190814-134125_001_Pilot_C19.25720.25720.2
TRUE	TRUE	(R)KPGISLLSyEASVPSVPISTHGR(L)	0.99	38.08	42.944	33.34	2	Iodo (+126)	841.07	2520.19	3	0.001962	0.7784	3234.23		2657800	2186	2208	0		20190814-134125_001_Pilot_C19.27562.27562.3
TRUE	TRUE	(R)KPGISLLSYEASVPSVPISTHGR(L)	0.99	118.79	40.75	118.79	2		1198.15	2394.29	2	0.003976	1.66	3031.23		78541100	2186	2208	0		20190814-134125_001_Pilot_C19.25393.25393.2
TRUE	TRUE	(R)KPGISLLSYEASVPSVPISTHGR(L)	0.99	37.1	40.7595	36.85	2		599.581	2394.3	4	0.004354	1.818	2994.77		5043140	2186	2208	0		20190814-134125_001_Pilot_C19.25013.25013.4
TRUE	TRUE	(P)GISLLSYEASVPSVPISTHGR(L)	1	55.88	42.1969	52.57	1		724.057	2169.15	3	0.004527	2.086	3308.8		4782630	2188	2208	0		20190814-134125_001_Pilot_C19.28366.28366.3
TRUE	TRUE	(P)GISLLSyEASVPSVPISTHGR(L)	1	48.88	41.6782	48.88	1	Iodo (+126)	766.021	2295.04	3	0.002543	1.108	3613.71		2715500	2188	2208	0		20190814-134125_001_Pilot_C19.31570.31570.3
TRUE	TRUE	(L)SYEASVPSVPISTHGR(L)	1	56.33	42.1323	52.9	1		562.954	1685.84	3	0.001924	1.141	2266.2		1450840	2193	2208	0		20190814-134125_001_Pilot_C19.17377.17377.3
TRUE	TRUE	(L)SYEASVPSVPISTHGR(L)	1	54.07	42.1341	54.07	1		843.927	1685.84	2	0.002028	1.202	2207.21		7606440	2193	2208	0		20190814-134125_001_Pilot_C19.16737.16737.2
TRUE	TRUE	(L)SYEASVPSVPISTHGR(L)	1	48.9	42.0202	42.26	1		562.953	1685.84	3	0.00148	0.8774	2204.25		46067900	2193	2208	0		20190814-134125_001_Pilot_C19.16707.16707.3
TRUE	TRUE	(L)SYEASVPSVPISTHGR(L)	1	51.48	41.9579	48.38	1		843.928	1685.84	2	0.003692	2.189	2238.96		210669000	2193	2208	0		20190814-134125_001_Pilot_C19.17081.17081.2
TRUE	TRUE	(L)SYEASVPSVPISTHGR(L)	1	43.61	42.0202	42.41	1		562.953	1685.84	3	0.001408	0.8347	2235.24		73073800	2193	2208	0		20190814-134125_001_Pilot_C19.17039.17039.3
TRUE	TRUE	(L)SyEASVPSVPISTHGR(L)	1	40.94	37.9602	40.94	1	Iodo (+126)	604.918	1811.73	3	-0.0002515	-0.1388	2549.54		9545750	2193	2208	0		20190814-134125_001_Pilot_C19.20422.20422.3
TRUE	TRUE	(L)SYEASVPSVPISTHGR(L)	0.99	40.42	42.0011	37.03	1		843.926	1685.84	2	0.0008401	0.498	2088.26		2242190	2193	2208	0		20190814-134125_001_Pilot_C19.15485.15485.2
TRUE	TRUE	(S)YEASVPSVPISTHGR(L)	0.99	36.38	41.6817	28.44	1		533.943	1598.81	3	0.002589	1.618	2218.19		2079390	2194	2208	0		20190814-134125_001_Pilot_C19.16850.16850.3
TRUE	TRUE	(Y)EASVPSVPISTHGR(L)	0.99	38.92	41.8969	30.16	1		479.589	1435.74	3	0.002407	1.675	1985.7		6926220	2195	2208	0		20190814-134125_001_Pilot_C19.14543.14543.3
TRUE	TRUE	(Y)EASVPSVPISTHGR(L)	0.99	45.64	41.5573	34.71	1		718.877	1435.74	2	-0.003026	-2.106	1995.58		91416100	2195	2208	0		20190814-134125_001_Pilot_C19.14629.14629.2
TRUE	TRUE	(E)ASVPSVPISTHGR(L)	1	54.78	40.6416	46.66	1		654.357	1306.7	2	-0.0004219	-0.3227	3032.94		74294300	2196	2208	0		20190814-134125_001_Pilot_C19.25413.25413.2
TRUE	TRUE	(A)SVPSVPISTHGR(L)	1	54.4	39.6487	43.01	1		412.895	1235.66	3	0.001193	0.9647	1835.63		10143600	2197	2208	0		20190814-134125_001_Pilot_C19.12992.12992.3
TRUE	TRUE	(S)VPSVPISTHGR(L)	1	55.95	40.1778	40.07	1		575.322	1148.63	2	-0.0005339	-0.4644	3038.47		5529120	2198	2208	0		20190814-134125_001_Pilot_C19.25473.25473.2
TRUE	TRUE	(S)VPSVPISTHGR(L)	0.99	34.8	38.8824	29.4	1		383.884	1148.63	3	0.0004091	0.3558	1665.48		2103230	2198	2208	0		20190814-134125_001_Pilot_C19.11324.11324.3
TRUE	TRUE	(V)PSVPISTHGR(L)	1	51.99	39.0119	37.84	1		525.788	1049.56	2	0.0002801	0.2666	3005		11432300	2199	2208	0		20190814-134125_001_Pilot_C19.25126.25126.2
TRUE	TRUE	(V)PSVPISTHGR(L)	1	45.63	38.9922	31.5	1		525.79	1049.56	2	0.002848	2.711	1839.13		4404230	2199	2208	0		20190814-134125_001_Pilot_C19.13029.13029.2
TRUE	TRUE	(V)PSVPISTHGR(L)	0.99	34.22	39.0119	23.82	1		350.861	1049.56	3	0.0003281	0.3123	1839.21		2731560	2199	2208	0		20190814-134125_001_Pilot_C19.13030.13030.3
TRUE	TRUE	(R)SQAIQVGTSWK(Q)	1	56.02	41.6438	38.99	2		602.821	1203.63	2	0.001778	1.476	2206.79		41520000	2213	2223	0		20190814-134125_001_Pilot_C19.16734.16734.2
TRUE	TRUE	(R)SQAIQVGTSWK(Q)	1	58.68	41.6634	41.55	2		602.821	1203.63	2	0.001964	1.63	2237.09		28106300	2213	2223	0		20190814-134125_001_Pilot_C19.17060.17060.2
TRUE	TRUE	(R)SQAIQVGTSWK(Q)	1	54.1	41.3513	38.27	2		602.822	1203.63	2	0.004234	3.515	2175.87		1048140000	2213	2223	0		20190814-134125_001_Pilot_C19.16404.16404.2
TRUE	TRUE	(R)SQAIQVGTSWK(Q)	1	61.13	41.7199	42.17	2		602.82	1203.63	2	0.001016	0.8435	2372.8		1802740	2213	2223	0		20190814-134125_001_Pilot_C19.18531.18531.2
TRUE	TRUE	(R)SQAIQVGTSWK(Q)	1	45.34	41.7199	37.51	2		602.82	1203.63	2	0.001202	0.9979	2308.4		2929800	2213	2223	0		20190814-134125_001_Pilot_C19.17848.17848.2
TRUE	TRUE	(R)SQAIQVGTSWK(Q)	1	44.52	42.1822	29.28	2		602.82	1203.62	2	-0.0002099	-0.1743	2340.13		3165390	2213	2223	0		20190814-134125_001_Pilot_C19.18169.18169.2
TRUE	TRUE	(K)QVDQFLGVPYAAPPLAER(R)	1	53.26	42.565	50.08	2		986.022	1970.03	2	0.002778	1.409	3875.62		173934000	2224	2241	0		20190814-134125_001_Pilot_C19.34423.34423.2
TRUE	TRUE	(K)QVDQFLGVPYAAPPLAER(R)	1	49.15	42.4403	45.76	2		657.683	1970.03	3	0.0006851	0.3476	3532.8		11685300	2224	2241	0		20190814-134125_001_Pilot_C19.30695.30695.3
TRUE	TRUE	(K)QVDQFLGVPYAAPPLAER(R)	1	87.65	42.5237	84.45	2		986.022	1970.03	2	0.002536	1.287	3530.34		5625220	2224	2241	0		20190814-134125_001_Pilot_C19.30669.30669.2
TRUE	TRUE	(K)QVDQFLGVPYAAPPLAER(R)	1	68.18	42.5169	66.84	2		986.023	1970.03	2	0.004814	2.442	3561.12		10217100	2224	2241	0		20190814-134125_001_Pilot_C19.30991.30991.2
TRUE	TRUE	(K)QVDQFLGVPYAAPPLAER(R)	0.99	43.02	42.4898	39.37	2		986.023	1970.03	2	0.005334	2.706	3843.83		4286850	2224	2241	0		20190814-134125_001_Pilot_C19.34087.34087.2
TRUE	TRUE	(Y)AAPPLAER(R)	0.99	44.21	37.2008	15.03	1		412.735	823.456	2	0.0009861	1.196	1420.86		318770000	2234	2241	0		20190814-134125_001_Pilot_C19.8791.8791.2
TRUE	TRUE	(Y)AAPPLAER(R)	0.99	34.61	37.2008	9.27	1		412.735	823.456	2	0.001066	1.293	1390.19		482135000	2234	2241	0		20190814-134125_001_Pilot_C19.8538.8538.2
TRUE	TRUE	(R)RFQAPEPLNWTGSWDASKPR(A)	0.99	46.43	43.2325	39.67	2		781.728	2342.16	3	0.00726	3.098	2913.76		5086800	2242	2261	0		20190814-134125_001_Pilot_C19.24218.24218.3
TRUE	TRUE	(N)WTGSWDASKPR(A)	1	48.54	40.9681	39.22	1		430.88	1289.62	3	0.00414	3.208	1741.35		4633750	2251	2261	0		20190814-134125_001_Pilot_C19.12103.12103.3
TRUE	TRUE	(N)WTGSWDASKPR(A)	0.99	94.94	40.8714	84.37	1		645.817	1289.62	2	0.003444	2.669	1744.59		7156880	2251	2261	0		20190814-134125_001_Pilot_C19.12133.12133.2
TRUE	TRUE	(W)TGSWDASKPR(A)	1	65.75	40.7515	53.78	1		552.775	1103.54	2	-0.0002059	-0.1864	1090.64		2738540	2252	2261	0		20190814-134125_001_Pilot_C19.5575.5575.2
TRUE	TRUE	(W)TGSWDASKPR(A)	0.99	41.32	41.038	32.22	1		368.852	1103.54	3	-0.0007039	-0.6373	1098.22		55523000	2252	2261	0		20190814-134125_001_Pilot_C19.5644.5644.3
TRUE	TRUE	(R)AScWQPGTR(T)	0.99	38.72	37.3312	29.26	2	Carbamidomethyl (+57)	531.744	1061.47	2	0.002539	2.389	1416.05		763917000	2262	2270	0		20190814-134125_001_Pilot_C19.8748.8748.2
TRUE	TRUE	(R)AScWQPGTR(T)	0.99	33.86	37.7952	30.36	2	Carbamidomethyl (+57)	531.743	1061.47	2	0.0009288	0.8741	1478.08		12993500	2262	2270	0		20190814-134125_001_Pilot_C19.9366.9366.2
TRUE	TRUE	(R)AScWQPGTR(T)	0.99	34.92	37.3512	27.97	2	Carbamidomethyl (+57)	531.744	1061.47	2	0.001961	1.845	1385.09		1510470000	2262	2270	0		20190814-134125_001_Pilot_C19.8491.8491.2
TRUE	TRUE	(L)VFFHNTMDR(E)	0.99	35.01	38.5089	29.75	1		389.519	1165.54	3	0.001524	1.306	1862.62		18416700	2300	2308	0		20190814-134125_001_Pilot_C19.13294.13294.3
TRUE	TRUE	(F)LAAVGNLIVVTASYR(V)	0.99	76.39	36.7284	60.65	1		773.954	1545.89	2	0.0047	3.038	3470.25		1254360	2322	2336	0		20190814-134125_001_Pilot_C19.30047.30047.2
TRUE	TRUE	(L)AAVGNLIVVTASYR(V)	0.99	36.2	39.6388	30.48	1		717.41	1432.81	2	0.001604	1.119	3093.58		479405	2323	2336	0		20190814-134125_001_Pilot_C19.26057.26057.2
TRUE	TRUE	(N)LIVVTASYR(V)	1	63.23	36.3629	28.52	1		511.307	1020.6	2	0.001726	1.69	2360.11		2528350	2328	2336	0		20190814-134125_001_Pilot_C19.18390.18390.2
TRUE	TRUE	(W)GLLDQVAALTWVQTHIR(G)	1	63.69	39.9167	57.77	1		641.027	1920.06	3	-0.0001819	-0.09471	3896.55		3583730	2355	2371	0		20190814-134125_001_Pilot_C19.34650.34650.3
TRUE	TRUE	(R)RVSLAADR(G)	0.99	48.32	40.7423	26.68	2		444.257	886.5	2	0.00109	1.228	1064.73		1303170000	2379	2386	0		20190814-134125_001_Pilot_C19.5349.5349.2
TRUE	TRUE	(D)RGGADVASIHLLTAR(A)	0.99	37.26	39.144	25.95	1		512.959	1535.85	3	0.001313	0.8544	2300.16		17708700	2386	2400	0		20190814-134125_001_Pilot_C19.17758.17758.3
TRUE	TRUE	(R)GGADVASIH(L)	1	44.85	37.4492	36.14	1		413.706	825.398	2	9.406e-05	0.1138	1350.5		3818940	2387	2395	0		20190814-134125_001_Pilot_C19.8113.8113.2
TRUE	TRUE	(R)GGADVASIHL(L)	1	39.01	38.3828	29.7	1		470.249	938.483	2	0.001164	1.239	2538.53		6386740	2387	2396	0		20190814-134125_001_Pilot_C19.20309.20309.2
TRUE	TRUE	(R)GGADVASIHLLTAR(A)	1	46.24	40.2107	23.31	2		460.925	1379.75	3	0.0008901	0.6446	2674.14		887281	2387	2400	0		20190814-134125_001_Pilot_C19.21694.21694.3
TRUE	TRUE	(R)GGADVASIHLLTAR(A)	1	45.77	40.1957	24.67	2		460.925	1379.75	3	0.0007911	0.5729	2613.23		4241710	2387	2400	0		20190814-134125_001_Pilot_C19.21066.21066.3
TRUE	TRUE	(R)GGADVASIHLLTAR(A)	1	42.93	39.7617	20.91	2		460.926	1379.76	3	0.002756	1.996	2754.06		675108	2387	2400	0		20190814-134125_001_Pilot_C19.22539.22539.3
TRUE	TRUE	(R)GGADVASIHLLTAR(A)	1	41.74	40.4976	23.22	2		460.925	1379.75	3	0.001715	1.242	2643.76		2581070	2387	2400	0		20190814-134125_001_Pilot_C19.21377.21377.3
TRUE	TRUE	(R)GGADVASIHLLTAR(A)	1	81.97	39.9361	54.94	2		690.883	1379.75	2	-0.0001439	-0.1042	2554.64		28194600	2387	2400	0		20190814-134125_001_Pilot_C19.20475.20475.2
TRUE	TRUE	(R)GGADVASIHLLTAR(A)	1	40.21	40.4976	27.53	2		460.925	1379.75	3	0.001655	1.199	2583.03		207340000	2387	2400	0		20190814-134125_001_Pilot_C19.20770.20770.3
TRUE	TRUE	(G)GADVASIHLLTAR(A)	1	77.71	39.4827	48.76	1		662.372	1322.73	2	-0.0005759	-0.4351	2558.39		6021040	2388	2400	0		20190814-134125_001_Pilot_C19.20511.20511.2
TRUE	TRUE	(G)ADVASIHLLTAR(A)	0.99	37.59	39.0747	26.22	1		422.911	1265.71	3	0.0006511	0.514	2560.8		8410520	2389	2400	0		20190814-134125_001_Pilot_C19.20537.20537.3
TRUE	TRUE	(G)ADVASIHLLTAR(A)	0.99	96.24	39.0768	68.06	1		633.862	1265.71	2	-0.0001159	-0.09153	2559.37		5831370	2389	2400	0		20190814-134125_001_Pilot_C19.20521.20521.2
TRUE	TRUE	(A)DVASIHLLTAR(A)	1	49.53	39.0881	35.05	1		598.343	1194.67	2	-9.394e-05	-0.07857	2562.82		54306200	2390	2400	0		20190814-134125_001_Pilot_C19.20558.20558.2
TRUE	TRUE	(D)VASIHLLTAR(A)	1	60.06	33.4792	33.26	1		540.83	1079.64	2	-0.0004799	-0.4441	2562.9		55045400	2391	2400	0		20190814-134125_001_Pilot_C19.20559.20559.2
TRUE	TRUE	(V)ASIHLLTAR(A)	1	53.03	34.8044	32	1		491.295	980.576	2	-0.0004399	-0.4482	2565.53		29887900	2392	2400	0		20190814-134125_001_Pilot_C19.20585.20585.2
TRUE	TRUE	(R)ATNSQLFR(R)	0.99	56.78	39.2054	44.14	2		468.749	935.484	2	0.001024	1.094	1727.52		1683530	2401	2408	0		20190814-134125_001_Pilot_C19.11975.11975.2
TRUE	TRUE	(R)ATNSQLFR(R)	0.99	46.38	38.8593	38.56	2		468.75	935.485	2	0.00236	2.52	1697.37		47773300	2401	2408	0		20190814-134125_001_Pilot_C19.11668.11668.2
TRUE	TRUE	(R)ATNSQLFR(R)	0.99	41.51	39.2054	32.23	2		468.749	935.483	2	0.0006701	0.7155	1758.26		2030310	2401	2408	0		20190814-134125_001_Pilot_C19.12266.12266.2
TRUE	TRUE	(R)ATNSQLFR(R)	0.99	39.79	39.1577	32.84	2		468.748	935.482	2	-0.0008059	-0.8606	1665.64		3248020	2401	2408	0		20190814-134125_001_Pilot_C19.11326.11326.2
TRUE	TRUE	(R)RAVLmGGSALSPAAVISHER(A)	1	58.38	41.8064	55.56	2	Oxidation (+16)	510.278	2037.08	4	0.003971	1.948	2409.6		1968930	2409	2428	0		20190814-134125_001_Pilot_C19.18938.18938.4
TRUE	TRUE	(R)RAVLmGGSALSPAAVISHER(A)	1	49.79	41.8093	42.06	2	Oxidation (+16)	680.035	2037.08	3	0.003371	1.654	2408.65		6504060	2409	2428	0		20190814-134125_001_Pilot_C19.18926.18926.3
TRUE	TRUE	(R)RAVLMGGSALSPAAVISHER(A)	1	41.96	41.3357	41.96	2		674.703	2021.09	3	0.002217	1.096	2667.81		27125300	2409	2428	0		20190814-134125_001_Pilot_C19.21626.21626.3
TRUE	TRUE	(R)RAVLMGGSALSPAAVISHER(A)	0.99	52.59	41.0541	50.63	2		506.28	2021.09	4	0.006706	3.316	2676.02		16802000	2409	2428	0		20190814-134125_001_Pilot_C19.21717.21717.4
TRUE	TRUE	(R)AVLmGGSALSPAAVISH(E)	1	47.97	41.4541	47.97	1	Oxidation (+16)	798.924	1595.83	2	1.705e-05	0.01068	2928.95		4944010	2410	2426	0		20190814-134125_001_Pilot_C19.24365.24365.2
TRUE	TRUE	(R)AVLMGGSALSPAAVISH(E)	1	66.84	41.2015	55.81	1		790.927	1579.84	2	0.0001301	0.08227	3247.62		12434800	2410	2426	0		20190814-134125_001_Pilot_C19.27701.27701.2
TRUE	TRUE	(R)AVLMGGSALSPAAVISHER(A)	1	59.03	41.8665	53.09	2		622.668	1864.98	3	0.0002071	0.111	3068.45		1816690	2410	2428	0		20190814-134125_001_Pilot_C19.25788.25788.3
TRUE	TRUE	(R)AVLmGGSALSPAAVISHER(A)	1	53.12	42.2644	48.22	2	Oxidation (+16)	628	1880.98	3	0.000569	0.3024	2769.04		32520400	2410	2428	0		20190814-134125_001_Pilot_C19.22707.22707.3
TRUE	TRUE	(R)AVLMGGSALSPAAVISHER(A)	1	47.74	42.045	37.02	2		933.5	1864.99	2	0.003332	1.786	3045.66		1865490	2410	2428	0		20190814-134125_001_Pilot_C19.25549.25549.2
TRUE	TRUE	(R)AVLmGGSALSPAAVISHER(A)	1	70.15	42.2401	55.97	2	Oxidation (+16)	628	1880.98	3	0.000308	0.1637	2862.94		24557600	2410	2428	0		20190814-134125_001_Pilot_C19.23686.23686.3
TRUE	TRUE	(R)AVLmGGSALSPAAVISHER(A)	1	78.13	42.0806	67.66	2	Oxidation (+16)	628.001	1880.98	3	0.002039	1.083	2832.04		21376000	2410	2428	0		20190814-134125_001_Pilot_C19.23385.23385.3
TRUE	TRUE	(R)AVLmGGSALSPAAVISHER(A)	1	89.45	42.0809	79.48	2	Oxidation (+16)	628.001	1880.98	3	0.002114	1.123	2893.91		18667300	2410	2428	0		20190814-134125_001_Pilot_C19.24004.24004.3
TRUE	TRUE	(R)AVLmGGSALSPAAVISHER(A)	1	89.09	42.3287	78.56	2	Oxidation (+16)	628.001	1880.98	3	0.003509	1.865	2800.12		27940000	2410	2428	0		20190814-134125_001_Pilot_C19.23036.23036.3
TRUE	TRUE	(R)AVLMGGSALSPAAVISHER(A)	1	72.88	42.0301	66.92	2		622.668	1864.98	3	-0.0009599	-0.5144	3037.4		2491910	2410	2428	0		20190814-134125_001_Pilot_C19.25461.25461.3
TRUE	TRUE	(R)AVLMGGSALSPAAVISHER(A)	1	74.31	42.1061	69.19	2		622.668	1864.98	3	-0.0005579	-0.299	3006.23		15956900	2410	2428	0		20190814-134125_001_Pilot_C19.25139.25139.3
TRUE	TRUE	(R)AVLmGGSALSPAAVISHER(A)	0.99	70.53	42.1128	66.3	2	Oxidation (+16)	627.999	1880.98	3	-0.001768	-0.9394	2996.92		3803960	2410	2428	0		20190814-134125_001_Pilot_C19.25035.25035.3
TRUE	TRUE	(R)AVLmGGSALSPAAVISHER(A)	0.99	114.16	42.1117	102.95	2	Oxidation (+16)	941.497	1880.98	2	0.001629	0.8656	2708.52		41392100	2410	2428	0		20190814-134125_001_Pilot_C19.22061.22061.2
TRUE	TRUE	(R)AVLmGGSALSPAAVISHER(A)	0.99	82.63	42.0282	72.78	2	Oxidation (+16)	628.002	1880.98	3	0.005558	2.953	2673.48		8159810	2410	2428	0		20190814-134125_001_Pilot_C19.21688.21688.3
TRUE	TRUE	(R)AVLmGGSALSPAAVISHER(A)	0.99	68.27	42.2115	60.93	2	Oxidation (+16)	628.002	1880.98	3	0.006296	3.345	2703.92		469875000	2410	2428	0		20190814-134125_001_Pilot_C19.22020.22020.3
TRUE	TRUE	(R)AVLmGGSALSPAAVISHER(A)	0.99	96.44	42.0222	82.78	2	Oxidation (+16)	628.002	1880.98	3	0.005945	3.159	2735.84		30034500	2410	2428	0		20190814-134125_001_Pilot_C19.22344.22344.3
TRUE	TRUE	(R)AVLMGGSALSPAAVISHER(A)	0.99	83.51	41.9209	70.32	2		622.67	1864.99	3	0.006717	3.6	2974.76		1305660000	2410	2428	0		20190814-134125_001_Pilot_C19.24819.24819.3
TRUE	TRUE	(V)LMGGSALSPAAVISHER(A)	1	67.94	41.8293	56.15	1		565.967	1694.88	3	0.003289	1.939	2960.66		30086000	2412	2428	0		20190814-134125_001_Pilot_C19.24685.24685.3
TRUE	TRUE	(V)LMGGSALSPAAVISHER(A)	1	88.83	42.079	78.02	1		848.447	1694.88	2	0.00141	0.8315	2994.03		1464200	2412	2428	0		20190814-134125_001_Pilot_C19.25006.25006.2
TRUE	TRUE	(L)MGGSALSPAAVISHER(A)	1	57.66	41.7017	49.47	1		528.272	1581.8	3	0.002002	1.265	2394.64		6447170	2413	2428	0		20190814-134125_001_Pilot_C19.18775.18775.3
TRUE	TRUE	(L)MGGSALSPAAVISHER(A)	1	52.24	41.7693	48.56	1		791.905	1581.8	2	0.002746	1.735	2395.46		2527280	2413	2428	0		20190814-134125_001_Pilot_C19.18783.18783.2
TRUE	TRUE	(M)GGSALSPAAVISHER(A)	0.99	41.01	41.5722	30.75	1		484.592	1450.75	3	0.0005101	0.3513	2232.66		1637660	2414	2428	0		20190814-134125_001_Pilot_C19.17011.17011.3
TRUE	TRUE	(G)SALSPAAVISHER(A)	0.99	35.46	41.0326	21.23	1		446.578	1336.71	3	0.001213	0.9068	2204.57		2762620	2416	2428	0		20190814-134125_001_Pilot_C19.16711.16711.3
TRUE	TRUE	(S)ALSPAAVISHER(A)	1	54.93	40.5457	44.9	1		625.846	1249.68	2	0.0003861	0.3087	2113.7		2973940	2417	2428	0		20190814-134125_001_Pilot_C19.15767.15767.2
TRUE	TRUE	(S)ALSPAAVISHER(A)	1	50.16	40.5404	36.81	1		417.567	1249.68	3	-8.942e-06	-0.00715	2109.78		8073170	2417	2428	0		20190814-134125_001_Pilot_C19.15722.15722.3
TRUE	TRUE	(S)PAAVISHER(A)	0.99	73.85	38.8559	49.39	1		490.269	978.524	2	-0.0006479	-0.6615	2980.22		2381960	2420	2428	0		20190814-134125_001_Pilot_C19.24871.24871.2
TRUE	TRUE	(R)AQQQAIAL(A)	0.99	49.49	38.3225	32.05	1		421.74	841.466	2	0.0003521	0.4179	2400.59		3502330	2429	2436	0		20190814-134125_001_Pilot_C19.18838.18838.2
TRUE	TRUE	(R)AQQQAIALAK(E)	1	59.07	39.3982	44.01	2		521.308	1040.6	2	0.002738	2.629	1661.41		1232200000	2429	2438	0		20190814-134125_001_Pilot_C19.11286.11286.2
TRUE	TRUE	(R)AQQQAIALAK(E)	1	42.3	38.264	32.59	2		521.306	1040.6	2	0.0002001	0.1921	1630.49		45910300	2429	2438	0		20190814-134125_001_Pilot_C19.11001.11001.2
TRUE	TRUE	(R)AQQQAIALAK(E)	0.99	37.63	38.264	35.27	2		521.306	1040.6	2	0.0002701	0.2593	2013.45		966662	2429	2438	0		20190814-134125_001_Pilot_C19.14775.14775.2
TRUE	TRUE	(R)AQQQAIALAK(E)	0.99	35.82	38.264	28.24	2		521.306	1040.6	2	0.0003221	0.3092	1760.76		7013670	2429	2438	0		20190814-134125_001_Pilot_C19.12287.12287.2
TRUE	TRUE	(R)AQQQAIALAK(E)	0.99	37.12	39.3982	28.91	2		521.307	1040.6	2	0.002224	2.135	1939.83		1610050	2429	2438	0		20190814-134125_001_Pilot_C19.14051.14051.2
TRUE	TRUE	(A)QQQAIALAK(E)	1	46.05	38.5721	35.55	1		485.788	969.562	2	0.00106	1.092	1636.33		10299900	2430	2438	0		20190814-134125_001_Pilot_C19.11053.11053.2
TRUE	TRUE	(Q)QQAIALAK(E)	0.99	55.6	38.6953	42.6	1		421.759	841.503	2	0.0004501	0.5342	1638.18		18984600	2431	2438	0		20190814-134125_001_Pilot_C19.11072.11072.2
TRUE	TRUE	(A)KEVScPMSSSQEVVScLR(Q)	1	89.16	41.4295	79.29	1	Carbamidomethyl (+57), Carbamidomethyl (+57)	694.994	2081.96	3	0.004478	2.15	2239.5		7924670	2438	2455	0		20190814-134125_001_Pilot_C19.17089.17089.3
TRUE	TRUE	(K)EVScPmSSSQEVVScLR(Q)	1	56.54	39.7914	56.54	2	Carbamidomethyl (+57), Oxidation (+16), Carbamidomethyl (+57)	985.937	1969.86	2	0.005194	2.636	2211.7		18623600	2439	2455	0		20190814-134125_001_Pilot_C19.16787.16787.2
TRUE	TRUE	(K)EVScPmSSSQEVVScLR(Q)	1	67.78	39.8064	66.07	2	Carbamidomethyl (+57), Oxidation (+16), Carbamidomethyl (+57)	657.626	1969.86	3	0.0009534	0.4838	2170.07		30585600	2439	2455	0		20190814-134125_001_Pilot_C19.16350.16350.3
TRUE	TRUE	(K)EVScPmSSSQEVVScLR(Q)	1	68.59	39.8918	68.59	2	Carbamidomethyl (+57), Oxidation (+16), Carbamidomethyl (+57)	985.936	1969.86	2	0.00331	1.68	2266.12		23779000	2439	2455	0		20190814-134125_001_Pilot_C19.17376.17376.2
TRUE	TRUE	(K)EVScPmSSSQEVVScLR(Q)	1	46.32	39.9502	46.32	2	Carbamidomethyl (+57), Oxidation (+16), Carbamidomethyl (+57)	985.937	1969.86	2	0.0044	2.233	2391.82		16821200	2439	2455	0		20190814-134125_001_Pilot_C19.18742.18742.2
TRUE	TRUE	(K)EVScPMSSSQEVVScLR(Q)	1	78.98	40.1406	78.6	2	Carbamidomethyl (+57), Carbamidomethyl (+57)	977.938	1953.86	2	0.002725	1.394	2428.81		34002900	2439	2455	0		20190814-134125_001_Pilot_C19.19156.19156.2
TRUE	TRUE	(K)EVScPmSSSQEVVScLR(Q)	1	85.33	39.9202	85.33	2	Carbamidomethyl (+57), Oxidation (+16), Carbamidomethyl (+57)	985.936	1969.86	2	0.00224	1.137	2137.25		63003900	2439	2455	0		20190814-134125_001_Pilot_C19.16002.16002.2
TRUE	TRUE	(K)EVScPmSSSQEVVScLR(Q)	1	84.94	39.8816	84.94	2	Carbamidomethyl (+57), Oxidation (+16), Carbamidomethyl (+57)	985.936	1969.86	2	0.003036	1.541	2360.03		16515800	2439	2455	0		20190814-134125_001_Pilot_C19.18389.18389.2
TRUE	TRUE	(K)EVScPMSSSQEVVScLR(Q)	1	80.95	40.2214	71.87	2	Carbamidomethyl (+57), Carbamidomethyl (+57)	977.939	1953.86	2	0.003483	1.782	2397.11		13196000	2439	2455	0		20190814-134125_001_Pilot_C19.18801.18801.2
TRUE	TRUE	(K)EVScPmSSSQEVVScLR(Q)	1	88.97	39.8363	87.98	2	Carbamidomethyl (+57), Oxidation (+16), Carbamidomethyl (+57)	985.936	1969.86	2	0.00246	1.248	2298.07		17916100	2439	2455	0		20190814-134125_001_Pilot_C19.17732.17732.2
TRUE	TRUE	(K)EVScPmSSSQEVVScLR(Q)	1	91.65	39.7193	91.65	2	Carbamidomethyl (+57), Oxidation (+16), Carbamidomethyl (+57)	985.935	1969.86	2	0.00135	0.6852	2168.2		670438000	2439	2455	0		20190814-134125_001_Pilot_C19.16329.16329.2
TRUE	TRUE	(K)EVScPMSSSQEVVScLR(Q)	1	83.63	40.2902	70.92	2	Carbamidomethyl (+57), Carbamidomethyl (+57)	977.939	1953.86	2	0.003721	1.904	2490.67		2759020000	2439	2455	0		20190814-134125_001_Pilot_C19.19829.19829.2
TRUE	TRUE	(K)EVScPmSSSQEVVScLR(Q)	1	69.43	39.8399	69.43	2	Carbamidomethyl (+57), Oxidation (+16), Carbamidomethyl (+57)	985.937	1969.86	2	0.005656	2.87	2106.23		31128000	2439	2455	0		20190814-134125_001_Pilot_C19.15684.15684.2
TRUE	TRUE	(K)EVScPmSSSQEVVScLR(Q)	1	73.33	39.815	67.83	2	Carbamidomethyl (+57), Oxidation (+16), Carbamidomethyl (+57)	657.627	1969.86	3	0.005294	2.686	2138.07		14307300	2439	2455	0		20190814-134125_001_Pilot_C19.16010.16010.3
TRUE	TRUE	(K)EVScPMSSSQEVVScLR(Q)	1	100.07	39.997	88.25	2	Carbamidomethyl (+57), Carbamidomethyl (+57)	977.938	1953.86	2	0.001445	0.7394	2459.2		776968000	2439	2455	0		20190814-134125_001_Pilot_C19.19484.19484.2
TRUE	TRUE	(K)EVScPMSSSQEVVScLR(Q)	1	104.26	40.0535	103.12	2	Carbamidomethyl (+57), Carbamidomethyl (+57)	652.294	1953.86	3	0.002196	1.124	2483.4		35622600	2439	2455	0		20190814-134125_001_Pilot_C19.19745.19745.3
TRUE	TRUE	(K)EVScPMSSSQEVVScLR(Q)	0.99	42.88	40.0783	42.88	2	Carbamidomethyl (+57), Carbamidomethyl (+57)	977.939	1953.86	2	0.005081	2.599	2669.69		5023680	2439	2455	0		20190814-134125_001_Pilot_C19.21647.21647.2
TRUE	TRUE	(K)EVScPMSSSQEVVScLR(Q)	0.99	47.55	40.3197	40.89	2	Carbamidomethyl (+57), Carbamidomethyl (+57)	977.941	1953.87	2	0.006995	3.578	2810.21		2118390	2439	2455	0		20190814-134125_001_Pilot_C19.23149.23149.2
TRUE	TRUE	(K)EVScPMSSSQEVVScLR(Q)	0.99	37.45	40.1313	37.45	2	Carbamidomethyl (+57), Carbamidomethyl (+57)	977.938	1953.86	2	0.002267	1.16	2738.7		1957890	2439	2455	0		20190814-134125_001_Pilot_C19.22377.22377.2
TRUE	TRUE	(C)PmSSSQEVVScLR(Q)	1	79.23	39.4161	73.44	1	Oxidation (+16), Carbamidomethyl (+57)	748.349	1494.68	2	0.002552	1.706	1887.07		3163750	2443	2455	0		20190814-134125_001_Pilot_C19.13562.13562.2
TRUE	TRUE	(C)PMSSSQEVVScLR(Q)	1	84.57	39.9991	76	1	Carbamidomethyl (+57)	740.351	1478.69	2	0.001227	0.8291	2143.51		6118430	2443	2455	0		20190814-134125_001_Pilot_C19.16064.16064.2
TRUE	TRUE	(P)MSSSQEVVScLR(Q)	1	92.84	39.3732	81.06	1	Carbamidomethyl (+57)	691.825	1381.63	2	0.001833	1.326	2040.77		4115510	2444	2455	0		20190814-134125_001_Pilot_C19.15055.15055.2
TRUE	TRUE	(M)SSSQEVVScLR(Q)	1	81.96	39.8336	63.73	1	Carbamidomethyl (+57)	626.305	1250.59	2	0.002263	1.808	1832.98		385865000	2445	2455	0		20190814-134125_001_Pilot_C19.12965.12965.2
TRUE	TRUE	(S)SSQEVVScLR(Q)	0.99	38.52	40.3109	32.45	1	Carbamidomethyl (+57)	582.788	1163.56	2	0.0006668	0.5725	1779.16		31079900	2446	2455	0		20190814-134125_001_Pilot_C19.12458.12458.2
TRUE	TRUE	(S)SQEVVScLR(Q)	1	41.32	40.5392	28.14	1	Carbamidomethyl (+57)	539.272	1076.53	2	0.0008528	0.7914	1706.49		12906400	2447	2455	0		20190814-134125_001_Pilot_C19.11774.11774.2
TRUE	TRUE	(L)RQKPANVLNDAQTK(L)	0.99	37.23	40.7507	29.23	1		528.294	1581.86	3	0.002298	1.452	1152.64		1329290	2455	2468	0		20190814-134125_001_Pilot_C19.6175.6175.3
TRUE	TRUE	(R)QKPANVLNDAQTK(L)	1	59.55	41.0571	53.38	2		713.889	1425.76	2	0.006526	4.574	1582.05		2241350	2456	2468	0		20190814-134125_001_Pilot_C19.10496.10496.2
TRUE	TRUE	(R)QkPANVLNDAQTK(L)	1	52.93	41.3488	48.66	2	Acetyl (+42)	734.893	1467.77	2	0.002877	1.959	1911.65		1778870	2456	2468	0		20190814-134125_001_Pilot_C19.13766.13766.2
TRUE	TRUE	(R)QKPANVLNDAQTK(L)	1	47.08	41.4464	38.32	2		476.26	1425.76	3	0.001896	1.329	1262.32		22473000	2456	2468	0		20190814-134125_001_Pilot_C19.7203.7203.3
TRUE	TRUE	(R)QKPANVLNDAQTK(L)	1	48.41	41.0374	38.67	2		476.26	1425.76	3	0.0005131	0.3596	1433.38		3907550	2456	2468	0		20190814-134125_001_Pilot_C19.8892.8892.3
TRUE	TRUE	(R)QkPANVLNDAQTK(L)	1	50.71	41.3491	50.71	2	Acetyl (+42)	734.893	1467.77	2	0.002755	1.876	1686.06		2890720	2456	2468	0		20190814-134125_001_Pilot_C19.11549.11549.2
TRUE	TRUE	(R)QKPANVLNDAQTK(L)	1	80.52	41.4529	73.15	2		713.887	1425.76	2	0.002458	1.723	1328.87		722249000	2456	2468	0		20190814-134125_001_Pilot_C19.7887.7887.2
TRUE	TRUE	(R)QKPANVLNDAQTK(L)	1	45.18	41.0075	38.52	2		476.261	1425.76	3	0.003543	2.483	1546.3		3580410	2456	2468	0		20190814-134125_001_Pilot_C19.10089.10089.3
TRUE	TRUE	(R)QKPANVLNDAQTK(L)	1	89	41.4529	83.39	2		713.887	1425.76	2	0.002214	1.552	1262.4		9566000	2456	2468	0		20190814-134125_001_Pilot_C19.7204.7204.2
TRUE	TRUE	(R)QKPANVLNDAQTK(L)	1	46.25	40.9286	36.3	2		476.261	1425.76	3	0.004128	2.893	1323.84		861042000	2456	2468	0		20190814-134125_001_Pilot_C19.7831.7831.3
TRUE	TRUE	(R)QKPANVLNDAQTK(L)	1	93.59	41.037	85.49	2		713.886	1425.76	2	0.0006541	0.4584	1359.24		8162270	2456	2468	0		20190814-134125_001_Pilot_C19.8205.8205.2
TRUE	TRUE	(R)QKPANVLNDAQTK(L)	1	41.99	41.4457	37.54	2		713.887	1425.76	2	0.001064	0.7458	1436.07		2923760	2456	2468	0		20190814-134125_001_Pilot_C19.8917.8917.2
TRUE	TRUE	(R)QKPANVLNDAQTK(L)	1	46.71	40.9726	38.6	2		476.26	1425.76	3	-0.0008489	-0.595	1402.61		2484260	2456	2468	0		20190814-134125_001_Pilot_C19.8631.8631.3
TRUE	TRUE	(R)QKPANVLNDAQTK(L)	0.99	36.92	41.4529	31.98	2		713.887	1425.76	2	0.002458	1.723	1537.17		2904490	2456	2468	0		20190814-134125_001_Pilot_C19.9993.9993.2
TRUE	TRUE	(R)QKPANVLNDAQTK(L)	0.99	35.72	41.2136	20.99	2		476.26	1425.76	3	0.0002491	0.1746	1293.46		3931920	2456	2468	0		20190814-134125_001_Pilot_C19.7505.7505.3
TRUE	TRUE	(R)QKPANVLNDAQTK(L)	0.99	33.92	41.4501	33.38	2		713.887	1425.76	2	0.001574	1.103	1297.37		1077080	2456	2468	0		20190814-134125_001_Pilot_C19.7538.7538.2
TRUE	TRUE	(Q)KPANVLNDAQTK(L)	1	76.82	40.4285	65.19	1		649.858	1297.7	2	0.001804	1.389	1252.77		1732700	2457	2468	0		20190814-134125_001_Pilot_C19.7092.7092.2
TRUE	TRUE	(Q)KPANVLNDAQTK(L)	0.99	39.38	41.1611	25.16	1		433.574	1297.7	3	0.0008881	0.6838	1254.09		3013690	2457	2468	0		20190814-134125_001_Pilot_C19.7106.7106.3
TRUE	TRUE	(K)PANVLNDAQTK(L)	0.99	80.5	40.3631	71.44	1		585.811	1169.61	2	0.003674	3.139	1548.64		54713200	2458	2468	0		20190814-134125_001_Pilot_C19.10114.10114.2
TRUE	TRUE	(A)NVLNDAQTK(L)	1	46.5	41.0113	29.29	1		501.764	1001.51	2	-0.0005019	-0.5007	1313.43		12164400	2460	2468	0		20190814-134125_001_Pilot_C19.7719.7719.2
TRUE	TRUE	(N)VLNDAQTK(L)	0.99	35.84	41.2473	19.58	1		444.743	887.471	2	-2.194e-05	-0.0247	903.094		11798500	2461	2468	0		20190814-134125_001_Pilot_C19.3901.3901.2
TRUE	TRUE	(K)LLAVSGPFH(Y)	1	64.08	37.8254	46	1		470.766	939.518	2	-3.394e-05	-0.03609	2774.88		1917700	2469	2477	0		20190814-134125_001_Pilot_C19.22769.22769.2
TRUE	TRUE	(K)LLAVSGPFHYWGPVIDGH(F)	1	44.97	42.8169	44.68	1		655.673	1964	3	0.002928	1.49	3628.08		5120950	2469	2486	0		20190814-134125_001_Pilot_C19.31726.31726.3
TRUE	TRUE	(K)LLAVSGPFHYWGPVIDGH(F)	0.99	77.32	42.8668	76.68	1		983.003	1963.99	2	-0.002386	-1.214	3628.74		3734260	2469	2486	0		20190814-134125_001_Pilot_C19.31734.31734.2
TRUE	TRUE	(K)LLAVSGPFHYWGPVIDGHFLR(E)	1	63.01	42.2789	59.44	2		596.07	2380.25	4	0.003062	1.286	3725.35		4148790	2469	2489	0		20190814-134125_001_Pilot_C19.32787.32787.4
TRUE	TRUE	(K)LLAVSGPFHYWGPVIDGHFLR(E)	1	50.87	42.1569	50.87	2		1191.13	2380.25	2	0.00601	2.524	3701.23		7253270	2469	2489	0		20190814-134125_001_Pilot_C19.32518.32518.2
TRUE	TRUE	(K)LLAVSGPFHYWGPVIDGHFLR(E)	1	42.82	42.1553	41.77	2		794.425	2380.25	3	0.005385	2.261	3699.56		26856500	2469	2489	0		20190814-134125_001_Pilot_C19.32500.32500.3
TRUE	TRUE	(L)AVSGPFHYWGPVIDGHFLR(E)	1	61.92	42.9055	60.85	1		719.034	2154.08	3	0.0004411	0.2047	3704.93		2235530	2471	2489	0		20190814-134125_001_Pilot_C19.32559.32559.3
TRUE	TRUE	(F)HYWGPVIDGHFLR(E)	1	62.05	41.8713	59.46	1		532.941	1595.8	3	0.002154	1.349	2950.67		2016930	2477	2489	0		20190814-134125_001_Pilot_C19.24573.24573.3
TRUE	TRUE	(F)HYWGPVIDGHFLR(E)	1	61.17	41.7409	61.11	1		532.941	1595.8	3	0.002571	1.61	2920.15		7025810	2477	2489	0		20190814-134125_001_Pilot_C19.24291.24291.3
TRUE	TRUE	(F)HYWGPVIDGHFLR(E)	1	50.03	41.8713	44.22	1		532.941	1595.8	3	0.002154	1.349	3060.1		701192	2477	2489	0		20190814-134125_001_Pilot_C19.25698.25698.3
TRUE	TRUE	(F)HYWGPVIDGHFLR(E)	1	69.39	41.8713	66.86	1		532.941	1595.8	3	0.002109	1.321	2827.18		1031950	2477	2489	0		20190814-134125_001_Pilot_C19.23331.23331.3
TRUE	TRUE	(F)HYWGPVIDGHFLR(E)	1	69.41	41.8679	63.03	1		532.941	1595.8	3	0.001188	0.744	2888.73		3648050	2477	2489	0		20190814-134125_001_Pilot_C19.23949.23949.3
TRUE	TRUE	(F)HYWGPVIDGHFLR(E)	1	69.35	41.5293	63.78	1		532.942	1595.8	3	0.002769	1.734	2857.67		8006980	2477	2489	0		20190814-134125_001_Pilot_C19.23642.23642.3
TRUE	TRUE	(F)HYWGPVIDGHFLR(E)	1	52.85	41.494	50.25	1		532.942	1595.8	3	0.003618	2.266	3026.27		965360	2477	2489	0		20190814-134125_001_Pilot_C19.25343.25343.3
TRUE	TRUE	(F)HYWGPVIDGHFLR(E)	1	72.53	41.7476	69.02	1		798.908	1595.8	2	0.0005601	0.3507	2832.28		18850300	2477	2489	0		20190814-134125_001_Pilot_C19.23388.23388.2
TRUE	TRUE	(F)HYWGPVIDGHFLR(E)	0.99	41.31	41.8256	38.74	1		532.941	1595.8	3	-0.0002249	-0.1409	2993.05		1772430	2477	2489	0		20190814-134125_001_Pilot_C19.24994.24994.3
TRUE	TRUE	(Y)WGPVIDGHFLR(E)	1	59.55	40.4735	46.74	1		648.847	1295.68	2	0.00223	1.72	2963.85		2900480	2479	2489	0		20190814-134125_001_Pilot_C19.24719.24719.2
TRUE	TRUE	(W)GPVIDGHFLR(E)	1	53.34	39.072	36.88	1		555.807	1109.6	2	0.001304	1.174	2321.17		4988550	2480	2489	0		20190814-134125_001_Pilot_C19.17973.17973.2
TRUE	TRUE	(W)GPVIDGHFLR(E)	1	43.28	39.6468	40.6	1		370.873	1109.6	3	-0.0003789	-0.3412	2325.48		6466170	2480	2489	0		20190814-134125_001_Pilot_C19.18015.18015.3
TRUE	TRUE	(W)GPVIDGHFLR(E)	0.99	39.26	38.9548	22.91	1		555.806	1109.6	2	-0.0002059	-0.1854	2365.58		2082550	2480	2489	0		20190814-134125_001_Pilot_C19.18451.18451.2
TRUE	TRUE	(G)PVIDGHFLR(E)	1	41.71	38.5612	38.11	1		351.867	1052.58	3	0.001126	1.069	2280.35		420154	2481	2489	0		20190814-134125_001_Pilot_C19.17536.17536.3
TRUE	TRUE	(W)VEVDLLIGSSQDDGLINR(A)	1	59.47	42.7619	49.59	1		972.008	1942	2	-0.0002419	-0.1245	3286.54		1884000	2502	2519	0		20190814-134125_001_Pilot_C19.28124.28124.2
TRUE	TRUE	(W)VEVDLLIGSSQDDGLINR(A)	1	59.69	42.6663	51.67	1		648.342	1942	3	0.003522	1.813	4440.2		348655	2502	2519	0		20190814-134125_001_Pilot_C19.38597.38597.3
TRUE	TRUE	(W)VEVDLLIGSSQDDGLINR(A)	1	54.57	42.7616	44.23	1		648.341	1942	3	-7.194e-05	-0.03703	4474.45		275598	2502	2519	0		20190814-134125_001_Pilot_C19.38777.38777.3
TRUE	TRUE	(W)VEVDLLIGSSQDDGLINR(A)	1	60.81	42.5732	50.21	1		648.342	1942	3	0.002493	1.283	4596.41		300320	2502	2519	0		20190814-134125_001_Pilot_C19.39353.39353.3
TRUE	TRUE	(W)VEVDLLIGSSQDDGLINR(A)	1	50.05	42.5739	50	1		648.342	1942	3	0.00231	1.189	3564.79		671115	2502	2519	0		20190814-134125_001_Pilot_C19.31032.31032.3
TRUE	TRUE	(W)VEVDLLIGSSQDDGLINR(A)	1	64.54	42.8756	56.3	1		648.341	1942	3	0.001029	0.5296	3533.53		647081	2502	2519	0		20190814-134125_001_Pilot_C19.30704.30704.3
TRUE	TRUE	(W)VEVDLLIGSSQDDGLINR(A)	1	49.3	42.5522	43.19	1		648.342	1942	3	0.002697	1.388	4050.96		124021	2502	2519	0		20190814-134125_001_Pilot_C19.36106.36106.3
TRUE	TRUE	(W)VEVDLLIGSSQDDGLINR(A)	1	65.65	42.6755	57.69	1		972.009	1942	2	0.002932	1.509	3712.17		4237110	2502	2519	0		20190814-134125_001_Pilot_C19.32639.32639.2
TRUE	TRUE	(W)VEVDLLIGSSQDDGLINR(A)	1	67.36	42.605	56.06	1		648.342	1942	3	0.002859	1.471	3491.71		967175	2502	2519	0		20190814-134125_001_Pilot_C19.30271.30271.3
TRUE	TRUE	(W)VEVDLLIGSSQDDGLINR(A)	1	68.73	42.6841	60.33	1		972.009	1942	2	0.001868	0.9614	3641.53		4484430	2502	2519	0		20190814-134125_001_Pilot_C19.31873.31873.2
TRUE	TRUE	(W)VEVDLLIGSSQDDGLINR(A)	1	68.93	42.6841	57.63	1		972.009	1942	2	0.001876	0.9655	3392.3		10564100	2502	2519	0		20190814-134125_001_Pilot_C19.29215.29215.2
TRUE	TRUE	(W)VEVDLLIGSSQDDGLINR(A)	1	71.12	42.8733	60.82	1		972.008	1942	2	0.001224	0.63	4775.89		1228570	2502	2519	0		20190814-134125_001_Pilot_C19.40180.40180.2
TRUE	TRUE	(W)VEVDLLIGSSQDDGLINR(A)	1	75.4	42.5873	64.46	1		972.009	1942	2	0.002096	1.079	4654.55		1633510	2502	2519	0		20190814-134125_001_Pilot_C19.39623.39623.2
TRUE	TRUE	(W)VEVDLLIGSSQDDGLINR(A)	1	74.72	42.6837	63.73	1		648.341	1942	3	0.001383	0.7118	3459.59		2692250	2502	2519	0		20190814-134125_001_Pilot_C19.29934.29934.3
TRUE	TRUE	(W)VEVDLLIGSSQDDGLINR(A)	1	69.74	42.8589	60.01	1		648.341	1942	3	0.0004771	0.2455	4396.51		286001	2502	2519	0		20190814-134125_001_Pilot_C19.38370.38370.3
TRUE	TRUE	(W)VEVDLLIGSSQDDGLINR(A)	1	78.92	42.6586	66.46	1		648.342	1942	3	0.003336	1.717	3428.42		24459300	2502	2519	0		20190814-134125_001_Pilot_C19.29591.29591.3
TRUE	TRUE	(W)VEVDLLIGSSQDDGLINR(A)	1	83.42	42.8733	72	1		972.008	1942	2	0.001224	0.63	3578.48		8962230	2502	2519	0		20190814-134125_001_Pilot_C19.31182.31182.2
TRUE	TRUE	(W)VEVDLLIGSSQDDGLINR(A)	1	86.34	42.6841	75.94	1		972.009	1942	2	0.00159	0.8183	4745.33		1102260	2502	2519	0		20190814-134125_001_Pilot_C19.40043.40043.2
TRUE	TRUE	(W)VEVDLLIGSSQDDGLINR(A)	1	83.09	42.8576	72.45	1		972.008	1942	2	0.0007701	0.3963	4198.67		1459570	2502	2519	0		20190814-134125_001_Pilot_C19.37391.37391.2
TRUE	TRUE	(W)VEVDLLIGSSQDDGLINR(A)	1	91.47	42.8753	79.6	1		972.008	1942	2	0.0009801	0.5044	4228.8		1948710	2502	2519	0		20190814-134125_001_Pilot_C19.37540.37540.2
TRUE	TRUE	(W)VEVDLLIGSSQDDGLINR(A)	1	91.39	42.6755	80.63	1		972.009	1942	2	0.002952	1.519	3774.61		3557980	2502	2519	0		20190814-134125_001_Pilot_C19.33326.33326.2
TRUE	TRUE	(W)VEVDLLIGSSQDDGLINR(A)	1	92.02	42.6841	78.12	1		972.009	1942	2	0.001712	0.8811	3812.89		2092810	2502	2519	0		20190814-134125_001_Pilot_C19.33746.33746.2
TRUE	TRUE	(W)VEVDLLIGSSQDDGLINR(A)	1	82.29	42.6935	75.7	1		972.01	1942	2	0.003664	1.886	4563.66		1512130	2502	2519	0		20190814-134125_001_Pilot_C19.39207.39207.2
TRUE	TRUE	(W)VEVDLLIGSSQDDGLINR(A)	1	83.65	42.854	77.19	1		972.008	1942	2	0.0003701	0.1905	4290.11		1296180	2502	2519	0		20190814-134125_001_Pilot_C19.37809.37809.2
TRUE	TRUE	(W)VEVDLLIGSSQDDGLINR(A)	1	90.16	42.8589	77.07	1		648.341	1942	3	0.0005581	0.2872	3396.83		8091230	2502	2519	0		20190814-134125_001_Pilot_C19.29262.29262.3
TRUE	TRUE	(W)VEVDLLIGSSQDDGLINR(A)	1	90.38	42.6576	76.48	1		972.01	1942	2	0.00342	1.76	3952.7		1565340	2502	2519	0		20190814-134125_001_Pilot_C19.35204.35204.2
TRUE	TRUE	(W)VEVDLLIGSSQDDGLINR(A)	1	94.72	42.545	83.48	1		972.009	1942	2	0.002688	1.383	4351.61		2106860	2502	2519	0		20190814-134125_001_Pilot_C19.38130.38130.2
TRUE	TRUE	(W)VEVDLLIGSSQDDGLINR(A)	1	85.84	42.697	74.98	1		972.01	1942	2	0.003824	1.968	3983.44		1248960	2502	2519	0		20190814-134125_001_Pilot_C19.35502.35502.2
TRUE	TRUE	(W)VEVDLLIGSSQDDGLINR(A)	1	95.19	42.6837	81.13	1		972.009	1942	2	0.001432	0.737	4320.68		2382380	2502	2519	0		20190814-134125_001_Pilot_C19.37968.37968.2
TRUE	TRUE	(W)VEVDLLIGSSQDDGLINR(A)	1	90.72	42.8589	79.44	1		972.008	1942	2	0.0005161	0.2656	4715.02		1054200	2502	2519	0		20190814-134125_001_Pilot_C19.39906.39906.2
TRUE	TRUE	(W)VEVDLLIGSSQDDGLINR(A)	1	53.61	42.6119	45.73	1		972.011	1942.01	2	0.005818	2.994	3843.92		1709370	2502	2519	0		20190814-134125_001_Pilot_C19.34088.34088.2
TRUE	TRUE	(W)VEVDLLIGSSQDDGLINR(A)	1	96.38	42.6841	82.64	1		972.009	1942	2	0.001732	0.8914	4014.09		1724660	2502	2519	0		20190814-134125_001_Pilot_C19.35783.35783.2
TRUE	TRUE	(W)VEVDLLIGSSQDDGLINR(A)	1	99.84	42.8753	87.08	1		972.008	1942	2	0.0009681	0.4982	3424.26		1140470000	2502	2519	0		20190814-134125_001_Pilot_C19.29546.29546.2
TRUE	TRUE	(W)VEVDLLIGSSQDDGLINR(A)	1	101.67	42.6755	89.16	1		972.009	1942	2	0.002956	1.521	3486.5		16347700	2502	2519	0		20190814-134125_001_Pilot_C19.30214.30214.2
TRUE	TRUE	(W)VEVDLLIGSSQDDGLINR(A)	1	104.11	42.675	93.3	1		972.009	1942	2	0.00292	1.503	4075.43		4734940	2502	2519	0		20190814-134125_001_Pilot_C19.36305.36305.2
TRUE	TRUE	(W)VEVDLLIGSSQDDGLINR(A)	0.99	98.8	42.8589	86.43	1		972.008	1942	2	0.0004921	0.2532	4503.09		1379290	2502	2519	0		20190814-134125_001_Pilot_C19.38903.38903.2
TRUE	TRUE	(W)VEVDLLIGSSQDDGLINR(A)	0.99	108.47	42.545	97.97	1		972.009	1942	2	0.002688	1.383	4382.09		1951890	2502	2519	0		20190814-134125_001_Pilot_C19.38290.38290.2
TRUE	TRUE	(W)VEVDLLIGSSQDDGLINR(A)	0.99	99.23	42.6874	82.65	1		972.01	1942	2	0.00356	1.832	3455.94		82543300	2502	2519	0		20190814-134125_001_Pilot_C19.29893.29893.2
TRUE	TRUE	(W)VEVDLLIGSSQDDGLINR(A)	0.99	111.5	42.5739	103.78	1		972.009	1942	2	0.002362	1.216	4624.13		1813500	2502	2519	0		20190814-134125_001_Pilot_C19.39479.39479.2
TRUE	TRUE	(W)VEVDLLIGSSQDDGLINR(A)	0.99	108.5	42.6841	100.06	1		972.009	1942	2	0.001716	0.8832	4412.19		2357730	2502	2519	0		20190814-134125_001_Pilot_C19.38458.38458.2
TRUE	TRUE	(W)VEVDLLIGSSQDDGLINR(A)	0.99	97.36	42.697	89.17	1		972.01	1942.01	2	0.003946	2.031	4044.74		2183870	2502	2519	0		20190814-134125_001_Pilot_C19.36065.36065.2
TRUE	TRUE	(W)VEVDLLIGSSQDDGLINR(A)	0.99	77.02	42.5852	68.98	1		972.011	1942.01	2	0.006242	3.213	3742.6		1874020	2502	2519	0		20190814-134125_001_Pilot_C19.32976.32976.2
TRUE	TRUE	(W)VEVDLLIGSSQDDGLINR(A)	0.99	83.95	42.6119	75.15	1		972.011	1942.01	2	0.00574	2.954	3548.15		5628710	2502	2519	0		20190814-134125_001_Pilot_C19.30859.30859.2
TRUE	TRUE	(W)VEVDLLIGSSQDDGLINR(A)	0.99	118.12	42.6755	103.68	1		972.009	1942	2	0.002972	1.53	4473.03		1497010	2502	2519	0		20190814-134125_001_Pilot_C19.38766.38766.2
TRUE	TRUE	(W)VEVDLLIGSSQDDGLINR(A)	0.99	109.27	42.755	99.46	1		972.01	1942.01	2	0.004604	2.37	4442.78		2753750	2502	2519	0		20190814-134125_001_Pilot_C19.38619.38619.2
TRUE	TRUE	(W)VEVDLLIGSSQDDGLINR(A)	0.99	117.59	42.6935	105.66	1		972.01	1942	2	0.003644	1.875	4106.69		4510820	2502	2519	0		20190814-134125_001_Pilot_C19.36605.36605.2
TRUE	TRUE	(W)VEVDLLIGSSQDDGLINR(A)	0.99	37.99	42.874	37.99	1		648.341	1942	3	0.001212	0.6238	3608.52		345829	2502	2519	0		20190814-134125_001_Pilot_C19.31511.31511.3
TRUE	TRUE	(W)VEVDLLIGSSQDDGLINR(A)	0.99	111.59	42.7547	97.83	1		972.01	1942.01	2	0.004658	2.397	3921.46		2819090	2502	2519	0		20190814-134125_001_Pilot_C19.34902.34902.2
TRUE	TRUE	(W)VEVDLLIGSSQDDGLINR(A)	0.99	118.03	42.7561	107.39	1		972.01	1942.01	2	0.00431	2.218	4533.54		1680090	2502	2519	0		20190814-134125_001_Pilot_C19.39060.39060.2
TRUE	TRUE	(D)LLIGSSQDDGLINR(A)	1	68.31	42.3712	60.59	1		750.905	1499.8	2	0.0004701	0.3132	2703.42		2243220	2506	2519	0		20190814-134125_001_Pilot_C19.22016.22016.2
TRUE	TRUE	(L)LIGSSQDDGLINR(A)	1	76.22	42.3185	59.28	1		694.363	1386.71	2	0.001684	1.214	2199.8		2254700	2507	2519	0		20190814-134125_001_Pilot_C19.16661.16661.2
TRUE	TRUE	(L)IGSSQDDGLINR(A)	1	69.47	41.1511	56.65	1		637.821	1273.63	2	0.0003581	0.2809	1782.7		3060540	2508	2519	0		20190814-134125_001_Pilot_C19.12489.12489.2
TRUE	TRUE	(I)GSSQDDGLINR(A)	1	64.39	39.31	54.47	1		581.278	1160.54	2	-0.00137	-1.179	3420.92		6613930	2509	2519	0		20190814-134125_001_Pilot_C19.29511.29511.2
TRUE	TRUE	(S)QDDGLINR(A)	0.99	49.55	39.1121	36.75	1		465.736	929.457	2	-6.394e-05	-0.06872	1469.94		4237140	2512	2519	0		20190814-134125_001_Pilot_C19.9270.9270.2
TRUE	TRUE	(K)AVkQFEESR(G)	1	50.65	40.994	34.32	2	Acetyl (+42)	568.292	1134.57	2	0.001771	1.56	1589.47		14276900	2522	2530	0		20190814-134125_001_Pilot_C19.10579.10579.2
TRUE	TRUE	(K)AVKQFEESR(G)	1	51.93	39.9712	30.37	2		547.285	1092.56	2	-0.0001659	-0.1517	1035.36		5325790	2522	2530	0		20190814-134125_001_Pilot_C19.5098.5098.2
TRUE	TRUE	(R)TSSkTAFYQALQNSLGGEDSDAR(V)	0.99	132.04	42.5804	132.04	2	Acetyl (+42)	1244.58	2487.15	2	0.003345	1.345	3483.25		5903480	2533	2555	0		20190814-134125_001_Pilot_C19.30181.30181.2
TRUE	TRUE	(T)SSkTAFYQALQNSLGGEDSDAR(V)	1	55.89	42.5928	54.23	1	Acetyl (+42)	796.378	2386.11	3	0.008674	3.634	2372.29		548064	2534	2555	0		20190814-134125_001_Pilot_C19.18527.18527.3
TRUE	TRUE	(K)TAFyQALQNSLGGEDSDAR(V)	1	60.77	37.5831	60.77	2	Iodo (+126)	723.619	2167.83	3	0.002607	1.202	3488.41		3808020	2537	2555	0		20190814-134125_001_Pilot_C19.30235.30235.3
TRUE	TRUE	(K)TAFYQALQNSLGGEDSDAR(V)	1	49.27	41.2031	49.27	2		681.652	2041.93	3	0.0003851	0.1885	3120.1		1550010	2537	2555	0		20190814-134125_001_Pilot_C19.26341.26341.3
TRUE	TRUE	(K)TAFYQALQNSLGGEDSDAR(V)	1	73.77	41.2568	73.77	2		1021.97	2041.93	2	0.0006401	0.3133	4077.15		419263	2537	2555	0		20190814-134125_001_Pilot_C19.36319.36319.2
TRUE	TRUE	(K)TAFYQALQNSLGGEDSDAR(V)	1	80.44	41.3309	79.07	2		1021.98	2041.94	2	0.001862	0.9115	3280.71		2645010	2537	2555	0		20190814-134125_001_Pilot_C19.28059.28059.2
TRUE	TRUE	(K)TAFYQALQNSLGGEDSDAR(V)	1	65.77	41.4768	65.77	2		1021.98	2041.94	2	0.005158	2.525	3936.87		395371	2537	2555	0		20190814-134125_001_Pilot_C19.35054.35054.2
TRUE	TRUE	(K)TAFYQALQNSLGGEDSDAR(V)	1	86	41.2859	86	2		1021.98	2041.94	2	0.001334	0.653	4046.52		577458	2537	2555	0		20190814-134125_001_Pilot_C19.36078.36078.2
TRUE	TRUE	(K)TAFYQALQNSLGGEDSDAR(V)	1	83.43	41.3865	72.98	2		681.653	2041.94	3	0.004189	2.05	3089.28		30656200	2537	2555	0		20190814-134125_001_Pilot_C19.26013.26013.3
TRUE	TRUE	(K)TAFYQALQNSLGGEDSDAR(V)	0.99	106.2	41.4023	105.66	2		1021.98	2041.94	2	0.001496	0.7323	3186.39		2857610	2537	2555	0		20190814-134125_001_Pilot_C19.27031.27031.2
TRUE	TRUE	(K)TAFyQALQNSLGGEDSDAR(V)	0.99	90.85	37.4834	90.85	2	Iodo (+126)	1084.92	2167.83	2	-0.0007405	-0.3414	3566.68		1998710	2537	2555	0		20190814-134125_001_Pilot_C19.31053.31053.2
TRUE	TRUE	(K)TAFYQALQNSLGGEDSDAR(V)	0.99	115.71	41.3392	109.39	2		1021.98	2041.94	2	0.001946	0.9526	3306.9		2135310	2537	2555	0		20190814-134125_001_Pilot_C19.28345.28345.2
TRUE	TRUE	(K)TAFYQALQNSLGGEDSDAR(V)	0.99	67.98	41.4523	67.98	2		1021.98	2041.94	2	0.00772	3.779	3476.62		1398950	2537	2555	0		20190814-134125_001_Pilot_C19.30116.30116.2
TRUE	TRUE	(K)TAFYQALQNSLGGEDSDAR(V)	0.99	110.93	41.2228	105.08	2		1021.97	2041.93	2	-1.394e-05	-0.006824	3122.82		10282300	2537	2555	0		20190814-134125_001_Pilot_C19.26369.26369.2
TRUE	TRUE	(K)TAFyQALQNSLGGEDSDAR(V)	0.99	109.02	37.71	109.02	2	Iodo (+126)	1084.92	2167.84	2	0.004615	2.128	3482.68		66535500	2537	2555	0		20190814-134125_001_Pilot_C19.30174.30174.2
TRUE	TRUE	(K)TAFYQALQNSLGGEDSDAR(V)	0.99	96.17	41.5235	95.94	2		1021.98	2041.94	2	0.0063	3.084	4011.78		343719	2537	2555	0		20190814-134125_001_Pilot_C19.35765.35765.2
TRUE	TRUE	(K)TAFYQALQNSLGGEDSDAR(V)	0.99	115.96	41.2519	107.78	2		1021.97	2041.93	2	-0.0007019	-0.3436	3055.58		6989730	2537	2555	0		20190814-134125_001_Pilot_C19.25651.25651.2
TRUE	TRUE	(F)YQALQNSLGGEDSDAR(V)	0.99	95.75	40.2007	90.99	1		862.4	1722.79	2	0.004916	2.852	1942.69		1543210	2540	2555	0		20190814-134125_001_Pilot_C19.14083.14083.2
TRUE	TRUE	(Y)QALQNSLGGEDSDAR(V)	1	83.29	40.2061	80.62	1		780.868	1559.72	2	0.002896	1.856	1622.73		15279400	2541	2555	0		20190814-134125_001_Pilot_C19.10919.10919.2
TRUE	TRUE	(L)QNSLGGEDSDAR(V)	1	68	37.2997	53.89	1		624.778	1247.54	2	0.0036	2.883	996.089		3926120	2544	2555	0		20190814-134125_001_Pilot_C19.4727.4727.2
TRUE	TRUE	(Q)NSLGGEDSDAR(V)	1	60.33	35.6984	57.74	1		560.747	1119.48	2	0.0007281	0.6498	955.881		3400000	2545	2555	0		20190814-134125_001_Pilot_C19.4376.4376.2
TRUE	TRUE	(N)SLGGEDSDAR(V)	1	94.57	36.5466	55.75	1		503.726	1005.44	2	0.001016	1.01	919.898		155543000	2546	2555	0		20190814-134125_001_Pilot_C19.4077.4077.2
TRUE	TRUE	(S)LGGEDSDAR(V)	0.99	80.63	36.9126	56.19	1		460.209	918.403	2	-0.00103	-1.12	835.778		2057730	2547	2555	0		20190814-134125_001_Pilot_C19.3276.3276.2
TRUE	TRUE	(R)VEAAATWYYSLEH(S)	1	84.7	40.0087	79.96	1		770.361	1538.71	2	0.002796	1.816	3068.7		7796980	2556	2568	0		20190814-134125_001_Pilot_C19.25791.25791.2
TRUE	TRUE	(R)VEAAATWYYSLEH(S)	1	80.62	40.0548	79.29	1		770.361	1538.71	2	0.003248	2.11	3099.38		904495	2556	2568	0		20190814-134125_001_Pilot_C19.26117.26117.2
TRUE	TRUE	(R)VEAAATWYYSLEHS(T)	1	60.16	39.8182	59.96	1		813.878	1625.74	2	0.004336	2.665	3120.8		2493200	2556	2569	0		20190814-134125_001_Pilot_C19.26348.26348.2
TRUE	TRUE	(R)VEAAATWYYSLEHSTDDYASFSR(A)	1	56.1	41.803	56.1	2		890.398	2668.17	3	0.0003491	0.1308	3305.41		2377990	2556	2578	0		20190814-134125_001_Pilot_C19.28329.28329.3
TRUE	TRUE	(R)VEAAATWYYSLEHSTDDyASFSR(A)	1	89.29	38.1425	81.2	2	Iodo (+126)	932.365	2794.07	3	0.004848	1.735	3614.44		52107200	2556	2578	0		20190814-134125_001_Pilot_C19.31578.31578.3
TRUE	TRUE	(R)VEAAATWYYSLEHSTDDYASFSR(A)	1	73.12	42.0019	73.12	2		890.4	2668.18	3	0.006124	2.294	3422.7		5452070	2556	2578	0		20190814-134125_001_Pilot_C19.29529.29529.3
TRUE	TRUE	(R)VEAAATWYYSLEHSTDDYASFSR(A)	0.99	39.57	41.9562	39.57	2		890.399	2668.17	3	0.002707	1.014	3269.03		3527600	2556	2578	0		20190814-134125_001_Pilot_C19.27933.27933.3
TRUE	TRUE	(W)YYSLEHSTDDyASFSR(A)	1	47.46	34.1061	47.46	1	Iodo (+126)	689.582	2065.72	3	0.003576	1.73	2651.41		5224070	2563	2578	0		20190814-134125_001_Pilot_C19.21458.21458.3
TRUE	TRUE	(W)YYSLEHSTDDYASFSR(A)	1	72.28	39.1429	64.33	1		647.615	1939.82	3	0.002023	1.042	2329.88		8822390	2563	2578	0		20190814-134125_001_Pilot_C19.18061.18061.3
TRUE	TRUE	(W)YYSLEHSTDDyASFSR(A)	1	65.32	34.0037	65.32	1	Iodo (+126)	1033.87	2065.72	2	0.0005635	0.2726	2593.75		3741000	2563	2578	0		20190814-134125_001_Pilot_C19.20879.20879.2
TRUE	TRUE	(W)YYSLEHSTDDYASFSR(A)	1	78.95	39.3621	71.84	1		647.616	1939.83	3	0.002689	1.386	2298.17		23309900	2563	2578	0		20190814-134125_001_Pilot_C19.17734.17734.3
TRUE	TRUE	(W)YYSLEHSTDDyASFSR(A)	1	58.95	34.456	58.95	1	Iodo (+126)	689.582	2065.72	3	0.005247	2.539	2593.43		12968200	2563	2578	0		20190814-134125_001_Pilot_C19.20875.20875.3
TRUE	TRUE	(W)YYSLEHSTDDYASFSR(A)	1	76.25	39.4131	60.36	1		970.92	1939.83	2	0.003386	1.745	2311.34		22596800	2563	2578	0		20190814-134125_001_Pilot_C19.17876.17876.2
TRUE	TRUE	(Y)YSLEHSTDDYASFSR(A)	1	56.72	39.7727	56.72	1		593.261	1776.76	3	0.002846	1.601	2100.53		5744880	2564	2578	0		20190814-134125_001_Pilot_C19.15620.15620.3
TRUE	TRUE	(Y)YSLEHSTDDyASFSR(A)	1	51.25	34.8544	51.25	1	Iodo (+126)	952.337	1902.66	2	0.003357	1.764	2471.89		6529240	2564	2578	0		20190814-134125_001_Pilot_C19.19623.19623.2
TRUE	TRUE	(Y)YSLEHSTDDYASFSR(A)	1	67.59	39.8574	66.59	1		593.261	1776.76	3	0.0014	0.7875	2131.48		30053300	2564	2578	0		20190814-134125_001_Pilot_C19.15946.15946.3
TRUE	TRUE	(Y)YSLEHSTDDyASFSR(A)	1	47.61	34.6568	47.61	1	Iodo (+126)	635.226	1902.66	3	0.0004965	0.2608	2507.81		1956070	2564	2578	0		20190814-134125_001_Pilot_C19.20012.20012.3
TRUE	TRUE	(Y)YSLEHSTDDYASFSR(A)	1	88.07	39.7772	86.86	1		889.387	1776.76	2	0.0002761	0.1553	2142.94		15163600	2564	2578	0		20190814-134125_001_Pilot_C19.16059.16059.2
TRUE	TRUE	(Y)SLEHSTDDYASFSR(A)	1	56.38	38.3296	54.44	1		807.856	1613.7	2	0.001568	0.9711	1835.95		2147550	2565	2578	0		20190814-134125_001_Pilot_C19.12996.12996.2
TRUE	TRUE	(Y)SLEHSTDDYASFSR(A)	1	57.03	38.3296	55.24	1		807.856	1613.7	2	0.001592	0.986	1785.12		2443500	2565	2578	0		20190814-134125_001_Pilot_C19.12513.12513.2
TRUE	TRUE	(Y)SLEHSTDDyASFSR(A)	1	38.24	33.1576	38.24	1	Iodo (+126)	870.804	1739.59	2	0.001065	0.6121	2203.9		1874840	2565	2578	0		20190814-134125_001_Pilot_C19.16705.16705.2
TRUE	TRUE	(Y)SLEHSTDDyASFSR(A)	1	49.79	33.6474	49.79	1	Iodo (+126)	870.806	1739.6	2	0.005093	2.926	2248.42		7327640	2565	2578	0		20190814-134125_001_Pilot_C19.17192.17192.2
TRUE	TRUE	(Y)SLEHSTDDyASFSR(A)	0.99	37.27	33.1618	37.27	1	Iodo (+126)	580.871	1739.59	3	0.0003085	0.1772	2251.49		16799800	2565	2578	0		20190814-134125_001_Pilot_C19.17224.17224.3
TRUE	TRUE	(H)STDDYASFSR(A)	0.99	33.53	35.7484	32.62	1		574.747	1147.48	2	0.0008121	0.7071	1685.34		6629500	2569	2578	0		20190814-134125_001_Pilot_C19.11540.11540.2
TRUE	TRUE	(S)TDDYASFSR(A)	1	40.88	35.8365	35.99	1		531.231	1060.45	2	0.0007981	0.7519	1692.31		13543000	2570	2578	0		20190814-134125_001_Pilot_C19.11613.11613.2
TRUE	TRUE	(R)DYFIIcPIIDm(A)	1	42.24	39.5564	33.09	1	Carbamidomethyl (+57), Oxidation (+16)	708.334	1414.65	2	0.001664	1.175	3930.74		1509960	2586	2596	0		20190814-134125_001_Pilot_C19.34994.34994.2
TRUE	TRUE	(R)DYFIIcPIIDM(A)	0.99	36.17	39.653	10.42	1	Carbamidomethyl (+57)	700.337	1398.66	2	0.002721	1.944	4121.59		9381180	2586	2596	0		20190814-134125_001_Pilot_C19.36772.36772.2
TRUE	TRUE	(R)DYFIIcPIIDMA(S)	1	49.44	40.4068	42.61	1	Carbamidomethyl (+57)	735.856	1469.7	2	0.002737	1.861	4119.71		8357670	2586	2597	0		20190814-134125_001_Pilot_C19.36751.36751.2
TRUE	TRUE	(R)DYFIIcPIIDmASAWAK(R)	1	54.19	42.1972	51.37	2	Carbamidomethyl (+57), Oxidation (+16)	1015.49	2028.96	2	-0.004332	-2.134	3971.85		5282250	2586	2602	0		20190814-134125_001_Pilot_C19.35391.35391.2
TRUE	TRUE	(R)DYFIIcPIIDMASAWAK(R)	1	54.36	42.4596	50.36	2	Carbamidomethyl (+57)	1007.5	2012.98	2	0.005861	2.91	4019.57		616239	2586	2602	0		20190814-134125_001_Pilot_C19.35841.35841.2
TRUE	TRUE	(R)DYFIIcPIIDMASAWAK(R)	1	53.51	42.4438	51.94	2	Carbamidomethyl (+57)	672	2012.98	3	0.002974	1.477	4117.89		53920600	2586	2602	0		20190814-134125_001_Pilot_C19.36731.36731.3
TRUE	TRUE	(R)DYFIIcPIIDMASAWAK(R)	1	64.58	42.4433	60.85	2	Carbamidomethyl (+57)	1007.5	2012.98	2	0.002753	1.367	4117.86		504575000	2586	2602	0		20190814-134125_001_Pilot_C19.36730.36730.2
TRUE	TRUE	(R)DYFIIcPIIDmASAWAK(R)	0.99	41.76	42.4204	41.3	2	Carbamidomethyl (+57), Oxidation (+16)	677.332	2028.97	3	0.004389	2.162	3973.34		5649380	2586	2602	0		20190814-134125_001_Pilot_C19.35407.35407.3
TRUE	TRUE	(Y)FIIcPIIDMASAWAK(R)	1	52.57	42.3502	49.89	1	Carbamidomethyl (+57)	868.451	1734.89	2	0.003003	1.73	4054.59		543034	2588	2602	0		20190814-134125_001_Pilot_C19.36135.36135.2
TRUE	TRUE	(F)IIcPIIDmASAWAK(R)	1	51.22	42.2373	45.33	1	Carbamidomethyl (+57), Oxidation (+16)	802.913	1603.81	2	0.001138	0.709	3844.08		1530090	2589	2602	0		20190814-134125_001_Pilot_C19.34090.34090.2
TRUE	TRUE	(F)IIcPIIDMASAWAK(R)	1	45.12	42.4125	35.12	1	Carbamidomethyl (+57)	530.28	1587.82	3	0.001875	1.18	3844.16		804096	2589	2602	0		20190814-134125_001_Pilot_C19.34091.34091.3
TRUE	TRUE	(F)IIcPIIDmASAWAK(R)	1	45.4	42.4876	45.4	1	Carbamidomethyl (+57), Oxidation (+16)	802.914	1603.81	2	0.003612	2.251	3365.42		6131300	2589	2602	0		20190814-134125_001_Pilot_C19.28961.28961.2
TRUE	TRUE	(F)IIcPIIDMASAWAK(R)	0.99	67.29	42.4966	57.72	1	Carbamidomethyl (+57)	794.919	1587.82	2	0.007897	4.97	3838.87		7665920	2589	2602	0		20190814-134125_001_Pilot_C19.34033.34033.2
TRUE	TRUE	(C)PIIDMASAWAK(R)	1	56.83	41.7566	41.89	1		601.816	1201.62	2	0.0003501	0.2911	3179.06		1243680	2592	2602	0		20190814-134125_001_Pilot_C19.26952.26952.2
TRUE	TRUE	(R)GNVFMYHAPEN(Y)	1	39.78	36.9749	39.3	1		639.783	1277.55	2	0.001464	1.145	2309.49		6132380	2606	2616	0		20190814-134125_001_Pilot_C19.17857.17857.2
TRUE	TRUE	(R)GNVFmYHAPEN(Y)	0.99	35.95	36.1363	35.95	1	Oxidation (+16)	647.78	1293.55	2	0.000233	0.18	2077.7		872075	2606	2616	0		20190814-134125_001_Pilot_C19.15385.15385.2
TRUE	TRUE	(R)GNVFMYHAPENY(G)	0.99	41.52	37.007	41.16	1		721.312	1440.61	2	-0.002722	-1.888	2579.08		2817140	2606	2617	0		20190814-134125_001_Pilot_C19.20726.20726.2
TRUE	TRUE	(R)GNVFmYHAPENYGH(G)	0.99	37.52	38.5673	37.52	1	Oxidation (+16)	551.237	1650.69	3	0.000687	0.416	2106.98		1676270	2606	2619	0		20190814-134125_001_Pilot_C19.15694.15694.3
TRUE	TRUE	(F)ALGLPFYPAYEGQFSLEEK(S)	1	47.73	43.0209	47.73	1		1080.04	2158.06	2	0.001954	0.905	3782.43		9262250	2631	2649	0		20190814-134125_001_Pilot_C19.33413.33413.2
TRUE	TRUE	(F)YPAYEGQFSLEEK(S)	1	42.48	39.9712	42.16	1		780.865	1559.72	2	0.0008361	0.5357	2524.81		4404770	2637	2649	0		20190814-134125_001_Pilot_C19.20189.20189.2
TRUE	TRUE	(K)IMQYFSHFIR(S)	1	53.15	40.7649	42.26	2		671.343	1340.67	2	0.001206	0.8989	2934.68		7519270	2655	2664	0		20190814-134125_001_Pilot_C19.24412.24412.2
TRUE	TRUE	(K)ImQYFSHFIR(S)	1	59.61	40.5123	52.07	2	Oxidation (+16)	679.341	1356.67	2	0.002977	2.193	2742.78		934193	2655	2664	0		20190814-134125_001_Pilot_C19.22418.22418.2
TRUE	TRUE	(K)ImQYFSHFIR(S)	1	50.85	40.786	45.68	2	Oxidation (+16)	679.34	1356.67	2	0.001227	0.9038	2655.33		1411760	2655	2664	0		20190814-134125_001_Pilot_C19.21500.21500.2
TRUE	TRUE	(K)ImQYFSHFIR(S)	1	47.51	41.0667	41.72	2	Oxidation (+16)	453.229	1356.67	3	0.000617	0.4545	2690.81		999947	2655	2664	0		20190814-134125_001_Pilot_C19.21884.21884.3
TRUE	TRUE	(K)IMQYFSHFIR(S)	1	50.09	40.8045	39.97	2		671.342	1340.67	2	0.0002721	0.2028	2966.51		42208700	2655	2664	0		20190814-134125_001_Pilot_C19.24748.24748.2
TRUE	TRUE	(K)ImQYFSHFIR(S)	1	47.24	40.7339	42.2	2	Oxidation (+16)	453.229	1356.66	3	2.05e-06	0.00151	2722.13		893857	2655	2664	0		20190814-134125_001_Pilot_C19.22197.22197.3
TRUE	TRUE	(K)ImQYFSHFIR(S)	1	43.22	41.0667	35.48	2	Oxidation (+16)	453.229	1356.67	3	0.000614	0.4523	2658.68		1608590	2655	2664	0		20190814-134125_001_Pilot_C19.21535.21535.3
TRUE	TRUE	(K)ImQYFSHFIR(S)	1	42.66	41.0667	37.7	2	Oxidation (+16)	453.229	1356.67	3	0.000593	0.4368	2595.54		4915620	2655	2664	0		20190814-134125_001_Pilot_C19.20897.20897.3
TRUE	TRUE	(K)ImQYFSHFIR(S)	1	42.62	41.0616	39.55	2	Oxidation (+16)	453.229	1356.67	3	0.000755	0.5561	2551.41		1823100	2655	2664	0		20190814-134125_001_Pilot_C19.20443.20443.3
TRUE	TRUE	(K)IMQYFSHFIR(S)	1	40.7	40.4759	30.22	2		447.898	1340.67	3	0.002202	1.641	2962.51		177686000	2655	2664	0		20190814-134125_001_Pilot_C19.24704.24704.3
TRUE	TRUE	(K)ImQYFSHFIR(S)	0.99	37.35	40.774	31.94	2	Oxidation (+16)	453.229	1356.67	3	0.001373	1.011	2627.26		2392310	2655	2664	0		20190814-134125_001_Pilot_C19.21203.21203.3
TRUE	TRUE	(K)ImQYFSHFIR(S)	0.99	47.72	40.7096	40.83	2	Oxidation (+16)	679.338	1356.66	2	-0.002435	-1.793	2557.23		9742240	2655	2664	0		20190814-134125_001_Pilot_C19.20499.20499.2
TRUE	TRUE	(K)IMQYFSHFIR(S)	0.99	39.26	40.6885	29.6	2		671.342	1340.67	2	-0.0001959	-0.146	3073.29		1968630	2655	2664	0		20190814-134125_001_Pilot_C19.25844.25844.2
TRUE	TRUE	(K)ImQYFSHFIR(S)	0.99	36.23	40.786	34.09	2	Oxidation (+16)	679.34	1356.67	2	0.001105	0.8139	2618.67		1209510	2655	2664	0		20190814-134125_001_Pilot_C19.21120.21120.2
TRUE	TRUE	(K)IMQYFSHFIR(S)	0.99	35.93	40.7456	29.85	2		447.898	1340.67	3	0.0009421	0.7021	3025.21		826907	2655	2664	0		20190814-134125_001_Pilot_C19.25332.25332.3
TRUE	TRUE	(K)ImQYFSHFIR(S)	0.99	37.07	41.0551	29.25	2	Oxidation (+16)	679.34	1356.67	2	0.000251	0.1849	2778.04		1217460	2655	2664	0		20190814-134125_001_Pilot_C19.22804.22804.2
TRUE	TRUE	(I)MQYFSHFIR(S)	1	54.34	39.1709	47.84	1		614.8	1227.58	2	-0.00106	-0.8627	2939.75		5409310	2656	2664	0		20190814-134125_001_Pilot_C19.24461.24461.2
TRUE	TRUE	(R)SGNPNYPYEFSR(K)	1	51.46	38.251	42.93	2		715.822	1429.63	2	0.003194	2.233	2142.85		734993000	2665	2676	0		20190814-134125_001_Pilot_C19.16058.16058.2
TRUE	TRUE	(R)SGNPNYPYEFSR(K)	1	63.68	38.3181	63.68	2		715.821	1429.63	2	0.001104	0.7717	2111.87		41752700	2665	2676	0		20190814-134125_001_Pilot_C19.15746.15746.2
TRUE	TRUE	(R)SGNPNYPYEFSR(K)	1	49.41	38.1816	49.41	2		715.822	1429.63	2	0.002466	1.724	2206.87		3875020	2665	2676	0		20190814-134125_001_Pilot_C19.16735.16735.2
TRUE	TRUE	(R)SGNPNYPYEFSR(K)	1	39.1	38.3193	39.1	2		715.821	1429.63	2	0.001368	0.9563	1974		4504590	2665	2676	0		20190814-134125_001_Pilot_C19.14420.14420.2
TRUE	TRUE	(R)KVPTFATPWPDFVPR(A)	1	59.12	42.3762	54.13	2		879.468	1756.92	2	-0.00842	-4.79	3608.44		12355900	2677	2691	0		20190814-134125_001_Pilot_C19.31510.31510.2
TRUE	TRUE	(R)kVPTFATPWPDFVPR(A)	1	61.36	42.3139	54.85	2	Acetyl (+42)	900.479	1798.94	2	0.002863	1.591	3799.46		3172270	2677	2691	0		20190814-134125_001_Pilot_C19.33602.33602.2
TRUE	TRUE	(R)KVPTFATPWPDFVPR(A)	1	47.44	41.9855	44.73	2		879.474	1756.93	2	0.002384	1.356	3484.85		1654450	2677	2691	0		20190814-134125_001_Pilot_C19.30196.30196.2
TRUE	TRUE	(R)KVPTFATPWPDFVPR(A)	1	69.61	42.1378	68.68	2		879.473	1756.93	2	0.00171	0.9728	3576.58		3363730	2677	2691	0		20190814-134125_001_Pilot_C19.31161.31161.2
TRUE	TRUE	(R)KVPTFATPWPDFVPR(A)	1	82	42.1437	75.91	2		879.473	1756.93	2	0.001566	0.8908	3546.24		23714300	2677	2691	0		20190814-134125_001_Pilot_C19.30838.30838.2
TRUE	TRUE	(R)KVPTFATPWPDFVPR(A)	1	42.54	41.9904	27	2		586.652	1756.93	3	0.002252	1.281	3572.88		6563480	2677	2691	0		20190814-134125_001_Pilot_C19.31120.31120.3
TRUE	TRUE	(R)KVPTFATPWPDFVPR(A)	1	86.49	42.3697	78.55	2		879.472	1756.93	2	0.0001541	0.08764	3515.52		1158370000	2677	2691	0		20190814-134125_001_Pilot_C19.30525.30525.2
TRUE	TRUE	(R)KVPTFATPWPDFVPR(A)	0.99	35.91	42.1397	25.13	2		586.651	1756.93	3	0.002039	1.16	3635.85		1077590	2677	2691	0		20190814-134125_001_Pilot_C19.31810.31810.3
TRUE	TRUE	(R)KVPTFATPWPDFVPR(A)	0.99	40.69	42.388	40.69	2		879.472	1756.93	2	-0.0006079	-0.3458	3654.77		1246290	2677	2691	0		20190814-134125_001_Pilot_C19.32018.32018.2
TRUE	TRUE	(K)VPTFATPWPDFVPR(A)	1	82.57	42.33	78.09	2		815.425	1628.84	2	0.001032	0.6332	3792.65		15960800	2678	2691	0		20190814-134125_001_Pilot_C19.33525.33525.2
TRUE	TRUE	(K)VPTFATPWPDFVPR(A)	1	82.98	42.4082	82.98	2		815.425	1628.84	2	0.0006421	0.3939	3708.87		3284010	2678	2691	0		20190814-134125_001_Pilot_C19.32603.32603.2
TRUE	TRUE	(V)PTFATPWPDFVPR(A)	1	85.48	42.184	74.07	1		765.892	1529.77	2	0.002148	1.403	3521.5		3220960	2679	2691	0		20190814-134125_001_Pilot_C19.30582.30582.2
TRUE	TRUE	(T)FATPWPDFVPR(A)	1	43.02	41.7243	35.11	1		666.842	1331.67	2	0.002806	2.106	3605		1884000	2681	2691	0		20190814-134125_001_Pilot_C19.31472.31472.2
TRUE	TRUE	(R)AGGENYKEFSELLPNR(Q)	1	55.18	42.1269	43.76	2		608.638	1822.89	3	0.005596	3.068	2728.27		209853000	2692	2707	0		20190814-134125_001_Pilot_C19.22261.22261.3
TRUE	TRUE	(R)AGGENYKEFSELLPNR(Q)	1	49.72	42.1064	37.67	2		608.637	1822.89	3	0.002893	1.586	2697.85		2830990	2692	2707	0		20190814-134125_001_Pilot_C19.21963.21963.3
TRUE	TRUE	(R)AGGENYKEFSELLPNR(Q)	1	64.28	42.0295	57.59	2		912.45	1822.89	2	0.0007221	0.3959	2700.81		9860450	2692	2707	0		20190814-134125_001_Pilot_C19.21989.21989.2
TRUE	TRUE	(R)AGGENYKEFSELLPNR(Q)	1	101.62	42.0314	97.98	2		912.451	1822.89	2	0.002466	1.352	2732.03		38041400	2692	2707	0		20190814-134125_001_Pilot_C19.22301.22301.2
TRUE	TRUE	(N)YKEFSELLPNR(Q)	1	56.7	41.6086	39.39	1		698.366	1394.72	2	-0.001998	-1.431	2467.01		6748610	2697	2707	0		20190814-134125_001_Pilot_C19.19568.19568.2
TRUE	TRUE	(K)EFSELLPNR(Q)	1	53.9	41.7823	26.49	2		552.789	1103.56	2	0.001548	1.402	3429.56		1075300	2699	2707	0		20190814-134125_001_Pilot_C19.29605.29605.2
TRUE	TRUE	(K)EFSELLPNR(Q)	1	53.38	41.7823	29.92	2		552.789	1103.56	2	0.002938	2.66	2526.35		2184020000	2699	2707	0		20190814-134125_001_Pilot_C19.20203.20203.2
TRUE	TRUE	(K)EFSELLPNR(Q)	1	53.37	41.8435	29.89	2		552.788	1103.56	2	0.0008561	0.775	2587.61		13029700	2699	2707	0		20190814-134125_001_Pilot_C19.20818.20818.2
TRUE	TRUE	(K)EFSELLPNR(Q)	1	53.21	41.7811	29.97	2		552.788	1103.56	2	-0.0006759	-0.612	2618.59		9080740	2699	2707	0		20190814-134125_001_Pilot_C19.21119.21119.2
TRUE	TRUE	(K)EFSELLPNR(Q)	1	53.21	41.7823	29.82	2		552.789	1103.56	2	0.00149	1.349	2729.74		3131260	2699	2707	0		20190814-134125_001_Pilot_C19.22277.22277.2
TRUE	TRUE	(K)EFSELLPNR(Q)	1	49.83	41.7785	28.28	2		552.788	1103.56	2	0.001202	1.088	2556.99		90283200	2699	2707	0		20190814-134125_001_Pilot_C19.20496.20496.2
TRUE	TRUE	(K)EFSELLPNR(Q)	1	52.21	41.8435	29.92	2		552.788	1103.56	2	0.0009401	0.8511	2916.9		2747020	2699	2707	0		20190814-134125_001_Pilot_C19.24254.24254.2
TRUE	TRUE	(K)EFSELLPNR(Q)	1	49.14	41.577	28.65	2		552.788	1103.56	2	-0.0001599	-0.1448	2698.19		5041880	2699	2707	0		20190814-134125_001_Pilot_C19.21965.21965.2
TRUE	TRUE	(K)EFSELLPNR(Q)	1	42.79	41.7782	17.36	2		552.789	1103.56	2	0.001394	1.262	3481.25		284620	2699	2707	0		20190814-134125_001_Pilot_C19.30159.30159.2
TRUE	TRUE	(K)EFSELLPNR(Q)	1	49.08	41.7811	28.31	2		552.788	1103.56	2	-0.0005159	-0.4671	2947.62		2315000	2699	2707	0		20190814-134125_001_Pilot_C19.24542.24542.2
TRUE	TRUE	(K)EFSELLPNR(Q)	1	43.76	41.9126	23.57	2		552.788	1103.56	2	0.0004341	0.393	3039.95		2346120	2699	2707	0		20190814-134125_001_Pilot_C19.25489.25489.2
TRUE	TRUE	(K)EFSELLPNR(Q)	1	44.19	41.577	16.28	2		552.788	1103.56	2	-3.794e-05	-0.03435	3339.31		278697	2699	2707	0		20190814-134125_001_Pilot_C19.28699.28699.2
TRUE	TRUE	(K)EFSELLPNR(Q)	1	41.68	41.7782	15.1	2		552.788	1103.56	2	0.001298	1.175	4031.57		156467	2699	2707	0		20190814-134125_001_Pilot_C19.35945.35945.2
TRUE	TRUE	(K)EFSELLPNR(Q)	1	41.25	41.7782	15.29	2		552.788	1103.56	2	0.001376	1.246	3556.09		366274	2699	2707	0		20190814-134125_001_Pilot_C19.30938.30938.2
TRUE	TRUE	(K)EFSELLPNR(Q)	1	41.09	41.7782	15.02	2		552.789	1103.56	2	0.001426	1.291	3932.08		244643	2699	2707	0		20190814-134125_001_Pilot_C19.35008.35008.2
TRUE	TRUE	(K)EFSELLPNR(Q)	1	40.8	41.7785	14.99	2		552.788	1103.56	2	0.001196	1.083	3966.92		240186	2699	2707	0		20190814-134125_001_Pilot_C19.35340.35340.2
TRUE	TRUE	(K)EFSELLPNR(Q)	1	40.67	41.7785	15.21	2		552.788	1103.56	2	0.001182	1.07	3165.04		716266	2699	2707	0		20190814-134125_001_Pilot_C19.26802.26802.2
TRUE	TRUE	(K)EFSELLPNR(Q)	1	40.7	41.7823	15.1	2		552.789	1103.56	2	0.001548	1.402	3008.46		1018120	2699	2707	0		20190814-134125_001_Pilot_C19.25162.25162.2
TRUE	TRUE	(K)EFSELLPNR(Q)	1	40.3	41.7785	15.12	2		552.788	1103.56	2	0.001244	1.126	3587.55		542219	2699	2707	0		20190814-134125_001_Pilot_C19.31280.31280.2
TRUE	TRUE	(K)EFSELLPNR(Q)	1	40.83	41.8364	15.15	2		552.788	1103.56	2	0.0006941	0.6284	3297.19		349322	2699	2707	0		20190814-134125_001_Pilot_C19.28237.28237.2
TRUE	TRUE	(K)EFSELLPNR(Q)	0.99	40.75	41.8364	15.1	2		552.788	1103.56	2	0.0006941	0.6284	3818		345845	2699	2707	0		20190814-134125_001_Pilot_C19.33800.33800.2
TRUE	TRUE	(K)EFSELLPNR(Q)	0.99	40.52	41.8435	15.52	2		552.788	1103.56	2	0.0008781	0.7949	3748.31		301369	2699	2707	0		20190814-134125_001_Pilot_C19.33039.33039.2
TRUE	TRUE	(K)EFSELLPNR(Q)	0.99	39.79	41.7782	15.23	2		552.788	1103.56	2	0.001336	1.21	2978.23		1424480	2699	2707	0		20190814-134125_001_Pilot_C19.24851.24851.2
TRUE	TRUE	(K)EFSELLPNR(Q)	0.99	40.81	42.0836	14.93	2		552.788	1103.56	2	0.0003281	0.297	3686.01		451483	2699	2707	0		20190814-134125_001_Pilot_C19.32354.32354.2
TRUE	TRUE	(K)EFSELLPNR(Q)	0.99	40.63	41.8574	15.12	2		552.788	1103.56	2	0.0004501	0.4075	3787.17		364380	2699	2707	0		20190814-134125_001_Pilot_C19.33467.33467.2
TRUE	TRUE	(K)EFSELLPNR(Q)	0.99	40.15	42.0836	15.12	2		552.788	1103.56	2	0.0003281	0.297	2495.51		3572540	2699	2707	0		20190814-134125_001_Pilot_C19.19881.19881.2
TRUE	TRUE	(K)EFSELLPNR(Q)	0.99	40.16	41.782	15.15	2		552.789	1103.56	2	0.002198	1.99	3204.55		428490	2699	2707	0		20190814-134125_001_Pilot_C19.27230.27230.2
TRUE	TRUE	(K)EFSELLPNR(Q)	0.99	37.18	41.8432	14.19	2		552.788	1103.56	2	0.001076	0.9742	2830.23		2338720	2699	2707	0		20190814-134125_001_Pilot_C19.23365.23365.2
TRUE	TRUE	(K)EFSELLPNR(Q)	0.99	36.79	41.8461	14.28	2		552.788	1103.56	2	0.00105	0.9506	3265.57		547212	2699	2707	0		20190814-134125_001_Pilot_C19.27895.27895.2
TRUE	TRUE	(K)EFSELLPNR(Q)	0.99	37.44	42.0836	14.23	2		552.788	1103.56	2	0.0003281	0.297	3717.85		424806	2699	2707	0		20190814-134125_001_Pilot_C19.32702.32702.2
TRUE	TRUE	(E)FSELLPNR(Q)	0.99	47.05	41.0823	16.56	1		488.267	974.519	2	-0.0001019	-0.1045	2514.25		5076960	2700	2707	0		20190814-134125_001_Pilot_C19.20087.20087.2
TRUE	TRUE	(E)FSELLPNR(Q)	0.99	42.91	41.1227	15.42	1		488.266	974.518	2	-0.0006519	-0.6683	2301.54		3516780	2700	2707	0		20190814-134125_001_Pilot_C19.17774.17774.2
TRUE	TRUE	(K)KADcSFWSK(Y)	1	47.9	37.1908	39.61	2	Carbamidomethyl (+57)	564.761	1127.51	2	0.0008708	0.7716	1751.83		4206130	2712	2720	0		20190814-134125_001_Pilot_C19.12209.12209.2
TRUE	TRUE	(K)KADcSFWSK(Y)	1	41.71	37.1834	31.73	2	Carbamidomethyl (+57)	564.762	1127.51	2	0.001631	1.445	1719.2		2436890	2712	2720	0		20190814-134125_001_Pilot_C19.11905.11905.2
TRUE	TRUE	(K)KADcSFWSK(Y)	1	40.44	37.2115	32.78	2	Carbamidomethyl (+57)	564.762	1127.51	2	0.002339	2.072	1843.78		1481890	2712	2720	0		20190814-134125_001_Pilot_C19.13078.13078.2
TRUE	TRUE	(K)ADcSFWSK(Y)	0.99	51.48	34.5362	50.58	2	Carbamidomethyl (+57)	500.714	999.413	2	0.0004768	0.4766	2025.94		209730000	2713	2720	0		20190814-134125_001_Pilot_C19.14895.14895.2
TRUE	TRUE	(K)ADcSFWSK(Y)	0.99	46.55	34.5712	46.55	2	Carbamidomethyl (+57)	500.714	999.413	2	0.001025	1.024	1994.23		2468400	2713	2720	0		20190814-134125_001_Pilot_C19.14621.14621.2
TRUE	TRUE	(K)ADcSFWSKYISSLK(T)	0.99	36.9	41.4836	36.9	2	Carbamidomethyl (+57)	564.609	1690.8	3	0.001383	0.8173	3067.63		543841	2713	2726	0		20190814-134125_001_Pilot_C19.25780.25780.3
TRUE	TRUE	(K)YISSLKTSADGAK(G)	1	72.32	40.4634	58.21	2		447.574	1339.7	3	0.0008411	0.6273	1357.45		8984710	2721	2733	0		20190814-134125_001_Pilot_C19.8187.8187.3
TRUE	TRUE	(K)YISSLKTSADGAK(G)	1	92.02	40.4634	70.51	2		670.857	1339.7	2	0.0007961	0.5938	1359.39		4786580	2721	2733	0		20190814-134125_001_Pilot_C19.8207.8207.2
TRUE	TRUE	(K)YISSLKTSADGAK(G)	1	85.91	40.9569	61.87	2		670.858	1339.7	2	0.002616	1.951	1306.94		6015440	2721	2733	0		20190814-134125_001_Pilot_C19.7640.7640.2
TRUE	TRUE	(K)YISSLKTSADGAK(G)	0.99	37.23	40.5262	27.27	2		447.573	1339.7	3	-0.0001879	-0.1402	1304.88		6283480	2721	2733	0		20190814-134125_001_Pilot_C19.7615.7615.3
TRUE	TRUE	(K)GGQSAESEEEELT(A)	1	51.2	36.7495	46.21	1		683.287	1364.56	2	0.0009581	0.7016	1697.41		22957700	2734	2746	0		20190814-134125_001_Pilot_C19.11669.11669.2
TRUE	TRUE	(K)GGQSAESEEEELTAG(S)	1	40.01	37.5389	38.61	1		747.316	1492.62	2	4.058e-06	0.002717	1894.43		6363820	2734	2748	0		20190814-134125_001_Pilot_C19.13624.13624.2
TRUE	TRUE	(K)GGQSAESEEEELTAGSG(L)	1	39.8	38.057	39.8	1		819.343	1636.67	2	0.00168	1.026	1882.52		3030470	2734	2750	0		20190814-134125_001_Pilot_C19.13514.13514.2
TRUE	TRUE	(K)GGQSAESEEEELTAGSGLR(E)	0.99	97.91	40.8232	90.78	2		953.935	1905.86	2	0.0001821	0.09548	2242.73		21140200	2734	2752	0		20190814-134125_001_Pilot_C19.17126.17126.2
TRUE	TRUE	(K)GGQSAESEEEELTAGSGLRE(D)	1	58.66	40.7947	56.32	1		679.308	2034.9	3	0.003356	1.648	2278.1		2137860	2734	2753	0		20190814-134125_001_Pilot_C19.17510.17510.3
TRUE	TRUE	(K)GGQSAESEEEELTAGSGLRED(L)	0.99	129.37	40.7287	128.94	1		1075.97	2149.93	2	0.002128	0.9894	2255.33		11617900	2734	2754	0		20190814-134125_001_Pilot_C19.17265.17265.2
TRUE	TRUE	(K)GGQSAESEEEELTAGSGLREDL(L)	1	44.56	41.6092	44.56	1		755.345	2263.01	3	0.005113	2.258	2764.06		12152300	2734	2755	0		20190814-134125_001_Pilot_C19.22651.22651.3
TRUE	TRUE	(K)GGQSAESEEEELTAGSGLREDL(L)	1	47.14	41.5211	47.14	1		1132.52	2263.02	2	0.006896	3.046	2815.96		2284940	2734	2755	0		20190814-134125_001_Pilot_C19.23213.23213.2
TRUE	TRUE	(K)GGQSAESEEEELTAGSGLREDL(L)	1	99.45	41.4943	95.88	1		1132.51	2263.01	2	0.002012	0.8887	2702.75		3038610	2734	2755	0		20190814-134125_001_Pilot_C19.22010.22010.2
TRUE	TRUE	(R)EDLLSLQEPGSK(T)	1	50.21	41.583	40.49	2		658.341	1314.67	2	0.00134	1.019	2570.13		32121100	2753	2764	0		20190814-134125_001_Pilot_C19.20630.20630.2
TRUE	TRUE	(R)EDLLSLQEPGSK(T)	1	45.55	41.583	36.95	2		658.341	1314.67	2	0.001556	1.183	2675.94		113857000	2753	2764	0		20190814-134125_001_Pilot_C19.21715.21715.2
TRUE	TRUE	(E)DLLSLQEPGSK(T)	1	51.27	42.0984	39.31	1		593.82	1185.63	2	0.001348	1.136	2642.37		1962030	2754	2764	0		20190814-134125_001_Pilot_C19.21362.21362.2
TRUE	TRUE	(L)LSLQEPGSK(T)	1	49.97	40.4293	18.6	1		479.764	957.513	2	7.206e-05	0.07518	1762.43		15066900	2756	2764	0		20190814-134125_001_Pilot_C19.12300.12300.2
TRUE	TRUE	(L)SLQEPGSK(T)	0.99	43.71	40.6848	16.18	1		423.221	844.428	2	-0.0006439	-0.7617	990.426		27985100	2757	2764	0		20190814-134125_001_Pilot_C19.4683.4683.2

## Sheet: Table 1 PTM only
Table 1: Peptide Spectrum Matches (PSMs) obtained from LC-MS analysis for modifications identified by database searching using Mascot/Scaffold
Valid	Assigned	Sequence	Prob	Mascot Ion score	Mascot Identity score	Mascot Delta Ion Score	NTT	Modifications	Observed	Actual Mass	Charge	Delta Da	Delta PPM	Retention Time	Intensity	TIC	Start	Stop	# Other Proteins	Other Proteins	Spectrum ID
TRUE	TRUE	(N)IFEyQVDAQPLRPcELQR(E)	0.99	41.28	40.8608	38.61	1	Iodo (+126), Carbamidomethyl (+57)	796.683	2387.03	3	0.004676	1.958	3103.74		2616760	21	38	0		20190814-134125_001_Pilot_C19.26166.26166.3
TRUE	TRUE	(E)yQVDAQPLRPcE(L)	1	49.6	33.9199	49.6	2	Iodo (+126), Carbamidomethyl (+57)	801.301	1600.59	2	0.003024	1.888	2468.46		8020630	24	35	0		20190814-134125_003_Pilot_C19.20428.20428.2
TRUE	TRUE	(E)yQVDAQPLRPcE(L)	1	45.82	33.8075	45.82	2	Iodo (+126), Carbamidomethyl (+57)	801.3	1600.59	2	0.0008682	0.5421	2395		31510200	24	35	0		20190814-134125_003_Pilot_C19.19644.19644.2
TRUE	TRUE	(W)cVDAEGmEVy(G)	1	40.14	25	40.14	2	Carbamidomethyl (+57), Oxidation (+16), Iodo (+126)	657.681	1313.35	2	0.003561	2.709	2500.91		21360800	140	149	0		20190814-134125_002_Pilot_C19.21430.21430.2
TRUE	TRUE	(W)cVDAEGmEVyGTR(Q)	1	49.92	30.7882	49.92	1	Carbamidomethyl (+57), Oxidation (+16), Iodo (+126)	814.765	1627.52	2	0.001647	1.011	2028.42		22380800	140	152	0		20190814-134125_001_Pilot_C19.14919.14919.2
TRUE	TRUE	(W)cVDAEGMEVyGTR(Q)	1	89.96	31.5442	88.69	1	Carbamidomethyl (+57), Iodo (+126)	806.767	1611.52	2	-2.584e-05	-0.01602	2499.55		5701960	140	152	0		20190814-134125_001_Pilot_C19.19925.19925.2
TRUE	TRUE	(C)VDAEGMEVyGTR(Q)	1	63.32	33.7512	63.32	1	Iodo (+126)	726.752	1451.49	2	0.0004395	0.3026	2482.23		1190630	141	152	0		20190814-134125_001_Pilot_C19.19735.19735.2
TRUE	TRUE	(R)RFPEVSGycHcADSQGR(E)	1	43.88	34.777	43.88	2	Iodo (+126), Carbamidomethyl (+57), Carbamidomethyl (+57)	717.927	2150.76	3	0.005065	2.354	2077.62		1611300	227	243	0		20190814-134125_001_Pilot_C19.15384.15384.3
TRUE	TRUE	(R)FPEVSGycHcADSQGR(E)	1	61.62	32.8914	61.62	2	Iodo (+126), Carbamidomethyl (+57), Carbamidomethyl (+57)	665.892	1994.66	3	0.001597	0.8002	2270.47		6692070	228	243	0		20190814-134125_001_Pilot_C19.17423.17423.3
TRUE	TRUE	(R)FPEVSGycHcADSQGR(E)	1	92.79	32.9159	92.79	2	Iodo (+126), Carbamidomethyl (+57), Carbamidomethyl (+57)	998.335	1994.66	2	0.002357	1.181	2275.22		2152550	228	243	0		20190814-134125_001_Pilot_C19.17478.17478.2
TRUE	TRUE	(E)VSGycHcADSQGRE(L)	1	49.12	29.2117	46.02	2	Iodo (+126), Carbamidomethyl (+57), Carbamidomethyl (+57)	584.519	1750.54	3	0.00311	1.775	1271.81		7577890	231	244	0		20190814-134125_003_Pilot_C19.7584.7584.3
TRUE	TRUE	(E)VSGycHcADSQGRE(L)	1	40.85	29.2117	40.85	2	Iodo (+126), Carbamidomethyl (+57), Carbamidomethyl (+57)	876.275	1750.54	2	0.002707	1.545	1268.85		481135	231	244	0		20190814-134125_003_Pilot_C19.7553.7553.2
TRUE	TRUE	(F)NSEcycVDAEGQAIPGTR(S)	0.99	99.58	34.685	98.94	1	Carbamidomethyl (+57), Iodo (+126), Carbamidomethyl (+57)	1076.88	2151.75	2	0.005891	2.736	2446.32		5017830	700	717	0		20190814-134125_001_Pilot_C19.19345.19345.2
TRUE	TRUE	(W)RQVQcNGPPEQVFELy(Q)	1	62.31	28.7622	62.31	2	Carbamidomethyl (+57), Iodo (+126)	1045.42	2088.83	2	0.004024	1.926	3587.66		3340780	770	785	0		20190814-134125_002_Pilot_C19.33126.33126.2
TRUE	TRUE	(R)QVQcNGPPEQVFELyQR(W)	1	89.2	38.4745	89.2	2	Carbamidomethyl (+57), Iodo (+126)	1109.45	2216.88	2	0.002002	0.9027	3324.02		10833100	771	787	0		20190814-134125_001_Pilot_C19.28537.28537.2
TRUE	TRUE	(L)LVKImSy(R)	0.9	40.23	28.2995	27.37	2	Oxidation (+16), Iodo (+126)	498.193	994.371	2	0.001292	1.298	2519.64		859360	803	809	0		20190814-134125_002_Pilot_C19.21627.21627.2
TRUE	TRUE	(L)LVKIMSy(R)	0.9	40.96	26.0959	27.85	2	Iodo (+126)	490.195	978.376	2	0.001121	1.145	3006.15		394338	803	809	0		20190814-134125_002_Pilot_C19.26904.26904.2
TRUE	TRUE	(R)RVSPGyVPAcR(A)	1	52.78	35.1481	50.95	2	Iodo (+126), Carbamidomethyl (+57)	694.276	1386.54	2	0.0008762	0.6314	1860.66		10463100	1160	1170	0		20190814-134125_001_Pilot_C19.13269.13269.2
TRUE	TRUE	(R)VSPGyVPAcR(A)	1	43.17	33.1048	42.11	2	Iodo (+126), Carbamidomethyl (+57)	616.225	1230.44	2	0.0001882	0.1528	2112.03		7633040	1161	1170	0		20190814-134125_001_Pilot_C19.15748.15748.2
TRUE	TRUE	(R)NEAGLQcDQNGQyR(A)	1	79.91	33.1323	79.91	2	Carbamidomethyl (+57), Iodo (+126)	889.807	1777.6	2	0.002026	1.139	1721.83		858479	1517	1530	0		20190814-134125_001_Pilot_C19.11927.11927.2
TRUE	TRUE	(R)SHGQDSPAVyLK(K)	1	42.53	35.6122	35.06	2	Iodo (+126)	714.277	1426.54	2	0.001239	0.8682	2281.55		24684400	1668	1679	0		20190814-134125_001_Pilot_C19.17549.17549.2
TRUE	TRUE	(R)KPGISLLSyEASVPSVPISTHGR(L)	1	60.32	42.929	57.92	2	Iodo (+126)	841.071	2520.19	3	0.004137	1.641	3321.6		42102700	2186	2208	0		20190814-134125_001_Pilot_C19.28508.28508.3
TRUE	TRUE	(R)KPGISLLSyEASVPSVPISTHGR(L)	1	50.43	42.9347	48.03	2	Iodo (+126)	631.055	2520.19	4	0.004593	1.822	3237.03		6216800	2186	2208	0		20190814-134125_001_Pilot_C19.27590.27590.4
TRUE	TRUE	(R)KPGISLLSyEASVPSVPISTHGR(L)	1	46.41	42.9283	46.41	2	Iodo (+126)	631.055	2520.19	4	0.002865	1.137	3287.7		2434800	2186	2208	0		20190814-134125_001_Pilot_C19.28136.28136.4
TRUE	TRUE	(P)GISLLSyEASVPSVPISTHGR(L)	1	48.88	41.6782	48.88	1	Iodo (+126)	766.021	2295.04	3	0.002543	1.108	3613.71		2715500	2188	2208	0		20190814-134125_001_Pilot_C19.31570.31570.3
TRUE	TRUE	(L)SyEASVPSVPISTHGR(L)	1	40.94	37.9602	40.94	1	Iodo (+126)	604.918	1811.73	3	-0.0002515	-0.1388	2549.54		9545750	2193	2208	0		20190814-134125_001_Pilot_C19.20422.20422.3
TRUE	TRUE	(L)SyEASVPSVPISTHGRLL(G)	1	44.32	31.0653	44.32	2	Iodo (+126)	680.31	2037.91	3	0.005004	2.454	3194.66		8492360	2193	2210	0		20190814-134125_002_Pilot_C19.28920.28920.3
TRUE	TRUE	(E)SRGRTSSKTAFyQALQNSLGGEDSDARVE(A)	1	51.74	40.8799	51.74	2	Iodo (+126)	1086.14	3255.4	3	0.0004935	0.1515	2802.13		7216100	2529	2557	0		20190814-134125_003_Pilot_C19.23955.23955.3
TRUE	TRUE	(E)SRGRTSSKTAFyQALQNSLGGEDSDARVE(A)	1	45.44	41.0479	45.44	2	Iodo (+126)	814.86	3255.41	4	0.006549	2.011	2859.53		19647600	2529	2557	0		20190814-134125_003_Pilot_C19.24588.24588.4
TRUE	TRUE	(S)SKTAFyQALQNSLGGEDSDARVE(A)	1	45.15	38.6267	44.65	2	Iodo (+126)	871.366	2611.08	3	0.006564	2.513	3238.66		2962240	2535	2557	0		20190814-134125_003_Pilot_C19.28613.28613.3
TRUE	TRUE	(K)TAFyQALQNSLGGEDSDAR(V)	1	60.77	37.5831	60.77	2	Iodo (+126)	723.619	2167.83	3	0.002607	1.202	3488.41		3808020	2537	2555	0		20190814-134125_001_Pilot_C19.30235.30235.3
TRUE	TRUE	(K)TAFyQALQNSLGGEDSDAR(V)	0.99	90.85	37.4834	90.85	2	Iodo (+126)	1084.92	2167.83	2	-0.0007405	-0.3414	3566.68		1998710	2537	2555	0		20190814-134125_001_Pilot_C19.31053.31053.2
TRUE	TRUE	(K)TAFyQALQNSLGGEDSDAR(V)	0.99	109.02	37.71	109.02	2	Iodo (+126)	1084.92	2167.84	2	0.004615	2.128	3482.68		66535500	2537	2555	0		20190814-134125_001_Pilot_C19.30174.30174.2
TRUE	TRUE	(R)VEAAATWYYSLEHSTDDyASFSR(A)	1	89.29	38.1425	81.2	2	Iodo (+126)	932.365	2794.07	3	0.004848	1.735	3614.44		52107200	2556	2578	0		20190814-134125_001_Pilot_C19.31578.31578.3
TRUE	TRUE	(W)YYSLEHSTDDyASFSR(A)	1	47.46	34.1061	47.46	1	Iodo (+126)	689.582	2065.72	3	0.003576	1.73	2651.41		5224070	2563	2578	0		20190814-134125_001_Pilot_C19.21458.21458.3
TRUE	TRUE	(W)YYSLEHSTDDyASFSR(A)	1	65.32	34.0037	65.32	1	Iodo (+126)	1033.87	2065.72	2	0.0005635	0.2726	2593.75		3741000	2563	2578	0		20190814-134125_001_Pilot_C19.20879.20879.2
TRUE	TRUE	(W)YYSLEHSTDDyASFSR(A)	1	58.95	34.456	58.95	1	Iodo (+126)	689.582	2065.72	3	0.005247	2.539	2593.43		12968200	2563	2578	0		20190814-134125_001_Pilot_C19.20875.20875.3
TRUE	TRUE	(Y)YSLEHSTDDyASFSR(A)	1	51.25	34.8544	51.25	1	Iodo (+126)	952.337	1902.66	2	0.003357	1.764	2471.89		6529240	2564	2578	0		20190814-134125_001_Pilot_C19.19623.19623.2
TRUE	TRUE	(Y)YSLEHSTDDyASFSR(A)	1	47.61	34.6568	47.61	1	Iodo (+126)	635.226	1902.66	3	0.0004965	0.2608	2507.81		1956070	2564	2578	0		20190814-134125_001_Pilot_C19.20012.20012.3
TRUE	TRUE	(Y)SLEHSTDDyASFSR(A)	1	49.79	33.6474	49.79	1	Iodo (+126)	870.806	1739.6	2	0.005093	2.926	2248.42		7327640	2565	2578	0		20190814-134125_001_Pilot_C19.17192.17192.2
TRUE	TRUE	(E)HSTDDyASFSRALE(N)	1	52.48	32.7416	49.51	2	Iodo (+126)	862.807	1723.6	2	0.002197	1.274	2822.52		15856200	2568	2581	0		20190814-134125_003_Pilot_C19.24179.24179.2
TRUE	TRUE	(E)HSTDDyASFSRALE(N)	1	61.14	32.7554	57.48	2	Iodo (+126)	862.807	1723.6	2	0.001905	1.105	2777.63		23070100	2568	2581	0		20190814-134125_003_Pilot_C19.23688.23688.2
TRUE	TRUE	(E)yQVDAQPLRPcE(L)	1	38.77	25	38.77	2	Diiodo (+252), Carbamidomethyl (+57)	864.249	1726.48	2	0.002692	1.558	2682.63		8359780	24	35	0		20190814-134125_003_Pilot_C19.22676.22676.2
TRUE	TRUE	(W)cVDAEGmEVy(G)	1	36.24	25.5145	36.24	2	Carbamidomethyl (+57), Oxidation (+16), Diiodo (+252)	720.628	1439.24	2	0.001479	1.027	3026.07		3568370	140	149	0		20190814-134125_002_Pilot_C19.27123.27123.2
TRUE	TRUE	(W)cVDAEGMEVy(G)	1	32.6	25	32.6	2	Carbamidomethyl (+57), Diiodo (+252)	712.632	1423.25	2	0.003092	2.171	3551.1		1706140	140	149	0		20190814-134125_002_Pilot_C19.32724.32724.2
TRUE	TRUE	(W)cVDAEGMEVyGTRQL(G)	1	76.66	26.9285	76.66	2	Carbamidomethyl (+57), Diiodo (+252)	990.287	1978.56	2	0.0002316	0.117	3330.62		7360920	140	154	0		20190814-134125_002_Pilot_C19.30391.30391.2
TRUE	TRUE	(E)VSGycHcADSQGRE(L)	1	36.44	25	36.44	2	Diiodo (+252), Carbamidomethyl (+57), Carbamidomethyl (+57)	939.222	1876.43	2	-0.0003197	-0.1703	1611.96		1103830	231	244	0		20190814-134125_003_Pilot_C19.11252.11252.2
TRUE	TRUE	(R)QVQcNGPPEQVFELyQR(W)	1	55.83	25	55.83	2	Carbamidomethyl (+57), Diiodo (+252)	1172.4	2342.78	2	0.003166	1.351	3687.67		3940980	771	787	0		20190814-134125_001_Pilot_C19.32370.32370.2
TRUE	TRUE	(R)SHGQDSPAVyLK(K)	1	43.53	25	43.53	2	Diiodo (+252)	777.226	1552.44	2	0.001939	1.248	2616.61		1280460	1668	1679	0		20190814-134125_001_Pilot_C19.21099.21099.2
TRUE	TRUE	(R)KPGISLLSyEASVPSVPISTHGR(L)	1	46.89	25	46.89	2	Diiodo (+252)	662.53	2646.09	4	0.005549	2.096	3571.41		1337510	2186	2208	0		20190814-134125_001_Pilot_C19.31104.31104.4
TRUE	TRUE	(K)TAFyQALQNSLGGEDSDAR(V)	1	56.16	25	56.16	2	Diiodo (+252)	765.584	2293.73	3	0.002199	0.9582	3677.32		3727050	2537	2555	0		20190814-134125_001_Pilot_C19.32258.32258.3
TRUE	TRUE	(Y)YSLEHSTDDyASF(S)	1	30.98	27.8604	25.08	2	Diiodo (+252)	893.718	1785.42	2	0.001755	0.9823	3302.35		14437300	2564	2576	0		20190814-134125_002_Pilot_C19.30077.30077.2
TRUE	TRUE	(E)HSTDDyASFSRALE(N)	1	59.32	25	59.32	2	Diiodo (+252)	925.755	1849.5	2	0.002329	1.259	3096.87		6509950	2568	2581	0		20190814-134125_003_Pilot_C19.27096.27096.2
TRUE	TRUE	(E)HSTDDyASFSRALE(N)	1	51.77	25	51.77	2	Diiodo (+252)	925.754	1849.49	2	-0.001021	-0.5518	3066.46		3523040	2568	2581	0		20190814-134125_003_Pilot_C19.26774.26774.2
TRUE	TRUE	(E)HSTDDyASFSRALE(N)	1	35.6	25	35.6	2	Diiodo (+252)	925.755	1849.5	2	0.002153	1.163	3265.57		1053230	2568	2581	0		20190814-134125_003_Pilot_C19.28891.28891.2
TRUE	TRUE	(E)HSTDDyASFSRALE(N)	1	34.97	25	34.97	2	Diiodo (+252)	925.756	1849.5	2	0.003543	1.915	3220.97		1431690	2568	2581	0		20190814-134125_003_Pilot_C19.28429.28429.2
TRUE	TRUE	(E)HSTDDyASFSRALE(N)	1	59.32	25	59.32	2	Diiodo (+252)	925.755	1849.5	2	0.002329	1.259	3096.87		6509950	2568	2581	0		20190814-134125_003_Pilot_C19.27096.27096.2
TRUE	TRUE	(E)HSTDDyASFSRALE(N)	1	32.73	25	32.73	2	Diiodo (+252)	617.507	1849.5	3	0.004155	2.245	3218.79		615101	2568	2581	0		20190814-134125_003_Pilot_C19.28407.28407.3
TRUE	TRUE	(E)HSTDDyASFSRALE(N)	1	51.77	25	51.77	2	Diiodo (+252)	925.754	1849.49	2	-0.001021	-0.5518	3066.46		3523040	2568	2581	0		20190814-134125_003_Pilot_C19.26774.26774.2
TRUE	TRUE	(E)yQVDAQPLRPcE(L)	1	41.07	25	41.07	2	Thyroxine (+596), Carbamidomethyl (+57)	1036.16	2070.31	2	0.006552	3.163	3858.7		1767000	24	35	0		20190814-134125_003_Pilot_C19.35041.35041.2
TRUE	TRUE	(T)IkELFVDSGLLRPmVE(G)	1	52.68	39.0773	43.23	2	Acetyl (+42), Oxidation (+16)	952.522	1903.03	2	0.01696	8.908	3576.08		1641920	412	427	0		20190814-134125_003_Pilot_C19.32071.32071.2
TRUE	TRUE	(R)LALQFTTNPkR(L)	1	70.46	40.5774	51.22	2	Acetyl (+42)	665.878	1329.74	2	0.0001833	0.1378	2693.89		3893050	456	466	0		20190814-134125_001_Pilot_C19.21919.21919.2
TRUE	TRUE	(P)EAAKKDGTMNkPTVGSFGFEINLQENQNALK(F)	0.97	82.3	43.4246	0	1	Acetyl (+42)	1141.25	3420.72	3	0.02284	6.676	3053.17		3698750	536	566	0		20190814-134125_001_Pilot_C19.25630.25630.3
TRUE	TRUE	(R)WEAQNkGQDLTPAK(L)	1	50.37	41.6714	48.25	2	Acetyl (+42)	814.408	1626.8	2	7.535e-05	0.04629	1987.82		4437010	788	801	0		20190814-134125_001_Pilot_C19.14565.14565.2
TRUE	TRUE	(K)LPTcPGScEEAkLR(V)	1	66.89	41.0421	61.89	2	Carbamidomethyl (+57), Carbamidomethyl (+57), Acetyl (+42)	830.396	1658.78	2	0.001695	1.021	2103.63		4938210	918	931	0		20190814-134125_001_Pilot_C19.15655.15655.2
TRUE	TRUE	(R)FPLGESFLVAkGIR(L)	1	85.33	39.0309	77.98	2	Acetyl (+42)	788.449	1574.88	2	0.001601	1.016	3744.75		12133100	951	964	0		20190814-134125_001_Pilot_C19.33000.33000.2
TRUE	TRUE	(R)GSGkAFcVDGEGR(R)	1	51.84	38.32	49.32	2	Acetyl (+42), Carbamidomethyl (+57)	691.313	1380.61	2	0.001168	0.8454	1916.54		2683730	1537	1549	0		20190814-134125_001_Pilot_C19.13812.13812.2
TRUE	TRUE	(K)VPESkVIFDANAPVAVR(S)	1	56.3	41.2126	52.17	2	Acetyl (+42)	618.676	1853.01	3	0.002773	1.496	3106.3		739385	1574	1590	0		20190814-134125_001_Pilot_C19.26193.26193.3
TRUE	TRUE	(R)DALGNSkATSFGSLR(C)	1	56.38	41.8472	49.68	2	Acetyl (+42)	783.401	1564.79	2	0.002299	1.468	2644.27		8766590	1647	1661	0		20190814-134125_001_Pilot_C19.21381.21381.2
TRUE	TRUE	(K)kGQGSTTTLQK(R)	1	65.36	41.3827	50.72	2	Acetyl (+42)	595.822	1189.63	2	-0.0009227	-0.7749	1052.75		749411	1680	1690	0		20190814-134125_001_Pilot_C19.5238.5238.2
TRUE	TRUE	(K)kGQGSTTTLQK(R)	1	41.02	40.6337	25.01	2	Acetyl (+42)	595.823	1189.63	2	0.001765	1.483	903.032		916792	1680	1690	0		20190814-134125_001_Pilot_C19.3900.3900.2
TRUE	TRUE	(R)LPFQkLMGISIR(N)	1	50.32	38.3123	37.7	2	Acetyl (+42)	722.922	1443.83	2	0.002465	1.706	3803.12		3349150	1968	1979	0		20190814-134125_001_Pilot_C19.33640.33640.2
TRUE	TRUE	(R)QkPANVLNDAQTK(L)	1	52.93	41.3488	48.66	2	Acetyl (+42)	734.893	1467.77	2	0.002877	1.959	1911.65		1778870	2456	2468	0		20190814-134125_001_Pilot_C19.13766.13766.2
TRUE	TRUE	(R)QkPANVLNDAQTK(L)	1	50.71	41.3491	50.71	2	Acetyl (+42)	734.893	1467.77	2	0.002755	1.876	1686.06		2890720	2456	2468	0		20190814-134125_001_Pilot_C19.11549.11549.2
TRUE	TRUE	(K)AVkQFEESR(G)	1	50.65	40.994	34.32	2	Acetyl (+42)	568.292	1134.57	2	0.001771	1.56	1589.47		14276900	2522	2530	0		20190814-134125_001_Pilot_C19.10579.10579.2
TRUE	TRUE	(R)TSSkTAFYQALQNSLGGEDSDAR(V)	0.99	132.04	42.5804	132.04	2	Acetyl (+42)	1244.58	2487.15	2	0.003345	1.345	3483.25		5903480	2533	2555	0		20190814-134125_001_Pilot_C19.30181.30181.2
TRUE	TRUE	(T)SSkTAFYQALQNSLGGEDSDAR(V)	1	55.89	42.5928	54.23	1	Acetyl (+42)	796.378	2386.11	3	0.008674	3.634	2372.29		548064	2534	2555	0		20190814-134125_001_Pilot_C19.18527.18527.3
TRUE	TRUE	(R)kVPTFATPWPDFVPR(A)	1	61.36	42.3139	54.85	2	Acetyl (+42)	900.479	1798.94	2	0.002863	1.591	3799.46		3172270	2677	2691	0		20190814-134125_001_Pilot_C19.33602.33602.2
TRUE	TRUE	(R)cmFYADtqScTHSLqGQNcR(L)	0.98	46.23	45.7632	6.35	2	Carbamidomethyl (+57), Oxidation (+16), Sulfo (+80), Deamidated (+1), Carbamidomethyl (+57), Deamidated (+1), Carbamidomethyl (+57)	1281.47	2560.92	2	0.02013	7.857	2032.23		5699890	2154	2173	0		20190814-134125_001_Pilot_C19.14961.14961.2
TRUE	TRUE	(R)cmFYADtqScTHSLQGQNcR(L)	0.99	50.31	46.3398	17.57	2	Carbamidomethyl (+57), Oxidation (+16), Sulfo (+80), Deamidated (+1), Carbamidomethyl (+57), Carbamidomethyl (+57)	1280.98	2559.94	2	0.02246	8.768	1951.2		10219400	2154	2173	0		20190814-134125_001_Pilot_C19.14182.14182.2
TRUE	TRUE	(R)cMFYADtQScTHSLqGQNcR(L)	1	49.08	45.9778	0.52	2	Carbamidomethyl (+57), Sulfo (+80), Carbamidomethyl (+57), Deamidated (+1), Carbamidomethyl (+57)	1272.97	2543.92	2	0.0007685	0.302	2318.81		9084790	2154	2173	0		20190814-134125_001_Pilot_C19.17951.17951.2
TRUE	TRUE	(R)cMFYADtqScTHSLQGQNcR(L)	1	57.07	46.5204	20.58	2	Carbamidomethyl (+57), Sulfo (+80), Deamidated (+1), Carbamidomethyl (+57), Carbamidomethyl (+57)	1272.98	2543.95	2	0.02225	8.745	2253.93		15293600	2154	2173	0		20190814-134125_001_Pilot_C19.17250.17250.2
TRUE	TRUE	(F)YADtqScTHSLQGQNcRL(L)	1	52.38	37.3695	10.13	2	Sulfo (+80), Deamidated (+1), Carbamidomethyl (+57), Carbamidomethyl (+57)	1110.45	2218.89	2	0.01717	7.735	1857.32		4275360	2157	2174	0		20190814-134125_002_Pilot_C19.14337.14337.2
TRUE	TRUE	(F)YADtqScTHSLQGQNcRLL(L)	1	46.82	38.1251	18.51	2	Sulfo (+80), Deamidated (+1), Carbamidomethyl (+57), Carbamidomethyl (+57)	1166.99	2331.97	2	0.01925	8.253	2336.93		37165900	2157	2175	0		20190814-134125_002_Pilot_C19.19642.19642.2
TRUE	TRUE	(Y)ADtQScTHSLqGQNcRLL(L)	1	42.22	37.629	4.83	2	Sulfo (+80), Carbamidomethyl (+57), Deamidated (+1), Carbamidomethyl (+57)	1085.45	2168.89	2	0.00101	0.4654	2329.59		5244150	2158	2175	0		20190814-134125_002_Pilot_C19.19564.19564.2
TRUE	TRUE	(Y)ADtQScTHSLQGQNcRLL(L)	1	55.97	37.6819	13.39	2	Sulfo (+80), Carbamidomethyl (+57), Carbamidomethyl (+57)	1084.96	2167.91	2	0.002242	1.034	2229.92		19890100	2158	2175	0		20190814-134125_002_Pilot_C19.18477.18477.2
TRUE	TRUE	(E)RAQQQAIALAKEVs(C)	1	42.7	41.447	22.89	2	Sulfo (+80)	796.908	1591.8	2	0.001624	1.02	1540.36		7044100	2428	2441	0		20190814-134125_003_Pilot_C19.10467.10467.2
TRUE	TRUE	(R)cmFyADTQScTHSLQGQNcR(L)	1	40.19	31.232	2.32	2	Carbamidomethyl (+57), Oxidation (+16), Sulfo (+80), Carbamidomethyl (+57), Carbamidomethyl (+57)	853.986	2558.94	3	0.001211	0.4729	1954.22		16580700	2154	2173	0		20190814-134125_001_Pilot_C19.14217.14217.3
TRUE	TRUE	(K)TAFyQALQNSLGGEDSDAR(V)	1	49.5	32.0331	2.63	2	Sulfo (+80)	1061.95	2121.89	2	-0.004272	-2.012	3151.79		1239680	2537	2555	0		20190814-134125_001_Pilot_C19.26663.26663.2
TRUE	TRUE	(R)cMFyADTQScTHSLQGQNcR(L)	1	51.54	31.1528	28.42	2	Carbamidomethyl (+57), Sulfo (+80), Carbamidomethyl (+57), Carbamidomethyl (+57)	1272.47	2542.92	2	-0.02352	-9.244	2480.73		9206080	2154	2173	0		20190814-134125_001_Pilot_C19.19718.19718.2
TRUE	TRUE	(R)cmFyADTQScTHSLQGQNcR(L)	1	40.19	31.232	2.32	2	Carbamidomethyl (+57), Oxidation (+16), Sulfo (+80), Carbamidomethyl (+57), Carbamidomethyl (+57)	853.986	2558.94	3	0.001211	0.4729	1954.22		16580700	2154	2173	0		20190814-134125_001_Pilot_C19.14217.14217.3
TRUE	TRUE	(E)DGSFQTVQcQNDGRScWcVGAnGSE(V)	1	71.85	47.2451	50.06	2	Carbamidomethyl (+57), Carbamidomethyl (+57), Carbamidomethyl (+57), Deamidated (+1)	1410.56	2819.1	2	0.003176	1.126	2413.15		16630300	55	79	0		20190814-134125_003_Pilot_C19.19846.19846.2
TRUE	TRUE	(Q)NDGRScWcVGAnGSE(V)	1	49.38	42.3431	37.19	2	Carbamidomethyl (+57), Carbamidomethyl (+57), Deamidated (+1)	835.321	1668.63	2	0.001297	0.7771	1890.33		3402650	65	79	0		20190814-134125_003_Pilot_C19.14290.14290.2
TRUE	TRUE	(D)GRScWcVGAnGSE(V)	1	61.79	41.2769	47.09	2	Carbamidomethyl (+57), Carbamidomethyl (+57), Deamidated (+1)	720.785	1439.56	2	0.0003675	0.2551	1820.66		7068130	67	79	0		20190814-134125_003_Pilot_C19.13520.13520.2
TRUE	TRUE	(R)ScWcVGAnGSEVLGSR(Q)	1	87.21	45.5488	76.26	2	Carbamidomethyl (+57), Carbamidomethyl (+57), Deamidated (+1)	870.38	1738.74	2	0.004321	2.484	2751.19		4952590	69	84	0		20190814-134125_001_Pilot_C19.22508.22508.2
TRUE	TRUE	(R)ScWcVGAnGSEVLGSR(Q)	1	87.05	45.4233	77.96	2	Carbamidomethyl (+57), Carbamidomethyl (+57), Deamidated (+1)	580.587	1738.74	3	0.0002445	0.1405	2583.11		3786670	69	84	0		20190814-134125_001_Pilot_C19.20771.20771.3
TRUE	TRUE	(R)ScWcVGAnGSEVLGSR(Q)	1	93.59	45.571	79.47	2	Carbamidomethyl (+57), Carbamidomethyl (+57), Deamidated (+1)	870.378	1738.74	2	0.0005315	0.3055	2565.43		247827000	69	84	0		20190814-134125_001_Pilot_C19.20584.20584.2
TRUE	TRUE	(R)ScWcVGAnGSEVLGSR(Q)	1	90.3	45.2969	78.42	2	Carbamidomethyl (+57), Carbamidomethyl (+57), Deamidated (+1)	870.379	1738.74	2	0.002607	1.499	2781.58		2771030	69	84	0		20190814-134125_001_Pilot_C19.22841.22841.2
TRUE	TRUE	(R)ScWcVGAnGSEVLGSR(Q)	1	91.42	45.5706	79.04	2	Carbamidomethyl (+57), Carbamidomethyl (+57), Deamidated (+1)	870.378	1738.74	2	0.001033	0.594	2595.96		61406000	69	84	0		20190814-134125_001_Pilot_C19.20900.20900.2
TRUE	TRUE	(R)ScWcVGAnGSEVLGSR(Q)	1	67.99	45.3302	57.48	2	Carbamidomethyl (+57), Carbamidomethyl (+57), Deamidated (+1)	580.587	1738.74	3	-0.0006705	-0.3854	2552.31		3013640	69	84	0		20190814-134125_001_Pilot_C19.20452.20452.3
TRUE	TRUE	(R)ScWcVGAnGSEVLGSR(Q)	1	89.13	45.3328	76.81	2	Carbamidomethyl (+57), Carbamidomethyl (+57), Deamidated (+1)	870.379	1738.74	2	0.002131	1.225	2627.18		20931400	69	84	0		20190814-134125_001_Pilot_C19.21202.21202.2
TRUE	TRUE	(R)ScWcVGAnGSEVLGSR(Q)	1	86.38	45.2911	72.59	2	Carbamidomethyl (+57), Carbamidomethyl (+57), Deamidated (+1)	870.379	1738.74	2	0.002341	1.346	2658.62		16101800	69	84	0		20190814-134125_001_Pilot_C19.21534.21534.2
TRUE	TRUE	(R)ScWcVGAnGSEVLGSR(Q)	1	71.51	45.5808	69.97	2	Carbamidomethyl (+57), Carbamidomethyl (+57), Deamidated (+1)	870.378	1738.74	2	0.0006435	0.3699	2947.94		1832760	69	84	0		20190814-134125_001_Pilot_C19.24546.24546.2
TRUE	TRUE	(R)ScWcVGAnGSEVLGSR(Q)	1	53.69	45.5373	44.48	2	Carbamidomethyl (+57), Carbamidomethyl (+57), Deamidated (+1)	870.378	1738.74	2	0.001585	0.9113	2910.1		1787010	69	84	0		20190814-134125_001_Pilot_C19.24177.24177.2
TRUE	TRUE	(R)ScWcVGAnGSEVLGSR(Q)	1	63.67	45.2966	53.03	2	Carbamidomethyl (+57), Carbamidomethyl (+57), Deamidated (+1)	870.379	1738.74	2	0.002711	1.559	4090.23		830845	69	84	0		20190814-134125_001_Pilot_C19.36445.36445.2
TRUE	TRUE	(R)ScWcVGAnGSEVLGSR(Q)	1	53.58	45.2957	52.26	2	Carbamidomethyl (+57), Carbamidomethyl (+57), Deamidated (+1)	870.379	1738.74	2	0.002731	1.57	2535.31		3291460	69	84	0		20190814-134125_001_Pilot_C19.20275.20275.2
TRUE	TRUE	(R)ScWcVGAnGSEVLGSR(Q)	1	57.9	45.2525	46.45	2	Carbamidomethyl (+57), Carbamidomethyl (+57), Deamidated (+1)	870.379	1738.74	2	0.002857	1.642	2813.42		3278130	69	84	0		20190814-134125_001_Pilot_C19.23184.23184.2
TRUE	TRUE	(W)cVGAnGSEVL(G)	1	46.03	32.0602	35.34	2	Carbamidomethyl (+57), Deamidated (+1)	503.729	1005.44	2	-0.0002292	-0.2278	2243.41		2160260	72	81	0		20190814-134125_002_Pilot_C19.18626.18626.2
TRUE	TRUE	(W)cVGAnGSEVLGSR(Q)	1	86.95	43.5911	67.87	1	Carbamidomethyl (+57), Deamidated (+1)	653.807	1305.6	2	0.0008448	0.6465	1779.32		6676420	72	84	0		20190814-134125_001_Pilot_C19.12460.12460.2
TRUE	TRUE	(W)cVGAnGSEVLGSR(Q)	1	56.81	43.1538	37.16	1	Carbamidomethyl (+57), Deamidated (+1)	653.808	1305.6	2	0.002147	1.643	1817.79		716794	72	84	0		20190814-134125_001_Pilot_C19.12806.12806.2
TRUE	TRUE	(C)VGAnGSEVLGSR(Q)	1	87.73	41.9086	64.61	1	Deamidated (+1)	573.791	1145.57	2	0.0005601	0.4885	1675.85		9657720	73	84	0		20190814-134125_001_Pilot_C19.11437.11437.2
TRUE	TRUE	(L)HGVGDKSPPQcSAEGEFMPVqcKFVnTTDmmIF(D)	1	40.93	39.5646	16.31	2	Carbamidomethyl (+57), Deamidated (+1), Carbamidomethyl (+57), Deamidated (+1), Oxidation (+16), Oxidation (+16)	1260.22	3777.64	3	0.02289	6.058	3260.51		5484270	173	205	0		20190814-134125_002_Pilot_C19.29635.29635.3
TRUE	TRUE	(K)FVnTTDmMIFDLVH(S)	1	82.33	45.6906	13.1	1	Deamidated (+1), Oxidation (+16)	850.391	1698.77	2	0.003047	1.793	3818.31		8358270	196	209	0		20190814-134125_001_Pilot_C19.33804.33804.2
TRUE	TRUE	(K)FVnTTDMmIFDLVH(S)	1	86.39	45.842	15.32	1	Deamidated (+1), Oxidation (+16)	850.389	1698.76	2	0.000755	0.4442	3786.19		32915400	196	209	0		20190814-134125_001_Pilot_C19.33455.33455.2
TRUE	TRUE	(K)FVnTTDmmIFDLVH(S)	1	79.22	45.785	71.36	1	Deamidated (+1), Oxidation (+16), Oxidation (+16)	858.388	1714.76	2	0.002208	1.287	3499.68		2641230	196	209	0		20190814-134125_001_Pilot_C19.30357.30357.2
TRUE	TRUE	(K)FVnTTDMMIFDLVH(S)	1	65.73	45.6835	57.04	1	Deamidated (+1)	842.394	1682.77	2	0.003802	2.258	3969.99		2732650	196	209	0		20190814-134125_001_Pilot_C19.35373.35373.2
TRUE	TRUE	(K)FVnTTDMMIFDLVH(S)	1	52.82	45.6835	45.17	1	Deamidated (+1)	842.393	1682.77	2	0.003742	2.222	3925.62		1201380	196	209	0		20190814-134125_001_Pilot_C19.34938.34938.2
TRUE	TRUE	(K)FVnTTDMMIFDLVHSY(N)	1	87.55	46.719	77.49	1	Deamidated (+1)	967.442	1932.87	2	0.004998	2.584	4058.8		2533390	196	211	0		20190814-134125_001_Pilot_C19.36171.36171.2
TRUE	TRUE	(K)FVnTTDMmIFDLVHSY(N)	1	104.2	46.7567	24.07	1	Deamidated (+1), Oxidation (+16)	975.437	1948.86	2	0.000603	0.3093	3862.78		11706300	196	211	0		20190814-134125_001_Pilot_C19.34286.34286.2
TRUE	TRUE	(K)FVnTTDmmIFDLVHSY(N)	1	50.95	46.8866	42.05	1	Deamidated (+1), Oxidation (+16), Oxidation (+16)	983.434	1964.85	2	-0.000658	-0.3347	3707.06		1550100	196	211	0		20190814-134125_001_Pilot_C19.32583.32583.2
TRUE	TRUE	(K)FVnTTDMmIFDLVHSYNR(F)	0.99	123.74	47.9143	17.81	2	Deamidated (+1), Oxidation (+16)	1110.51	2219.01	2	0.003995	1.8	3628		20853700	196	213	0		20190814-134125_001_Pilot_C19.31725.31725.2
TRUE	TRUE	(K)FVnTTDmmIFDLVHSYNR(F)	1	81.83	48.0297	74.05	2	Deamidated (+1), Oxidation (+16), Oxidation (+16)	746.008	2235	3	0.005722	2.559	3555.93		2535660	196	213	0		20190814-134125_001_Pilot_C19.30936.30936.3
TRUE	TRUE	(K)FVnTTDmMIFDLVHSYNR(F)	1	107.87	48.0339	18.12	2	Deamidated (+1), Oxidation (+16)	740.676	2219.01	3	0.002348	1.058	3728.44		6593320	196	213	0		20190814-134125_001_Pilot_C19.32823.32823.3
TRUE	TRUE	(K)FVnTTDmMIFDLVHSYNR(F)	1	89.71	47.968	16.49	2	Deamidated (+1), Oxidation (+16)	740.676	2219	3	0.001799	0.8104	3759.68		8927570	196	213	0		20190814-134125_001_Pilot_C19.33167.33167.3
TRUE	TRUE	(K)FVnTTDmmIFDLVHSYNR(F)	1	82.03	48.0365	65.46	2	Deamidated (+1), Oxidation (+16), Oxidation (+16)	746.008	2235	3	0.003709	1.659	3331.8		8973610	196	213	0		20190814-134125_001_Pilot_C19.28620.28620.3
TRUE	TRUE	(K)FVnTTDmmIFDLVHSYNR(F)	1	88.25	48.0691	75.25	2	Deamidated (+1), Oxidation (+16), Oxidation (+16)	746.007	2235	3	0.001513	0.6767	3424.79		3621260	196	213	0		20190814-134125_001_Pilot_C19.29553.29553.3
TRUE	TRUE	(K)FVnTTDmmIFDLVHSYNR(F)	1	76.16	47.9993	65.02	2	Deamidated (+1), Oxidation (+16), Oxidation (+16)	1118.51	2235	2	0.004334	1.938	3368.91		8709080	196	213	0		20190814-134125_001_Pilot_C19.28993.28993.2
TRUE	TRUE	(K)FVnTTDmmIFDLVHSYNR(F)	1	81.77	48.0468	70.97	2	Deamidated (+1), Oxidation (+16), Oxidation (+16)	746.007	2235	3	0.001918	0.8578	3219.07		8794210	196	213	0		20190814-134125_001_Pilot_C19.27391.27391.3
TRUE	TRUE	(K)FVnTTDmMIFDLVHSYNR(F)	1	82.17	48.0221	16.75	2	Deamidated (+1), Oxidation (+16)	740.676	2219.01	3	0.002531	1.14	3575.42		3644750	196	213	0		20190814-134125_001_Pilot_C19.31149.31149.3
TRUE	TRUE	(K)FVnTTDmmIFDLVHSYNR(F)	1	82.04	48.1375	70.23	2	Deamidated (+1), Oxidation (+16), Oxidation (+16)	746.007	2235	3	0.002164	0.9678	3362.61		144821000	196	213	0		20190814-134125_001_Pilot_C19.28933.28933.3
TRUE	TRUE	(K)FVnTTDmMIFDLVHSYNR(F)	1	80.72	47.9847	12.76	2	Deamidated (+1), Oxidation (+16)	1110.51	2219.01	2	0.002827	1.273	3731.34		6951630	196	213	0		20190814-134125_001_Pilot_C19.32854.32854.2
TRUE	TRUE	(K)FVnTTDmmIFDLVHSYNR(F)	1	76.72	48.085	69.64	2	Deamidated (+1), Oxidation (+16), Oxidation (+16)	746.008	2235	3	0.003454	1.545	3587.39		2026360	196	213	0		20190814-134125_001_Pilot_C19.31278.31278.3
TRUE	TRUE	(K)FVnTTDmmIFDLVHSYNR(F)	1	71.05	48.1125	52.04	2	Deamidated (+1), Oxidation (+16), Oxidation (+16)	1118.51	2235	2	0.002064	0.9231	3338.17		33515900	196	213	0		20190814-134125_001_Pilot_C19.28685.28685.2
TRUE	TRUE	(K)FVnTTDMMIFDLVHSYNR(F)	1	54.14	47.9194	47.04	2	Deamidated (+1)	735.344	2203.01	3	0.002478	1.124	3825.67		29871600	196	213	0		20190814-134125_001_Pilot_C19.33886.33886.3
TRUE	TRUE	(K)FVnTTDMmIFDLVHSYNR(F)	1	57.15	47.9493	0	2	Deamidated (+1), Oxidation (+16)	740.675	2219	3	0.000518	0.2334	3791.97		2457360	196	213	0		20190814-134125_001_Pilot_C19.33519.33519.3
TRUE	TRUE	(K)FVnTTDMmIFDLVHSYNR(F)	1	63.61	47.968	11.89	2	Deamidated (+1), Oxidation (+16)	740.676	2219	3	0.001799	0.8104	3625.51		5102670	196	213	0		20190814-134125_001_Pilot_C19.31699.31699.3
TRUE	TRUE	(F)VnTTDmmIFDLVHSY(N)	1	58.81	37.2181	58.81	2	Deamidated (+1), Oxidation (+16), Oxidation (+16)	909.901	1817.79	2	0.002444	1.344	3579.17		2903610	197	211	0		20190814-134125_002_Pilot_C19.33034.33034.2
TRUE	TRUE	(F)VnTTDMmIFDLVHSY(N)	1	54.72	37.2024	0	2	Deamidated (+1), Oxidation (+16)	901.903	1801.79	2	0.000459	0.2546	3886.61		5136950	197	211	0		20190814-134125_002_Pilot_C19.36389.36389.2
TRUE	TRUE	(F)VnTTDMMIFDLVHSY(N)	1	57.93	36.733	57.93	2	Deamidated (+1)	893.906	1785.8	2	0.002766	1.548	3983.2		4883190	197	211	0		20190814-134125_002_Pilot_C19.37375.37375.2
TRUE	TRUE	(F)VnTTDMmIFDLVHSY(N)	1	75.17	37.2008	19.29	2	Deamidated (+1), Oxidation (+16)	901.903	1801.79	2	0.000447	0.248	3784.44		52499400	197	211	0		20190814-134125_002_Pilot_C19.35290.35290.2
TRUE	TRUE	(K)FLVNVGQFnLSGALGTR(G)	0.99	119.88	42.5307	39.31	2	Deamidated (+1)	897.483	1792.95	2	0.00452	2.52	4516.28		2706730	476	492	0		20190814-134125_001_Pilot_C19.38988.38988.2
TRUE	TRUE	(K)FLVnVGQFnLSGALGTR(G)	0.99	119.61	43.5116	33.95	2	Deamidated (+1), Deamidated (+1)	897.973	1793.93	2	-0.0001359	-0.07574	3750.51		32036200	476	492	0		20190814-134125_001_Pilot_C19.33065.33065.2
TRUE	TRUE	(K)FLVNVGQFnLSGALGTR(G)	0.99	88.09	42.8867	32.01	2	Deamidated (+1)	897.48	1792.94	2	-0.002244	-1.251	4152.57		6097120	476	492	0		20190814-134125_001_Pilot_C19.37099.37099.2
TRUE	TRUE	(K)FLVNVGQFnLSGALGTR(G)	0.99	120.05	42.6333	39.29	2	Deamidated (+1)	897.481	1792.95	2	0.0003921	0.2185	4485.92		1484470	476	492	0		20190814-134125_001_Pilot_C19.38844.38844.2
TRUE	TRUE	(K)FLVNVGQFnLSGALGTR(G)	0.99	120.23	42.6956	39.28	2	Deamidated (+1)	897.482	1792.95	2	0.00163	0.9086	4395.04		3209100	476	492	0		20190814-134125_001_Pilot_C19.38357.38357.2
TRUE	TRUE	(K)FLVNVGQFnLSGALGTR(G)	0.99	120.32	42.6984	39.32	2	Deamidated (+1)	897.482	1792.95	2	0.001362	0.7592	4698.25		2088320	476	492	0		20190814-134125_001_Pilot_C19.39820.39820.2
TRUE	TRUE	(K)FLVNVGQFnLSGALGTR(G)	0.99	120.16	42.6951	39.31	2	Deamidated (+1)	897.481	1792.95	2	0.001206	0.6723	4364.56		3282060	476	492	0		20190814-134125_001_Pilot_C19.38202.38202.2
TRUE	TRUE	(K)FLVNVGQFnLSGALGTR(G)	0.99	81.86	42.8937	24.7	2	Deamidated (+1)	897.48	1792.95	2	-0.001592	-0.8874	4213.32		2635840	476	492	0		20190814-134125_001_Pilot_C19.37456.37456.2
TRUE	TRUE	(K)FLVNVGQFnLSGALGTR(G)	0.99	113.13	42.6956	36.51	2	Deamidated (+1)	897.482	1792.95	2	0.00156	0.8696	4273.61		3781200	476	492	0		20190814-134125_001_Pilot_C19.37720.37720.2
TRUE	TRUE	(K)FLVNVGQFnLSGALGTR(G)	0.99	111.98	42.3649	36.75	2	Deamidated (+1)	897.482	1792.95	2	0.00279	1.555	4183.04		4414690	476	492	0		20190814-134125_001_Pilot_C19.37313.37313.2
TRUE	TRUE	(K)FLVNVGQFnLSGALGTR(G)	0.99	113.19	42.6998	36.76	2	Deamidated (+1)	897.482	1792.95	2	0.002018	1.125	4788.92		1169910	476	492	0		20190814-134125_001_Pilot_C19.40246.40246.2
TRUE	TRUE	(K)FLVNVGQFnLSGALGTR(G)	0.99	88.34	42.8081	16.78	2	Deamidated (+1)	897.481	1792.95	2	-0.0007479	-0.4169	3814.05		9971710	476	492	0		20190814-134125_001_Pilot_C19.33758.33758.2
TRUE	TRUE	(K)FLVNVGQFnLSGALGTR(G)	1	106.37	42.4368	34.97	2	Deamidated (+1)	897.482	1792.95	2	0.00305	1.7	3844.83		8617750	476	492	0		20190814-134125_001_Pilot_C19.34097.34097.2
TRUE	TRUE	(K)FLVNVGQFnLSGALGTR(G)	1	106.08	42.704	37.52	2	Deamidated (+1)	897.481	1792.95	2	0.0006721	0.3746	4243.44		3105060	476	492	0		20190814-134125_001_Pilot_C19.37604.37604.2
TRUE	TRUE	(K)FLVNVGQFnLSGALGTR(G)	1	99.49	42.5174	32.59	2	Deamidated (+1)	897.483	1792.95	2	0.003478	1.939	4060.25		5850920	476	492	0		20190814-134125_001_Pilot_C19.36184.36184.2
TRUE	TRUE	(K)FLVNVGQFnLSGALGTR(G)	1	106.5	42.6982	30.95	2	Deamidated (+1)	897.482	1792.95	2	0.001822	1.016	4667.93		1488390	476	492	0		20190814-134125_001_Pilot_C19.39685.39685.2
TRUE	TRUE	(K)FLVNVGQFnLSGALGTR(G)	1	94.66	42.7402	26.8	2	Deamidated (+1)	897.481	1792.95	2	-0.0002379	-0.1326	3782.19		278564000	476	492	0		20190814-134125_001_Pilot_C19.33410.33410.2
TRUE	TRUE	(K)FLVNVGQFnLSGALGTR(G)	1	105.91	42.6503	37.02	2	Deamidated (+1)	897.482	1792.95	2	0.002496	1.391	4728.42		1959850	476	492	0		20190814-134125_001_Pilot_C19.39969.39969.2
TRUE	TRUE	(K)FLVNVGQFnLSGALGTR(G)	1	103.12	42.6982	28.62	2	Deamidated (+1)	897.482	1792.95	2	0.001762	0.9822	4758.83		1638120	476	492	0		20190814-134125_001_Pilot_C19.40101.40101.2
TRUE	TRUE	(K)FLVNVGQFnLSGALGTR(G)	1	99.88	42.6956	28.54	2	Deamidated (+1)	897.482	1792.95	2	0.001418	0.7905	4607.31		2180320	476	492	0		20190814-134125_001_Pilot_C19.39410.39410.2
TRUE	TRUE	(K)FLVNVGQFnLSGALGTR(G)	1	99.59	42.6984	28.04	2	Deamidated (+1)	897.482	1792.95	2	0.001376	0.7671	4455.54		2813720	476	492	0		20190814-134125_001_Pilot_C19.38682.38682.2
TRUE	TRUE	(K)FLVNVGQFnLSGALGTR(G)	1	99.15	42.6984	34.82	2	Deamidated (+1)	897.482	1792.95	2	0.001336	0.7448	3906.3		4482660	476	492	0		20190814-134125_001_Pilot_C19.34751.34751.2
TRUE	TRUE	(K)FLVNVGQFnLSGALGTR(G)	1	99.12	42.6951	33.59	2	Deamidated (+1)	897.481	1792.95	2	0.0009861	0.5497	3967.76		2814580	476	492	0		20190814-134125_001_Pilot_C19.35348.35348.2
TRUE	TRUE	(K)FLVNVGQFnLSGALGTR(G)	1	99.82	42.6956	30.04	2	Deamidated (+1)	897.482	1792.95	2	0.001676	0.9343	4334.15		2396090	476	492	0		20190814-134125_001_Pilot_C19.38040.38040.2
TRUE	TRUE	(K)FLVNVGQFnLSGALGTR(G)	1	99.77	42.6512	29.99	2	Deamidated (+1)	897.482	1792.95	2	0.002362	1.317	4546.6		2257900	476	492	0		20190814-134125_001_Pilot_C19.39125.39125.2
TRUE	TRUE	(K)FLVNVGQFnLSGALGTR(G)	1	99.32	42.6512	34.98	2	Deamidated (+1)	897.482	1792.95	2	0.002382	1.328	4121.35		3749060	476	492	0		20190814-134125_001_Pilot_C19.36769.36769.2
TRUE	TRUE	(K)FLVNVGQFnLSGALGTR(G)	1	99.1	42.6553	35.01	2	Deamidated (+1)	897.482	1792.95	2	0.002122	1.183	4303.82		3107840	476	492	0		20190814-134125_001_Pilot_C19.37873.37873.2
TRUE	TRUE	(K)FLVNVGQFnLSGALGTR(G)	1	99.11	42.6998	35.03	2	Deamidated (+1)	897.482	1792.95	2	0.002028	1.13	3937.3		5261970	476	492	0		20190814-134125_001_Pilot_C19.35057.35057.2
TRUE	TRUE	(K)FLVNVGQFnLSGALGTR(G)	1	99.13	42.6503	27.84	2	Deamidated (+1)	897.482	1792.95	2	0.0025	1.394	4577.12		2038560	476	492	0		20190814-134125_001_Pilot_C19.39272.39272.2
TRUE	TRUE	(K)FLVNVGQFnLSGALGTR(G)	1	92.72	42.3885	33.15	2	Deamidated (+1)	897.482	1792.95	2	0.003026	1.687	3875.7		8267750	476	492	0		20190814-134125_001_Pilot_C19.34424.34424.2
TRUE	TRUE	(K)FLVNVGQFnLSGALGTR(G)	1	94.39	42.6956	28.4	2	Deamidated (+1)	897.482	1792.95	2	0.001604	0.8941	4091		8739390	476	492	0		20190814-134125_001_Pilot_C19.36452.36452.2
TRUE	TRUE	(K)FLVNVGQFnLSGALGTR(G)	1	93.87	42.6956	33.2	2	Deamidated (+1)	897.482	1792.95	2	0.001618	0.9019	3998.15		3065230	476	492	0		20190814-134125_001_Pilot_C19.35645.35645.2
TRUE	TRUE	(K)FLVNVGQFnLSGALGTR(G)	1	96.31	42.6998	28.91	2	Deamidated (+1)	897.482	1792.95	2	0.001984	1.106	4637.68		2551870	476	492	0		20190814-134125_001_Pilot_C19.39551.39551.2
TRUE	TRUE	(K)FLVNVGQFnLSGALGTR(G)	1	95.51	42.6512	27.09	2	Deamidated (+1)	897.482	1792.95	2	0.002182	1.216	4425.18		2976170	476	492	0		20190814-134125_001_Pilot_C19.38516.38516.2
TRUE	TRUE	(K)FLVNVGQFnLSGALGTR(G)	1	75.39	42.3734	27.98	2	Deamidated (+1)	897.482	1792.95	2	0.002734	1.524	4028.76		4496320	476	492	0		20190814-134125_001_Pilot_C19.35921.35921.2
TRUE	TRUE	(K)FLVNVGQFnLSGALGTR(G)	1	62.54	42.6017	19.04	2	Deamidated (+1)	598.657	1792.95	3	0.0002391	0.1333	3786.06		1118260	476	492	0		20190814-134125_001_Pilot_C19.33453.33453.3
TRUE	TRUE	(K)FLVNVGQFnLSGALGTR(G)	1	69.28	42.6998	28.86	2	Deamidated (+1)	598.657	1792.95	3	0.002015	1.123	4599.45		221056	476	492	0		20190814-134125_001_Pilot_C19.39369.39369.3
TRUE	TRUE	(K)FLVNVGQFnLSGALGTR(G)	1	62.76	42.3649	14.54	2	Deamidated (+1)	598.657	1792.95	3	0.002786	1.553	3754.46		1649880	476	492	0		20190814-134125_001_Pilot_C19.33109.33109.3
TRUE	TRUE	(K)FLVNVGQFnLSGALGTR(G)	1	51.54	42.6951	12.78	2	Deamidated (+1)	598.657	1792.95	3	0.0011	0.6132	4462.1		292862	476	492	0		20190814-134125_001_Pilot_C19.38712.38712.3
TRUE	TRUE	(K)FLVNVGQFnLSGALGTR(G)	1	57.01	42.7296	14.07	2	Deamidated (+1)	598.656	1792.95	3	-9.43e-07	-0.0005257	4395.71		346686	476	492	0		20190814-134125_001_Pilot_C19.38363.38363.3
TRUE	TRUE	(K)FLVNVGQFnLSGALGTR(G)	1	59.45	42.6512	27.54	2	Deamidated (+1)	598.657	1792.95	3	0.002306	1.285	3818.55		587831	476	492	0		20190814-134125_001_Pilot_C19.33807.33807.3
TRUE	TRUE	(F)LVNVGQFnLSGALGTR(G)	1	80.87	42.2456	34.71	1	Deamidated (+1)	549.634	1645.88	3	0.001019	0.6188	3373.51		896239	477	492	0		20190814-134125_001_Pilot_C19.29038.29038.3
TRUE	TRUE	(F)LVNVGQFnLSGALGTR(G)	1	74.02	42.133	29.76	1	Deamidated (+1)	823.948	1645.88	2	0.002296	1.394	3375		42947800	477	492	0		20190814-134125_001_Pilot_C19.29052.29052.2
TRUE	TRUE	(L)VNVGQFnLSGALGTRGTF(N)	0.99	95.81	35.1904	32.18	2	Deamidated (+1)	919.975	1837.93	2	0.002402	1.306	3555.38		6489950	478	495	0		20190814-134125_002_Pilot_C19.32772.32772.2
TRUE	TRUE	(V)NVGQFnLSGALGTR(G)	1	53.72	42.9186	22.46	1	Deamidated (+1)	717.87	1433.73	2	-0.0008199	-0.5715	2931.05		2778490	479	492	0		20190814-134125_001_Pilot_C19.24381.24381.2
TRUE	TRUE	(V)GQFnLSGALGTR(G)	0.99	47.77	42.2021	27.08	1	Deamidated (+1)	611.314	1220.61	2	-0.001808	-1.48	2715.67		5069660	481	492	0		20190814-134125_001_Pilot_C19.22130.22130.2
TRUE	TRUE	(Q)FnLSGALGTR(G)	1	64.61	41.002	34.01	1	Deamidated (+1)	518.776	1035.54	2	0.00197	1.901	2751.7		4557070	483	492	0		20190814-134125_001_Pilot_C19.22512.22512.2
TRUE	TRUE	(F)nLSGALGTRGTF(N)	1	49.1	33.5545	37.2	2	Deamidated (+1)	597.81	1193.61	2	0.0008741	0.7317	2779.81		5371090	484	495	0		20190814-134125_002_Pilot_C19.24483.24483.2
TRUE	TRUE	(F)nLSGALGTRGTF(N)	1	51.7	33.8399	42.27	2	Deamidated (+1)	597.811	1193.61	2	0.002828	2.367	2748.29		8969860	484	495	0		20190814-134125_002_Pilot_C19.24140.24140.2
TRUE	TRUE	(F)nLSGALGTRGTFnF(S)	1	44.31	35.3263	31.79	2	Deamidated (+1), Deamidated (+1)	728.859	1455.7	2	0.00295	2.025	3446.79		1046170	484	497	0		20190814-134125_002_Pilot_C19.31621.31621.2
TRUE	TRUE	(R)qEDLAKPLSVGLDSnSSTGTPEAAK(K)	0.97	112.47	47.5374	111.47	2	Deamidated (+1), Deamidated (+1)	839.752	2516.23	3	0.02055	8.162	2434.05		10218100	515	539	0		20190814-134125_001_Pilot_C19.19212.19212.3
TRUE	TRUE	(R)qEDLAKPLSVGLDSnSSTGTPEAAK(K)	0.97	108	47.5944	104.36	2	Deamidated (+1), Deamidated (+1)	839.751	2516.23	3	0.01835	7.29	2495.06		27523800	515	539	0		20190814-134125_001_Pilot_C19.19875.19875.3
TRUE	TRUE	(R)QEDLAKPLSVGLDSnSSTGTPEAAK(K)	0.99	125.76	47.6044	107.27	2	Deamidated (+1)	839.418	2515.23	3	0.002574	1.023	2464.56		1505750000	515	539	0		20190814-134125_001_Pilot_C19.19542.19542.3
TRUE	TRUE	(R)qEDLAKPLSVGLDSnSSTGTPEAAK(K)	0.99	70.43	47.5606	69.49	2	Deamidated (+1), Deamidated (+1)	1259.12	2516.23	2	0.0197	7.828	2458.29		22786500	515	539	0		20190814-134125_001_Pilot_C19.19475.19475.2
TRUE	TRUE	(R)qEDLAKPLSVGLDSnSSTGTPEAAK(K)	0.99	68.81	47.5944	65.52	2	Deamidated (+1), Deamidated (+1)	839.751	2516.23	3	0.01835	7.29	2778.6		2197390	515	539	0		20190814-134125_001_Pilot_C19.22811.22811.3
TRUE	TRUE	(R)qEDLAKPLSVGLDSnSSTGTPEAAK(K)	0.99	54.42	47.5944	50.61	2	Deamidated (+1), Deamidated (+1)	839.751	2516.23	3	0.01835	7.29	2845.86		3037110	515	539	0		20190814-134125_001_Pilot_C19.23526.23526.3
TRUE	TRUE	(R)qEDLAKPLSVGLDSnSSTGTPEAAK(K)	0.99	51.64	47.4149	50.59	2	Deamidated (+1), Deamidated (+1)	839.753	2516.24	3	0.02329	9.254	2809.53		2611700	515	539	0		20190814-134125_001_Pilot_C19.23140.23140.3
TRUE	TRUE	(R)qEDLAKPLSVGLDSnSSTGTPEAAK(K)	0.99	64.73	47.4474	64.73	2	Deamidated (+1), Deamidated (+1)	1259.13	2516.24	2	0.02239	8.895	2489.51		16255400	515	539	0		20190814-134125_001_Pilot_C19.19817.19817.2
TRUE	TRUE	(R)QEDLAKPLSVGLDSnSSTGTPEAAK(K)	0.99	118.66	47.6045	107.92	2	Deamidated (+1)	839.418	2515.23	3	0.002742	1.09	2587.55		149717000	515	539	0		20190814-134125_001_Pilot_C19.20817.20817.3
TRUE	TRUE	(R)QEDLAKPLSVGLDSnSSTGTPEAAK(K)	1	90.45	47.7032	78.62	2	Deamidated (+1)	1258.62	2515.23	2	5.806e-05	0.02307	2585.25		28001400	515	539	0		20190814-134125_001_Pilot_C19.20793.20793.2
TRUE	TRUE	(R)QEDLAKPLSVGLDSnSSTGTPEAAK(K)	1	77.46	47.588	70.9	2	Deamidated (+1)	839.418	2515.23	3	0.002061	0.8191	2403.36		2261730	515	539	0		20190814-134125_001_Pilot_C19.18870.18870.3
TRUE	TRUE	(R)QEDLAKPLSVGLDSnSSTGTPEAAK(K)	1	65.36	47.5893	46.13	2	Deamidated (+1)	839.418	2515.23	3	0.002046	0.8131	2626.02		3734630	515	539	0		20190814-134125_001_Pilot_C19.21190.21190.3
TRUE	TRUE	(R)QEDLAKPLSVGLDSnSSTGTPEAAK(K)	1	55.77	47.5854	34.45	2	Deamidated (+1)	839.418	2515.23	3	0.003579	1.422	2881.71		16095100	515	539	0		20190814-134125_001_Pilot_C19.23871.23871.3
TRUE	TRUE	(R)QEDLAKPLSVGLDSnSSTGTPEAAK(K)	1	57.96	47.5297	36.24	2	Deamidated (+1)	839.419	2515.24	3	0.006717	2.669	2744.93		2615470	515	539	0		20190814-134125_001_Pilot_C19.22440.22440.3
TRUE	TRUE	(R)qEDLAKPLSVGLDSnSSTGTPEAAK(K)	1	61.57	47.5369	60.32	2	Deamidated (+1), Deamidated (+1)	1259.12	2516.23	2	0.02068	8.216	2544.56		12655500	515	539	0		20190814-134125_001_Pilot_C19.20371.20371.2
TRUE	TRUE	(R)qEDLAKPLSVGLDSnSSTGTPEAAKK(D)	0.99	49.17	46.7536	49.17	2	Deamidated (+1), Deamidated (+1)	882.451	2644.33	3	0.02265	8.564	2273.27		3961070	515	540	0		20190814-134125_001_Pilot_C19.17456.17456.3
TRUE	TRUE	(R)QEDLAKPLSVGLDSnSSTGTPEAAKK(D)	1	54.94	46.7178	45.85	2	Deamidated (+1)	882.118	2643.33	3	0.008195	3.099	2379.86		2841760	515	540	0		20190814-134125_001_Pilot_C19.18610.18610.3
TRUE	TRUE	(R)qEDLAKPLSVGLDSnSSTGTPEAAKK(D)	1	58.73	46.6637	58.73	2	Deamidated (+1), Deamidated (+1)	662.09	2644.33	4	0.02124	8.028	2272.87		8240990	515	540	0		20190814-134125_001_Pilot_C19.17451.17451.4
TRUE	TRUE	(Q)EDLAKPLSVGLDSnSSTGTPEAAK(K)	1	71.23	47.1842	68.72	1	Deamidated (+1)	796.732	2387.17	3	0.00237	0.9924	2484.33		5660480	516	539	0		20190814-134125_001_Pilot_C19.19757.19757.3
TRUE	TRUE	(E)DLAKPLSVGLDSnSSTGTPE(A)	1	54.56	44.2146	50.99	2	Deamidated (+1)	994.988	1987.96	2	0.002188	1.1	2820.41		65536100	517	536	0		20190814-134125_003_Pilot_C19.24155.24155.2
TRUE	TRUE	(E)DLAKPLSVGLDSnSSTGTPE(A)	1	55.65	44.0714	52.66	2	Deamidated (+1)	994.99	1987.96	2	0.006118	3.076	2742.83		6961390	517	536	0		20190814-134125_003_Pilot_C19.23330.23330.2
TRUE	TRUE	(E)DLAKPLSVGLDSnSSTGTPE(A)	1	67.98	44.4067	64.63	2	Deamidated (+1)	994.986	1987.96	2	-0.0009079	-0.4565	2789.63		10548300	517	536	0		20190814-134125_003_Pilot_C19.23817.23817.2
TRUE	TRUE	(E)DLAKPLSVGLDSnSSTGTPEAAK(K)	0.99	86.77	46.3376	83.31	1	Deamidated (+1)	1130.07	2258.13	2	-0.00299	-1.323	2521.07		6075760	517	539	0		20190814-134125_001_Pilot_C19.20151.20151.2
TRUE	TRUE	(E)DLAKPLSVGLDSnSSTGTPEAAK(K)	1	63.2	46.2608	61.56	1	Deamidated (+1)	753.717	2258.13	3	0.0004771	0.2112	2538.29		19253500	517	539	0		20190814-134125_001_Pilot_C19.20306.20306.3
TRUE	TRUE	(D)LAKPLSVGLDSnSSTGTPE(A)	1	52.76	42.9636	48.65	2	Deamidated (+1)	937.474	1872.93	2	0.001612	0.8602	2507.86		17819400	518	536	0		20190814-134125_003_Pilot_C19.20860.20860.2
TRUE	TRUE	(D)LAKPLSVGLDSnSSTGTPEAAK(K)	1	53.19	44.716	50.92	1	Deamidated (+1)	715.375	2143.1	3	0.002203	1.027	2233.65		7090250	518	539	0		20190814-134125_001_Pilot_C19.17021.17021.3
TRUE	TRUE	(L)AKPLSVGLDSnSSTGTPEAAK(K)	1	89.77	45.5684	89.77	1	Deamidated (+1)	1016.02	2030.02	2	0.0002701	0.133	1971.35		7253770	519	539	0		20190814-134125_001_Pilot_C19.14395.14395.2
TRUE	TRUE	(A)KPLSVGLDSnSSTGTPE(A)	0.98	99.39	42.9881	94.37	2	Deamidated (+1)	845.414	1688.81	2	0.003348	1.981	2178.91		39656800	520	536	0		20190814-134125_003_Pilot_C19.17311.17311.2
TRUE	TRUE	(A)KPLSVGLDSnSSTGTPEAAK(K)	1	72.12	45.1656	71.37	1	Deamidated (+1)	654.003	1958.99	3	0.005819	2.969	1959.98		17255300	520	539	0		20190814-134125_001_Pilot_C19.14279.14279.3
TRUE	TRUE	(A)KPLSVGLDSnSSTGTPEAAK(K)	1	97.82	45.5423	93.32	1	Deamidated (+1)	980.498	1958.98	2	0.0006801	0.347	1832.56		1359850	520	539	0		20190814-134125_001_Pilot_C19.12962.12962.2
TRUE	TRUE	(A)KPLSVGLDSnSSTGTPEAAK(K)	1	69	45.4574	67.9	1	Deamidated (+1)	654.001	1958.98	3	0.001583	0.8077	1929.47		2627550	520	539	0		20190814-134125_001_Pilot_C19.13939.13939.3
TRUE	TRUE	(A)KPLSVGLDSnSSTGTPEAAKK(D)	0.99	82.91	44.6467	80.88	1	Deamidated (+1)	696.698	2087.07	3	-0.00359	-1.719	1728.32		3769820	520	540	0		20190814-134125_001_Pilot_C19.11982.11982.3
TRUE	TRUE	(K)PLSVGLDSnSSTGTPEAAK(K)	0.95	136.57	45.5633	126.85	1	Deamidated (+1)	916.452	1830.89	2	0.005566	3.038	2251.1		141476000	521	539	0		20190814-134125_001_Pilot_C19.17221.17221.2
TRUE	TRUE	(K)PLSVGLDSnSSTGTPEAAK(K)	0.98	136.48	45.628	126.78	1	Deamidated (+1)	916.451	1830.89	2	0.002654	1.449	2283.24		16029600	521	539	0		20190814-134125_001_Pilot_C19.17568.17568.2
TRUE	TRUE	(K)PLSVGLDSnSSTGTPEAAK(K)	1	101.26	45.7751	94.16	1	Deamidated (+1)	916.451	1830.89	2	0.001516	0.8276	2220.41		3002980	521	539	0		20190814-134125_001_Pilot_C19.16873.16873.2
TRUE	TRUE	(K)PLSVGLDSnSSTGTPEAAKK(D)	1	70.65	45.4048	68.96	1	Deamidated (+1)	654.001	1958.98	3	9.806e-05	0.05003	1992.18		2939810	521	540	0		20190814-134125_001_Pilot_C19.14602.14602.3
TRUE	TRUE	(P)LSVGLDSnSSTGTPEAAK(K)	0.99	131.73	45.2267	113.57	1	Deamidated (+1)	867.924	1733.83	2	0.001628	0.9384	1971.76		1927720	522	539	0		20190814-134125_001_Pilot_C19.14400.14400.2
TRUE	TRUE	(P)LSVGLDSnSSTGTPEAAK(K)	1	97.41	45.2599	85.53	1	Deamidated (+1)	867.924	1733.83	2	0.001858	1.071	2185.82		2921010	522	539	0		20190814-134125_001_Pilot_C19.16505.16505.2
TRUE	TRUE	(P)LSVGLDSnSSTGTPEAAK(K)	1	86.11	45.2454	64.88	1	Deamidated (+1)	867.924	1733.83	2	0.001384	0.7978	1938.04		915348	522	539	0		20190814-134125_001_Pilot_C19.14031.14031.2
TRUE	TRUE	(P)LSVGLDSnSSTGTPEAAK(K)	1	86	45.4657	78.86	1	Deamidated (+1)	867.925	1733.83	2	0.002748	1.584	2154.81		3920980	522	539	0		20190814-134125_001_Pilot_C19.16192.16192.2
TRUE	TRUE	(L)SVGLDSnSSTGTPEAAKKDGTMNKPTVGSF(G)	1	45.32	38.2341	23.41	2	Deamidated (+1)	746.86	2983.41	4	0.00231	0.774	2197.06		8542570	523	552	0		20190814-134125_002_Pilot_C19.18118.18118.4
TRUE	TRUE	(L)SVGLDSnSSTGTPEAAKKDGTMNKPTVGSF(G)	1	55.74	38.2328	10.52	2	Deamidated (+1)	995.477	2983.41	3	0.002181	0.7308	2244.65		80068000	523	552	0		20190814-134125_002_Pilot_C19.18639.18639.3
TRUE	TRUE	(L)SVGLDSnSSTGTPEAAKKDGTmNKPTVGSF(G)	1	40.12	38.5358	19.44	2	Deamidated (+1), Oxidation (+16)	750.859	2999.41	4	0.004851	1.617	2063.73		11115700	523	552	0		20190814-134125_002_Pilot_C19.16630.16630.4
TRUE	TRUE	(L)SVGLDSnSSTGTPEAAK(K)	1	99.8	44.8845	90.19	1	Deamidated (+1)	811.381	1620.75	2	-5.594e-05	-0.0345	1640.9		178723000	523	539	0		20190814-134125_001_Pilot_C19.11096.11096.2
TRUE	TRUE	(L)SVGLDSnSSTGTPEAAK(K)	1	106.45	44.9182	98.26	1	Deamidated (+1)	811.382	1620.75	2	0.0009921	0.6117	1671.19		54905400	523	539	0		20190814-134125_001_Pilot_C19.11387.11387.2
TRUE	TRUE	(L)SVGLDSnSSTGTPEAAK(K)	1	99.76	44.9161	86.43	1	Deamidated (+1)	811.382	1620.75	2	0.0009221	0.5686	1702.69		7148090	523	539	0		20190814-134125_001_Pilot_C19.11730.11730.2
TRUE	TRUE	(L)SVGLDSnSSTGTPEAAK(K)	1	47.93	44.9224	40.65	1	Deamidated (+1)	811.382	1620.75	2	0.001476	0.9102	1846.07		678496	523	539	0		20190814-134125_001_Pilot_C19.13102.13102.2
TRUE	TRUE	(L)SVGLDSnSSTGTPEAAK(K)	1	74.12	44.9152	66.23	1	Deamidated (+1)	811.382	1620.75	2	0.0008901	0.5488	1814.86		480565	523	539	0		20190814-134125_001_Pilot_C19.12782.12782.2
TRUE	TRUE	(L)SVGLDSnSSTGTPEAAK(K)	1	66.24	44.8652	59.09	1	Deamidated (+1)	811.382	1620.75	2	0.002142	1.321	1511.88		2147600	523	539	0		20190814-134125_001_Pilot_C19.9723.9723.2
TRUE	TRUE	(L)SVGLDSnSSTGTPEAAK(K)	1	61.94	44.9222	57.07	1	Deamidated (+1)	811.382	1620.75	2	0.001256	0.7745	1937.19		1179150	523	539	0		20190814-134125_001_Pilot_C19.14020.14020.2
TRUE	TRUE	(L)SVGLDSnSSTGTPEAAKK(D)	1	79.3	45.1545	76.82	1	Deamidated (+1)	583.955	1748.84	3	0.0005401	0.3086	1408.81		51550500	523	540	0		20190814-134125_001_Pilot_C19.8680.8680.3
TRUE	TRUE	(L)SVGLDSnSSTGTPEAAKK(D)	1	80.91	45.1544	77.69	1	Deamidated (+1)	875.429	1748.84	2	0.0008601	0.4915	1435.29		493099	523	540	0		20190814-134125_001_Pilot_C19.8909.8909.2
TRUE	TRUE	(L)SVGLDSnSSTGTPEAAKK(D)	1	55.57	45.327	47.02	1	Deamidated (+1)	583.956	1748.85	3	0.002067	1.181	1443.41		1608300	523	540	0		20190814-134125_001_Pilot_C19.8987.8987.3
TRUE	TRUE	(S)VGLDSnSSTGTPEAAK(K)	0.99	114.71	44.2596	92.23	1	Deamidated (+1)	767.866	1533.72	2	0.001518	0.9891	1618.98		4936860	524	539	0		20190814-134125_001_Pilot_C19.10880.10880.2
TRUE	TRUE	(S)VGLDSnSSTGTPEAAK(K)	1	54.19	44.5043	47.52	1	Deamidated (+1)	767.869	1533.72	2	0.0075	4.887	1585.32		2429290	524	539	0		20190814-134125_001_Pilot_C19.10530.10530.2
TRUE	TRUE	(V)GLDSnSSTGTPEAAK(K)	1	67.9	44.0399	53.77	1	Deamidated (+1)	718.33	1434.65	2	-0.001406	-0.9793	1236.62		2950210	525	539	0		20190814-134125_001_Pilot_C19.6933.6933.2
TRUE	TRUE	(V)GLDSnSSTGTPEAAK(K)	1	75.69	43.7807	57.45	1	Deamidated (+1)	718.332	1434.65	2	0.002012	1.401	1268.21		11272800	525	539	0		20190814-134125_001_Pilot_C19.7271.7271.2
TRUE	TRUE	(V)GLDSnSSTGTPEAAKK(D)	1	64.13	44.4383	51.96	1	Deamidated (+1)	782.379	1562.74	2	-4.594e-05	-0.02938	1057.69		399901	525	540	0		20190814-134125_001_Pilot_C19.5281.5281.2
TRUE	TRUE	(G)LDSnSSTGTPEAAK(K)	1	86.17	43.5932	59.01	1	Deamidated (+1)	689.82	1377.63	2	-0.0005019	-0.3641	1189.6		583437	526	539	0		20190814-134125_001_Pilot_C19.6475.6475.2
TRUE	TRUE	(G)LDSnSSTGTPEAAK(K)	1	63.64	43.1639	38.23	1	Deamidated (+1)	689.821	1377.63	2	0.001024	0.7428	1150.42		2454480	526	539	0		20190814-134125_001_Pilot_C19.6154.6154.2
TRUE	TRUE	(G)LDSnSSTGTPEAAK(K)	1	53.11	43.329	32.71	1	Deamidated (+1)	689.821	1377.63	2	0.0004481	0.325	1086.65		6887390	526	539	0		20190814-134125_001_Pilot_C19.5539.5539.2
TRUE	TRUE	(G)LDSnSSTGTPEAAK(K)	1	56.32	43.1911	29.91	1	Deamidated (+1)	689.822	1377.63	2	0.004328	3.139	1119.78		2603030	526	539	0		20190814-134125_001_Pilot_C19.5855.5855.2
TRUE	TRUE	(L)DSnSSTGTPEAAK(K)	1	46.46	42.3837	31.91	1	Deamidated (+1)	633.279	1264.54	2	0.0008081	0.6385	875.777		9820440	527	539	0		20190814-134125_001_Pilot_C19.3667.3667.2
TRUE	TRUE	(L)DSnSSTGTPEAAK(K)	1	57.69	42.3785	41.47	1	Deamidated (+1)	633.279	1264.54	2	0.0003721	0.294	912.571		1629890	527	539	0		20190814-134125_001_Pilot_C19.3995.3995.2
TRUE	TRUE	(E)QAFLRTVQALLSn(S)	1	56.26	37.7612	28.21	2	Deamidated (+1)	731.407	1460.8	2	0.0001321	0.09034	3774.45		13503300	736	748	0		20190814-134125_003_Pilot_C19.34170.34170.2
TRUE	TRUE	(E)QAFLRTVQALLSnS(S)	1	51.99	38.1084	24.62	2	Deamidated (+1)	774.925	1547.84	2	0.004372	2.823	3805.32		4304900	736	749	0		20190814-134125_003_Pilot_C19.34497.34497.2
TRUE	TRUE	(E)QAFLRTVQALLSnSS(M)	1	45.14	39.7562	25.57	2	Deamidated (+1)	818.441	1634.87	2	0.004742	2.899	3772.32		2652700	736	750	0		20190814-134125_003_Pilot_C19.34148.34148.2
TRUE	TRUE	(E)QAFLRTVQALLSnSSmLPTLSD(T)	1	55.8	43.9855	41.78	2	Deamidated (+1), Oxidation (+16)	1205.12	2408.23	2	0.003687	1.53	3963.61		644873	736	757	0		20190814-134125_003_Pilot_C19.36099.36099.2
TRUE	TRUE	(E)QAFLRTVQALLSnSSMLPTLSD(T)	1	62.96	43.3076	47.74	2	Deamidated (+1)	1197.13	2392.24	2	0.00547	2.286	4069.76		1018170	736	757	0		20190814-134125_003_Pilot_C19.37004.37004.2
TRUE	TRUE	(L)RTVQALLSnSSMLPTLSDTY(I)	1	57.2	36.2921	28.57	2	Deamidated (+1)	1099.56	2197.1	2	0.00362	1.647	3650.58		19830800	740	759	0		20190814-134125_002_Pilot_C19.33816.33816.2
TRUE	TRUE	(L)RTVQALLSnSSmLPTLSDTY(I)	1	62.5	36.5944	32.81	2	Deamidated (+1), Oxidation (+16)	1107.55	2213.09	2	0.003431	1.55	3359.91		8100580	740	759	0		20190814-134125_002_Pilot_C19.30709.30709.2
TRUE	TRUE	(R)TVQALLSnSSMLPTLSDTYIPQcSTDGQWR(Q)	1	69.36	50.5871	25.63	2	Deamidated (+1), Carbamidomethyl (+57)	1124.2	3369.59	3	0.0005358	0.1589	3798.41		15310900	741	770	0		20190814-134125_001_Pilot_C19.33589.33589.3
TRUE	TRUE	(R)TVQALLSnSSmLPTLSDTYIPQcSTDGQWR(Q)	1	71.91	50.82	24.51	2	Deamidated (+1), Oxidation (+16), Carbamidomethyl (+57)	1129.53	3385.58	3	0.00121	0.3572	3660.99		16704900	741	770	0		20190814-134125_001_Pilot_C19.32079.32079.3
TRUE	TRUE	(R)TVQALLSnSSmLPTLSDTYIPQcSTDGQWR(Q)	1	66.9	50.7246	31.06	2	Deamidated (+1), Oxidation (+16), Carbamidomethyl (+57)	1129.54	3385.59	3	0.00529	1.562	3725.52		9429020	741	770	0		20190814-134125_001_Pilot_C19.32789.32789.3
TRUE	TRUE	(R)TVQALLSnSSmLPTLSDTYIPQcSTDGQWR(Q)	1	57.4	50.8343	8.08	2	Deamidated (+1), Oxidation (+16), Carbamidomethyl (+57)	1129.54	3385.58	3	0.003229	0.9534	3606.87		14214300	741	770	0		20190814-134125_001_Pilot_C19.31493.31493.3
TRUE	TRUE	(L)QFIRETEEIVSASnSSRFPL(G)	1	45.28	36.1815	38.66	2	Deamidated (+1)	771.06	2310.16	3	0.008581	3.713	3287.79		5499690	934	953	0		20190814-134125_002_Pilot_C19.29923.29923.3
TRUE	TRUE	(F)IRETEEIVSASnSSRFPL(G)	1	44.88	35.617	42.61	2	Deamidated (+1)	679.35	2035.03	3	0.006076	2.984	2859.82		2765010	936	953	0		20190814-134125_002_Pilot_C19.25342.25342.3
TRUE	TRUE	(F)IRETEEIVSASnSSRFPLGESF(L)	1	41.76	37.5097	40.76	2	Deamidated (+1)	819.404	2455.19	3	0.00507	2.064	3148.38		11850500	936	957	0		20190814-134125_002_Pilot_C19.28417.28417.3
TRUE	TRUE	(R)ETEEIVSASnSSR(F)	1	44.57	43.8511	32.08	2	Deamidated (+1)	705.324	1408.63	2	0.002322	1.647	2185.31		720254	938	950	0		20190814-134125_001_Pilot_C19.16501.16501.2
TRUE	TRUE	(R)ETEEIVSASnSSR(F)	1	47.06	43.9314	26.55	2	Deamidated (+1)	470.551	1408.63	3	3.806e-05	0.027	1480.61		52589400	938	950	0		20190814-134125_001_Pilot_C19.9394.9394.3
TRUE	TRUE	(R)ETEEIVSASnSSR(F)	1	45.01	43.8511	37.53	2	Deamidated (+1)	705.324	1408.63	2	0.002322	1.647	2276.9		1226230	938	950	0		20190814-134125_001_Pilot_C19.17497.17497.2
TRUE	TRUE	(R)ETEEIVSASnSSR(F)	1	71.48	43.8773	57.01	2	Deamidated (+1)	705.324	1408.63	2	0.002746	1.948	1564.24		25711000	938	950	0		20190814-134125_001_Pilot_C19.10296.10296.2
TRUE	TRUE	(R)ETEEIVSASnSSR(F)	1	47.52	43.8705	26.28	2	Deamidated (+1)	470.552	1408.63	3	0.002597	1.842	1511.4		51825400	938	950	0		20190814-134125_001_Pilot_C19.9716.9716.3
TRUE	TRUE	(R)ETEEIVSASnSSR(F)	1	74.06	43.7025	58.84	2	Deamidated (+1)	705.324	1408.63	2	0.001472	1.044	1472.81		116904000	938	950	0		20190814-134125_001_Pilot_C19.9303.9303.2
TRUE	TRUE	(R)ETEEIVSASnSSR(F)	1	57.02	44.024	41.16	2	Deamidated (+1)	705.326	1408.64	2	0.00569	4.037	1533.95		94532600	938	950	0		20190814-134125_001_Pilot_C19.9959.9959.2
TRUE	TRUE	(R)ETEEIVSASnSSR(F)	1	58.51	43.5696	42.41	2	Deamidated (+1)	705.325	1408.64	2	0.00404	2.866	1503.71		2247280000	938	950	0		20190814-134125_001_Pilot_C19.9638.9638.2
TRUE	TRUE	(R)ETEEIVSASnSSR(F)	1	60.76	43.6562	46.36	2	Deamidated (+1)	705.324	1408.63	2	0.001806	1.281	1594.52		16805700	938	950	0		20190814-134125_001_Pilot_C19.10637.10637.2
TRUE	TRUE	(E)EIVSASnSSR(F)	1	58.26	41.692	43.54	1	Deamidated (+1)	525.758	1049.5	2	0.002396	2.281	1143.76		1937290	941	950	0		20190814-134125_001_Pilot_C19.6085.6085.2
TRUE	TRUE	(E)IVSASnSSRFPL(G)	1	58.11	39.5742	43.75	2	Deamidated (+1)	639.839	1277.66	2	0.001452	1.136	2730.5		2043450	942	953	0		20190814-134125_003_Pilot_C19.23194.23194.2
TRUE	TRUE	(E)IVSASnSSRFPLG(E)	1	41.95	39.7025	24.35	2	Deamidated (+1)	668.35	1334.69	2	0.00278	2.081	2567.65		1092330	942	954	0		20190814-134125_003_Pilot_C19.21477.21477.2
TRUE	TRUE	(E)IVSASnSSRFPLGE(S)	1	48.63	41.3609	38.01	2	Deamidated (+1)	732.871	1463.73	2	0.001072	0.7319	2747.72		4499110	942	955	0		20190814-134125_003_Pilot_C19.23377.23377.2
TRUE	TRUE	(E)IVSASnSSRFPLGE(S)	1	53.58	41.3605	47.65	2	Deamidated (+1)	732.871	1463.73	2	0.001196	0.8166	3905.37		1522040	942	955	0		20190814-134125_003_Pilot_C19.35528.35528.2
TRUE	TRUE	(E)IVSASnSSRFPLGE(S)	1	53.61	41.0714	45.27	2	Deamidated (+1)	732.873	1463.73	2	0.006078	4.15	3592.77		1313380	942	955	0		20190814-134125_003_Pilot_C19.32246.32246.2
TRUE	TRUE	(E)IVSASnSSRFPLGE(S)	1	45.14	41.4057	37.06	2	Deamidated (+1)	732.872	1463.73	2	0.003028	2.067	3387.22		969777	942	955	0		20190814-134125_003_Pilot_C19.30159.30159.2
TRUE	TRUE	(E)IVSASnSSRFPLGE(S)	1	55.51	41.3017	46.7	2	Deamidated (+1)	732.87	1463.73	2	-0.0004039	-0.2758	4060.87		495210	942	955	0		20190814-134125_003_Pilot_C19.36929.36929.2
TRUE	TRUE	(E)IVSASnSSRFPLGE(S)	1	56.93	41.0697	48.99	2	Deamidated (+1)	732.873	1463.73	2	0.006336	4.326	3721.41		1278680	942	955	0		20190814-134125_003_Pilot_C19.33615.33615.2
TRUE	TRUE	(E)IVSASnSSRFPLGE(S)	1	59.74	41.1906	51.36	2	Deamidated (+1)	732.872	1463.73	2	0.004718	3.221	3102.23		1166900	942	955	0		20190814-134125_003_Pilot_C19.27155.27155.2
TRUE	TRUE	(E)IVSASnSSRFPLGE(S)	1	60.89	41.5531	53.87	2	Deamidated (+1)	732.87	1463.73	2	0.0002181	0.1489	3999.24		1067370	942	955	0		20190814-134125_003_Pilot_C19.36413.36413.2
TRUE	TRUE	(E)IVSASnSSRFPLGE(S)	1	62.57	41.4057	53.6	2	Deamidated (+1)	732.872	1463.73	2	0.003022	2.063	3967.59		793491	942	955	0		20190814-134125_003_Pilot_C19.36139.36139.2
TRUE	TRUE	(E)IVSASnSSRFPLGE(S)	1	63.04	41.0714	56.55	2	Deamidated (+1)	732.873	1463.73	2	0.005146	3.513	3478.99		951379	942	955	0		20190814-134125_003_Pilot_C19.31052.31052.2
TRUE	TRUE	(E)IVSASnSSRFPLGE(S)	1	63.84	41.0254	55.65	2	Deamidated (+1)	732.872	1463.73	2	0.003464	2.365	3242.62		1009530	942	955	0		20190814-134125_003_Pilot_C19.28657.28657.2
TRUE	TRUE	(E)IVSASnSSRFPLGE(S)	1	65.53	41.1647	56.65	2	Deamidated (+1)	732.872	1463.73	2	0.004624	3.157	3448.5		1299850	942	955	0		20190814-134125_003_Pilot_C19.30756.30756.2
TRUE	TRUE	(E)IVSASnSSRFPLGE(S)	1	68.69	41.4057	60.62	2	Deamidated (+1)	732.872	1463.73	2	0.003328	2.272	3871.95		1344800	942	955	0		20190814-134125_003_Pilot_C19.35171.35171.2
TRUE	TRUE	(E)IVSASnSSRFPLGE(S)	1	42.58	41.3815	35.68	2	Deamidated (+1)	732.871	1463.73	2	0.002114	1.443	4091.4		1370440	942	955	0		20190814-134125_003_Pilot_C19.37179.37179.2
TRUE	TRUE	(E)IVSASnSSRFPLGE(S)	1	42.4	41.3811	34.19	2	Deamidated (+1)	732.871	1463.73	2	0.002266	1.547	3021.97		1416290	942	955	0		20190814-134125_003_Pilot_C19.26294.26294.2
TRUE	TRUE	(E)IVSASnSSRFPLGE(S)	1	71.87	41.3609	58.03	2	Deamidated (+1)	732.871	1463.73	2	0.001022	0.6978	2633		29194800	942	955	0		20190814-134125_003_Pilot_C19.22136.22136.2
TRUE	TRUE	(E)IVSASnSSRFPLGE(S)	1	73.24	41.3758	62.35	2	Deamidated (+1)	732.871	1463.73	2	0.001928	1.316	2597.18		14414800	942	955	0		20190814-134125_003_Pilot_C19.21756.21756.2
TRUE	TRUE	(E)IVSASnSSRFPLGE(S)	1	71.71	41.1647	63.61	2	Deamidated (+1)	732.872	1463.73	2	0.00453	3.093	3935.65		960612	942	955	0		20190814-134125_003_Pilot_C19.35833.35833.2
TRUE	TRUE	(E)IVSASnSSRFPLGE(S)	1	71.3	40.5381	62.83	2	Deamidated (+1)	732.875	1463.74	2	0.009636	6.579	3827.44		1315710	942	955	0		20190814-134125_003_Pilot_C19.34721.34721.2
TRUE	TRUE	(E)IVSASnSSRFPLGE(S)	0.99	86.67	41.3856	75.77	2	Deamidated (+1)	732.871	1463.73	2	0.001612	1.101	2566.89		14188400	942	955	0		20190814-134125_003_Pilot_C19.21467.21467.2
TRUE	TRUE	(E)IVSASnSSRFPLGE(S)	0.99	86.5	41.1647	73.16	2	Deamidated (+1)	732.872	1463.73	2	0.004506	3.076	2536.66		1651480000	942	955	0		20190814-134125_003_Pilot_C19.21157.21157.2
TRUE	TRUE	(E)IVSASnSSRFPLGES(F)	1	79.3	42.0493	70.49	2	Deamidated (+1)	776.387	1550.76	2	0.002708	1.745	2456.86		10660500	942	956	0		20190814-134125_003_Pilot_C19.20302.20302.2
TRUE	TRUE	(E)SPRcPLPFnASEVVGGTIL(C)	1	43.56	42.9469	43.56	2	Carbamidomethyl (+57), Deamidated (+1)	1008.02	2014.02	2	-0.0004112	-0.2041	3769.15		4216350	1212	1230	0		20190814-134125_003_Pilot_C19.34115.34115.2
TRUE	TRUE	(E)SPRcPLPFnASEVVGGTILc(E)	1	63.57	44.9353	63.19	2	Carbamidomethyl (+57), Deamidated (+1), Carbamidomethyl (+57)	1088.03	2174.05	2	0.003591	1.651	3688.98		2202400	1212	1231	0		20190814-134125_003_Pilot_C19.33271.33271.2
TRUE	TRUE	(E)SPRcPLPFnASEVVGGTILcE(T)	1	81.95	45.962	77.48	2	Carbamidomethyl (+57), Deamidated (+1), Carbamidomethyl (+57)	1152.55	2303.09	2	0.002057	0.893	3695.67		1152910000	1212	1232	0		20190814-134125_003_Pilot_C19.33342.33342.2
TRUE	TRUE	(E)SPRcPLPFnASEVVGGTILcE(T)	0.99	90.95	45.9752	90.49	2	Carbamidomethyl (+57), Deamidated (+1), Carbamidomethyl (+57)	1152.55	2303.09	2	0.0002975	0.1291	3725.8		3677200	1212	1232	0		20190814-134125_003_Pilot_C19.33660.33660.2
TRUE	TRUE	(P)RcPLPFnASEVVGGTILcE(T)	1	65	44.9754	62.99	2	Carbamidomethyl (+57), Deamidated (+1), Carbamidomethyl (+57)	1060.51	2119.01	2	0.002997	1.414	3678.71		2709310	1214	1232	0		20190814-134125_003_Pilot_C19.33158.33158.2
TRUE	TRUE	(F)nASEVVGGTILcETISGPTGSAmQQcQL(L)	1	51.22	38.9741	46.69	2	Deamidated (+1), Carbamidomethyl (+57), Oxidation (+16), Carbamidomethyl (+57)	1463.17	2924.33	2	0.01163	3.974	3591.07		4085620	1220	1247	0		20190814-134125_002_Pilot_C19.33161.33161.2
TRUE	TRUE	(F)nASEVVGGTILcETISGPTGSAmQQcQLL(C)	1	57.02	38.6052	57.02	2	Deamidated (+1), Carbamidomethyl (+57), Oxidation (+16), Carbamidomethyl (+57)	1519.71	3037.41	2	0.006354	2.091	3770.94		9388920	1220	1248	0		20190814-134125_002_Pilot_C19.35143.35143.2
TRUE	TRUE	(E)LTARGFcQIQVKTFGTLVSIPVcNnSSVQVGcLTRE(R)	1	53.88	49.103	8.12	2	Carbamidomethyl (+57), Carbamidomethyl (+57), Deamidated (+1), Carbamidomethyl (+57)	1011.02	4040.03	4	0.005262	1.302	3605.88		4268720	1325	1360	0		20190814-134125_003_Pilot_C19.32382.32382.4
TRUE	TRUE	(Q)IQVKTFGTLVSIPVcnnSSVQVGcLTRE(R)	1	48.79	46.109	12.95	2	Carbamidomethyl (+57), Deamidated (+1), Deamidated (+1), Carbamidomethyl (+57)	1036.87	3107.58	3	0.02043	6.572	3529.23		1538600	1333	1360	0		20190814-134125_003_Pilot_C19.31585.31585.3
TRUE	TRUE	(Q)VKTFGTLVSIPVcNnSSVQVGcLTRE(R)	1	72.46	45.8903	9.89	2	Carbamidomethyl (+57), Deamidated (+1), Carbamidomethyl (+57)	956.157	2865.45	3	0.01117	3.896	3343.8		1558910	1335	1360	0		20190814-134125_003_Pilot_C19.29701.29701.3
TRUE	TRUE	(K)TFGTLVSIPVcnnSSVQVGcLTRE(R)	1	58.41	46.7366	35.97	2	Carbamidomethyl (+57), Deamidated (+1), Deamidated (+1), Carbamidomethyl (+57)	880.768	2639.28	3	0.0255	9.659	3582.12		1325300	1337	1360	0		20190814-134125_003_Pilot_C19.32136.32136.3
TRUE	TRUE	(K)TFGTLVSIPVcnnSSVQVGcLTR(E)	0.99	64.71	47.3684	20.34	2	Carbamidomethyl (+57), Deamidated (+1), Deamidated (+1), Carbamidomethyl (+57)	1256.13	2510.24	2	0.02277	9.067	3838.71		2208520	1337	1359	0		20190814-134125_001_Pilot_C19.34031.34031.2
TRUE	TRUE	(K)TFGTLVSIPVcNnSSVQVGcLTR(E)	0.99	79.33	47.342	15.22	2	Carbamidomethyl (+57), Deamidated (+1), Carbamidomethyl (+57)	837.42	2509.24	3	0.008236	3.281	3950.03		1398360	1337	1359	0		20190814-134125_001_Pilot_C19.35178.35178.3
TRUE	TRUE	(K)TFGTLVSIPVcNnSSVQVGcLTR(E)	1	74.68	47.549	14.63	2	Carbamidomethyl (+57), Deamidated (+1), Carbamidomethyl (+57)	837.417	2509.23	3	-0.0005595	-0.2229	3561.32		286958000	1337	1359	0		20190814-134125_001_Pilot_C19.30994.30994.3
TRUE	TRUE	(K)TFGTLVSIPVcNnSSVQVGcLTR(E)	1	48.02	47.561	7.16	2	Carbamidomethyl (+57), Deamidated (+1), Carbamidomethyl (+57)	837.418	2509.23	3	0.002026	0.8073	3788.33		1433200	1337	1359	0		20190814-134125_001_Pilot_C19.33479.33479.3
TRUE	TRUE	(K)TFGTLVSIPVcnnSSVQVGcLTR(E)	1	89.75	47.9195	38.14	2	Carbamidomethyl (+57), Deamidated (+1), Deamidated (+1), Carbamidomethyl (+57)	1256.12	2510.22	2	0.002727	1.086	3621.58		15386600	1337	1359	0		20190814-134125_001_Pilot_C19.31657.31657.2
TRUE	TRUE	(K)TFGTLVSIPVcNnSSVQVGcLTR(E)	1	76.35	47.4698	11.26	2	Carbamidomethyl (+57), Deamidated (+1), Carbamidomethyl (+57)	1255.62	2509.24	2	0.004437	1.768	3591.02		18140400	1337	1359	0		20190814-134125_001_Pilot_C19.31318.31318.2
TRUE	TRUE	(K)TFGTLVSIPVcNnSSVQVGcLTR(E)	1	52.78	47.5323	12	2	Carbamidomethyl (+57), Deamidated (+1), Carbamidomethyl (+57)	837.418	2509.23	3	-4.546e-06	-0.001811	3850.9		744076	1337	1359	0		20190814-134125_001_Pilot_C19.34163.34163.3
TRUE	TRUE	(K)TFGTLVSIPVcNnSSVQVGcLTR(E)	1	73.05	47.4151	11.93	2	Carbamidomethyl (+57), Deamidated (+1), Carbamidomethyl (+57)	1255.62	2509.23	2	0.003663	1.459	3559.79		332205000	1337	1359	0		20190814-134125_001_Pilot_C19.30977.30977.2
TRUE	TRUE	(K)TFGTLVSIPVcNnSSVQVGcLTR(E)	1	70.03	47.45	12.14	2	Carbamidomethyl (+57), Deamidated (+1), Carbamidomethyl (+57)	837.419	2509.23	3	0.004024	1.603	3820.17		1764780	1337	1359	0		20190814-134125_001_Pilot_C19.33825.33825.3
TRUE	TRUE	(K)TFGTLVSIPVcnnSSVQVGcLTR(E)	1	57.01	47.3725	3.42	2	Carbamidomethyl (+57), Deamidated (+1), Deamidated (+1), Carbamidomethyl (+57)	837.754	2510.24	3	0.02416	9.621	3756.93		1441760	1337	1359	0		20190814-134125_001_Pilot_C19.33137.33137.3
TRUE	TRUE	(K)TFGTLVSIPVcnnSSVQVGcLTR(E)	1	57.27	47.5276	15.17	2	Carbamidomethyl (+57), Deamidated (+1), Deamidated (+1), Carbamidomethyl (+57)	1256.12	2510.23	2	0.0174	6.928	3806.69		4037780	1337	1359	0		20190814-134125_001_Pilot_C19.33679.33679.2
TRUE	TRUE	(G)TLVSIPVcNnSSVQVGcLTRE(R)	1	47.2	45.3055	11.56	2	Carbamidomethyl (+57), Deamidated (+1), Carbamidomethyl (+57)	1167.58	2333.14	2	0.006813	2.919	3203.42		1837620	1340	1360	0		20190814-134125_003_Pilot_C19.28241.28241.2
TRUE	TRUE	(N)nSSVQVGcLTRE(R)	1	68.37	41.9482	17.18	2	Deamidated (+1), Carbamidomethyl (+57)	675.82	1349.63	2	0.001389	1.028	2074.29		6080460	1349	1360	0		20190814-134125_003_Pilot_C19.16195.16195.2
TRUE	TRUE	(E)RLGVnVTWKSRLE(D)	1	63.64	37.1155	46.25	2	Deamidated (+1)	779.939	1557.86	2	0.0007241	0.4645	2394.96		35176200	1361	1373	0		20190814-134125_003_Pilot_C19.19643.19643.2
TRUE	TRUE	(F)SASGAnLTDAHLF(C)	1	45.57	34.8515	27.09	2	Deamidated (+1)	652.811	1303.61	2	0.00268	2.054	2913.95		6373610	1711	1723	0		20190814-134125_002_Pilot_C19.25932.25932.2
TRUE	TRUE	(F)SASGAnLTDAHLF(C)	1	60.71	34.729	54.6	2	Deamidated (+1)	652.81	1303.61	2	0.0007441	0.5703	2853.55		2039010	1711	1723	0		20190814-134125_002_Pilot_C19.25273.25273.2
TRUE	TRUE	(F)SASGAnLTDAHLF(C)	1	62.42	34.7305	57.19	2	Deamidated (+1)	652.81	1303.61	2	0.0004661	0.3572	3040.66		1013370	1711	1723	0		20190814-134125_002_Pilot_C19.27279.27279.2
TRUE	TRUE	(F)SASGAnLTDAHLFcLLAcDR(D)	1	86.45	47.7887	86.45	1	Deamidated (+1), Carbamidomethyl (+57), Carbamidomethyl (+57)	1097.01	2192	2	0.002345	1.07	3481.42		3878950	1711	1730	0		20190814-134125_001_Pilot_C19.30161.30161.2
TRUE	TRUE	(F)SASGAnLTDAHLFcLLAcDR(D)	1	60.33	47.7913	56.47	1	Deamidated (+1), Carbamidomethyl (+57), Carbamidomethyl (+57)	731.674	2192	3	0.002539	1.158	3480.93		5484800	1711	1730	0		20190814-134125_001_Pilot_C19.30155.30155.3
TRUE	TRUE	(S)GAnLTDAHLFcLLAcDR(D)	1	103.26	46.8053	90.79	1	Deamidated (+1), Carbamidomethyl (+57), Carbamidomethyl (+57)	974.457	1946.9	2	0.002003	1.029	3505.33		3541580	1714	1730	0		20190814-134125_001_Pilot_C19.30420.30420.2
TRUE	TRUE	(S)GAnLTDAHLFcLLAcDR(D)	1	71.57	46.8469	69.29	1	Deamidated (+1), Carbamidomethyl (+57), Carbamidomethyl (+57)	649.974	1946.9	3	0.002052	1.054	3503.84		2269400	1714	1730	0		20190814-134125_001_Pilot_C19.30404.30404.3
TRUE	TRUE	(L)cNVKDWMDPSEAWAnATcPGVTY(D)	1	59.75	38.8683	59.75	2	Carbamidomethyl (+57), Deamidated (+1), Carbamidomethyl (+57)	1337.06	2672.1	2	0.005703	2.134	3564.72		9928920	1760	1782	0		20190814-134125_002_Pilot_C19.32876.32876.2
TRUE	TRUE	(K)DWmDPSEAWAnATcPGVTYDQESHQVILR(L)	1	53.07	51.5045	13.45	2	Oxidation (+16), Deamidated (+1), Carbamidomethyl (+57)	1131.83	3392.47	3	3.675e-05	0.01083	3391.15		8625340	1764	1792	0		20190814-134125_001_Pilot_C19.29203.29203.3
TRUE	TRUE	(K)DWMDPSEAWAnATcPGVTYDQESHQVILR(L)	1	55.22	51.5429	17.98	2	Deamidated (+1), Carbamidomethyl (+57)	1126.5	3376.48	3	0.005219	1.545	3565.21		106115000	1764	1792	0		20190814-134125_001_Pilot_C19.31035.31035.3
TRUE	TRUE	(K)DWMDPSEAWAnATcPGVTYDQESHQVILR(L)	1	60.75	51.5704	13.42	2	Deamidated (+1), Carbamidomethyl (+57)	1126.5	3376.48	3	0.001787	0.529	3534.87		4667990	1764	1792	0		20190814-134125_001_Pilot_C19.30716.30716.3
TRUE	TRUE	(R)KDTVPRPASPTEAGLTTELFSPVDLNQVIVNGnQSLSSQK(H)	0.98	86.22	46.5496	5.92	2	Deamidated (+1)	1060.56	4238.19	4	0.02393	5.645	3661.07		16220600	1837	1876	0		20190814-134125_001_Pilot_C19.32080.32080.4
TRUE	TRUE	(R)KDTVPRPASPTEAGLTTELFSPVDLNQVIVnGnQSLSSQK(H)	0.99	53.95	47.1046	4.38	2	Deamidated (+1), Deamidated (+1)	1060.8	4239.18	4	0.02136	5.038	3610.9		11422400	1837	1876	0		20190814-134125_001_Pilot_C19.31538.31538.4
TRUE	TRUE	(R)KDTVPRPASPTEAGLTTELFSPVDLNQVIVnGnQSLSSQK(H)	1	70.65	47.6269	5.25	2	Deamidated (+1), Deamidated (+1)	1060.8	4239.16	4	0.004938	1.165	3641.44		61660500	1837	1876	0		20190814-134125_001_Pilot_C19.31872.31872.4
TRUE	TRUE	(R)KDTVPRPASPTEAGLTTELFSPVDLNQVIVnGnQSLSSQK(H)	1	58.85	47.7467	0	2	Deamidated (+1), Deamidated (+1)	1060.8	4239.16	4	0.001578	0.3722	3667.42		30332900	1837	1876	0		20190814-134125_001_Pilot_C19.32147.32147.4
TRUE	TRUE	(K)DTVPRPASPTEAGLTTELFSPVDLnQVIVNGnQSLSSQK(H)	0.99	79.45	47.9353	7.35	2	Deamidated (+1), Deamidated (+1)	1371.37	4111.08	3	0.02	4.864	3801.47		5866470	1838	1876	0		20190814-134125_001_Pilot_C19.33622.33622.3
TRUE	TRUE	(R)PASPTEAGLTTELFSPVDLNqVIVnGnQSLSSQK(H)	0.98	97.2	48.4039	41.1	1	Deamidated (+1), Deamidated (+1), Deamidated (+1)	1182.26	3543.77	3	0.01914	5.399	3877.61		17227200	1843	1876	0		20190814-134125_001_Pilot_C19.34445.34445.3
TRUE	TRUE	(R)PASPTEAGLTTELFSPVDLNqVIVnGnQSLSSqK(H)	0.98	51.3	48.9388	0	1	Deamidated (+1), Deamidated (+1), Deamidated (+1), Deamidated (+1)	1182.59	3544.75	3	0.02206	6.222	3909.52		2217110	1843	1876	0		20190814-134125_001_Pilot_C19.34786.34786.3
TRUE	TRUE	(R)PASPTEAGLTTELFSPVDLNqVIVnGnQSLSSQK(H)	0.99	51.39	48.5058	16.46	1	Deamidated (+1), Deamidated (+1), Deamidated (+1)	1182.26	3543.77	3	0.01804	5.089	3846.31		1927940	1843	1876	0		20190814-134125_001_Pilot_C19.34113.34113.3
TRUE	TRUE	(R)PASPTEAGLTTELFSPVDLNqVIVnGnQSLSSQK(H)	0.99	51.73	48.4039	23.41	1	Deamidated (+1), Deamidated (+1), Deamidated (+1)	1182.26	3543.77	3	0.01914	5.399	3813.22		1539680	1843	1876	0		20190814-134125_001_Pilot_C19.33750.33750.3
TRUE	TRUE	(R)PASPTEAGLTTELFSPVDLNQVIVnGnQSLSSQK(H)	1	79.43	48.5331	8.08	1	Deamidated (+1), Deamidated (+1)	886.697	3542.76	4	-0.002534	-0.715	3825.6		61114900	1843	1876	0		20190814-134125_001_Pilot_C19.33885.33885.4
TRUE	TRUE	(A)SPTEAGLTTELFSPVDLNqVIVnGnQSLSSQK(H)	0.99	50.54	48.1228	25.95	1	Deamidated (+1), Deamidated (+1), Deamidated (+1)	1126.24	3375.68	3	0.02774	8.216	3887.53		2955020	1845	1876	0		20190814-134125_001_Pilot_C19.34555.34555.3
TRUE	TRUE	(L)FSPVDLNQVIVnGNqSLSSQK(H)	0.99	48.4	46.5098	0	1	Deamidated (+1), Deamidated (+1)	759.384	2275.13	3	-0.002482	-1.09	3494.99		563794	1856	1876	0		20190814-134125_001_Pilot_C19.30309.30309.3
TRUE	TRUE	(F)SPVDLNQVIVNGnQSLSSQKHW(L)	1	68.05	36.4992	4.15	2	Deamidated (+1)	817.748	2450.22	3	0.002969	1.211	3098.03		6685430	1857	1878	0		20190814-134125_002_Pilot_C19.27887.27887.3
TRUE	TRUE	(F)SPVDLNQVIVnGnQSLSSQKHW(L)	0.99	87.43	36.7173	12.93	2	Deamidated (+1), Deamidated (+1)	818.076	2451.21	3	0.003313	1.351	3234.7		9169430	1857	1878	0		20190814-134125_002_Pilot_C19.29358.29358.3
TRUE	TRUE	(L)NQVIVnGnQSLSSQK(H)	0.99	67.16	43.9233	15.25	1	Deamidated (+1), Deamidated (+1)	809.412	1616.81	2	0.009742	6.022	1798.07		7129230	1862	1876	0		20190814-134125_001_Pilot_C19.12630.12630.2
TRUE	TRUE	(L)NQVIVNGnQSLSSQK(H)	1	84.07	43.8805	16.89	1	Deamidated (+1)	808.918	1615.82	2	0.004684	2.897	1749.83		2324870	1862	1876	0		20190814-134125_001_Pilot_C19.12188.12188.2
TRUE	TRUE	(N)QVIVnGnQSLSSQK(H)	1	50.43	43.2781	14.15	1	Deamidated (+1), Deamidated (+1)	752.386	1502.76	2	-0.001136	-0.7554	1788.35		1879130	1863	1876	0		20190814-134125_001_Pilot_C19.12539.12539.2
TRUE	TRUE	(R)cDADPccTGFGFLnVSQLK(G)	0.99	113.29	47.5429	19.75	2	Carbamidomethyl (+57), Carbamidomethyl (+57), Carbamidomethyl (+57), Deamidated (+1)	1095.47	2188.93	2	0.004164	1.901	3634.21		7638880	2000	2018	0		20190814-134125_001_Pilot_C19.31792.31792.2
TRUE	TRUE	(R)cDADPccTGFGFLnVSQLK(G)	1	66.02	47.5207	29.24	2	Carbamidomethyl (+57), Carbamidomethyl (+57), Carbamidomethyl (+57), Deamidated (+1)	1095.47	2188.92	2	-0.0003598	-0.1643	3851.25		71987300	2000	2018	0		20190814-134125_001_Pilot_C19.34165.34165.2
TRUE	TRUE	(R)cDADPccTGFGFLnVSQLK(G)	1	69.35	47.5416	5.3	2	Carbamidomethyl (+57), Carbamidomethyl (+57), Carbamidomethyl (+57), Deamidated (+1)	730.649	2188.93	3	0.003137	1.433	3606.79		66095300	2000	2018	0		20190814-134125_001_Pilot_C19.31492.31492.3
TRUE	TRUE	(D)ADPccTGFGFLnVSQLKGGE(V)	1	70.48	45.9929	8.23	2	Carbamidomethyl (+57), Carbamidomethyl (+57), Deamidated (+1)	1079.48	2156.95	2	0.003553	1.647	3545.46		5547500	2002	2021	0		20190814-134125_003_Pilot_C19.31747.31747.2
TRUE	TRUE	(D)PccTGFGFLnVSQLK(G)	1	95.04	45.9084	28.17	1	Carbamidomethyl (+57), Carbamidomethyl (+57), Deamidated (+1)	864.909	1727.8	2	0.001707	0.9876	3587.23		7311280	2004	2018	0		20190814-134125_001_Pilot_C19.31276.31276.2
TRUE	TRUE	(D)PccTGFGFLnVSQLK(G)	1	47.14	45.8921	19	1	Carbamidomethyl (+57), Carbamidomethyl (+57), Deamidated (+1)	864.908	1727.8	2	0.0006595	0.3814	3682.88		586755	2004	2018	0		20190814-134125_001_Pilot_C19.32320.32320.2
TRUE	TRUE	(D)PccTGFGFLnVSQLK(G)	1	75.91	45.6519	25.27	1	Carbamidomethyl (+57), Carbamidomethyl (+57), Deamidated (+1)	864.909	1727.8	2	0.003101	1.794	3556.52		1775700	2004	2018	0		20190814-134125_001_Pilot_C19.30941.30941.2
TRUE	TRUE	(C)cTGFGFLnVSQLK(G)	1	69.13	43.5395	8.31	1	Carbamidomethyl (+57), Deamidated (+1)	736.366	1470.72	2	0.0003768	0.256	3563.22		2016680	2006	2018	0		20190814-134125_001_Pilot_C19.31015.31015.2
TRUE	TRUE	(G)FGFLnVSQLKGGE(V)	1	78.67	40.6833	33.74	2	Deamidated (+1)	698.86	1395.7	2	0.001376	0.9852	3435.66		2585740	2009	2021	0		20190814-134125_003_Pilot_C19.30624.30624.2
TRUE	TRUE	(F)GFLnVSQLKGGEVTcL(T)	1	59.89	35.4986	31.61	2	Deamidated (+1), Carbamidomethyl (+57)	861.941	1721.87	2	0.0007088	0.4114	3485.8		2378390	2010	2025	0		20190814-134125_002_Pilot_C19.32034.32034.2
TRUE	TRUE	(F)GFLnVSQLKGGEVTcL(T)	1	63.41	35.3681	33.95	2	Deamidated (+1), Carbamidomethyl (+57)	861.942	1721.87	2	0.002411	1.399	3454.24		27140800	2010	2025	0		20190814-134125_002_Pilot_C19.31702.31702.2
TRUE	TRUE	(F)GFLnVSQLK(G)	1	42.47	38.1124	14.7	1	Deamidated (+1)	503.782	1005.55	2	-0.0001299	-0.1291	2918.9		17417400	2010	2018	0		20190814-134125_001_Pilot_C19.24277.24277.2
TRUE	TRUE	(L)NVSqLKGGEVTcLtLnSLGIQMcSEENGGAWR(I)	0.98	53.37	52.0119	0	1	Deamidated (+1), Carbamidomethyl (+57), Sulfo (+80), Deamidated (+1), Carbamidomethyl (+57)	1197.53	3589.57	3	-0.008094	-2.254	2643.34		7517760	2013	2044	0		20190814-134125_001_Pilot_C19.21374.21374.3
TRUE	TRUE	(L)nVSqLKGGEVTcLtLNSLGIQMcSEEnGGAWR(I)	0.99	64.4	52.0126	0	1	Deamidated (+1), Deamidated (+1), Carbamidomethyl (+57), Sulfo (+80), Carbamidomethyl (+57), Deamidated (+1)	1197.85	3590.54	3	-0.02421	-6.742	2695.65		24795100	2013	2044	0		20190814-134125_001_Pilot_C19.21940.21940.3
TRUE	TRUE	(L)ALSSVVVDPSIRHFDVAHVSTAATSnF(S)	1	44.62	36.0713	44.62	2	Deamidated (+1)	1414.72	2827.42	2	0.005342	1.889	3208.03		41296900	2097	2123	0		20190814-134125_002_Pilot_C19.29069.29069.2
TRUE	TRUE	(R)HFDVAHVSTAATSnF(S)	1	70.36	45.1552	66.64	1	Deamidated (+1)	802.87	1603.73	2	-0.0001719	-0.1071	2536.6		12924900	2109	2123	0		20190814-134125_001_Pilot_C19.20289.20289.2
TRUE	TRUE	(R)HFDVAHVSTAATSnF(S)	1	64.67	45.1183	64.64	1	Deamidated (+1)	802.871	1603.73	2	0.0008061	0.5023	2567.03		14217700	2109	2123	0		20190814-134125_001_Pilot_C19.20600.20600.2
TRUE	TRUE	(R)HFDVAHVSTAATSnFSAVR(D)	0.99	53.87	46.2459	51.97	2	Deamidated (+1)	673.335	2016.98	3	0.01933	9.58	3471.99		1468250	2109	2127	0		20190814-134125_001_Pilot_C19.30066.30066.3
TRUE	TRUE	(R)HFDVAHVSTAATSnFSAVR(D)	0.99	49.24	46.4341	47.57	2	Deamidated (+1)	1009.49	2016.97	2	0.006224	3.084	2809.69		1401660	2109	2127	0		20190814-134125_001_Pilot_C19.23142.23142.2
TRUE	TRUE	(R)HFDVAHVSTAATSnFSAVR(D)	0.99	49.57	46.4341	49.57	2	Deamidated (+1)	673.331	2016.97	3	0.006253	3.099	4112.05		1088660	2109	2127	0		20190814-134125_001_Pilot_C19.36664.36664.3
TRUE	TRUE	(R)HFDVAHVSTAATSnFSAVR(D)	1	70.71	46.4358	69.52	2	Deamidated (+1)	673.331	2016.97	3	0.006091	3.018	2747.82		10170200	2109	2127	0		20190814-134125_001_Pilot_C19.22471.22471.3
TRUE	TRUE	(R)HFDVAHVSTAATSnFSAVR(D)	1	66.36	46.4718	65.5	2	Deamidated (+1)	673.331	2016.97	3	0.005785	2.867	3300.9		1691160	2109	2127	0		20190814-134125_001_Pilot_C19.28278.28278.3
TRUE	TRUE	(R)HFDVAHVSTAATSnFSAVR(D)	1	91.99	46.5244	89.81	2	Deamidated (+1)	1009.49	2016.97	2	0.00344	1.705	2574.46		17667300	2109	2127	0		20190814-134125_001_Pilot_C19.20675.20675.2
TRUE	TRUE	(R)HFDVAHVSTAATSnFSAVR(D)	1	48.63	46.6369	48.63	2	Deamidated (+1)	673.329	2016.97	3	0.0002921	0.1447	3988.97		866030	2109	2127	0		20190814-134125_001_Pilot_C19.35556.35556.3
TRUE	TRUE	(R)HFDVAHVSTAATSnFSAVR(D)	1	94.52	46.5876	87.37	2	Deamidated (+1)	1009.49	2016.97	2	0.001368	0.6779	2543.33		25987400	2109	2127	0		20190814-134125_001_Pilot_C19.20358.20358.2
TRUE	TRUE	(R)HFDVAHVSTAATSnFSAVR(D)	1	54.14	46.4965	53.56	2	Deamidated (+1)	673.331	2016.97	3	0.005833	2.891	2899.26		5287990	2109	2127	0		20190814-134125_001_Pilot_C19.24061.24061.3
TRUE	TRUE	(R)HFDVAHVSTAATSnFSAVR(D)	1	93.68	46.6866	92.09	2	Deamidated (+1)	1009.49	2016.97	2	0.001058	0.5243	2512		173058000	2109	2127	0		20190814-134125_001_Pilot_C19.20060.20060.2
TRUE	TRUE	(R)HFDVAHVSTAATSnFSAVR(D)	1	93.24	46.5372	92.36	2	Deamidated (+1)	1009.49	2016.97	2	0.001928	0.9554	2427.59		4200350	2109	2127	0		20190814-134125_001_Pilot_C19.19143.19143.2
TRUE	TRUE	(R)HFDVAHVSTAATSnFSAVR(D)	1	52.24	46.4789	47.86	2	Deamidated (+1)	673.331	2016.97	3	0.004669	2.314	3436.19		1353090	2109	2127	0		20190814-134125_001_Pilot_C19.29678.29678.3
TRUE	TRUE	(R)HFDVAHVSTAATSnFSAVR(D)	1	48.44	46.5654	45.54	2	Deamidated (+1)	505.249	2016.97	4	0.002354	1.167	2601.43		10004800	2109	2127	0		20190814-134125_001_Pilot_C19.20955.20955.4
TRUE	TRUE	(R)HFDVAHVSTAATSnFSAVR(D)	1	84.35	46.5656	82.61	2	Deamidated (+1)	1009.49	2016.97	2	0.002308	1.144	2604.86		7079240	2109	2127	0		20190814-134125_001_Pilot_C19.20985.20985.2
TRUE	TRUE	(R)HFDVAHVSTAATSnFSAVR(D)	1	70.97	46.6371	66.39	2	Deamidated (+1)	673.329	2016.97	3	0.0004841	0.2399	2511.92		609423000	2109	2127	0		20190814-134125_001_Pilot_C19.20058.20058.3
TRUE	TRUE	(R)HFDVAHVSTAATSnFSAVR(D)	1	51.62	46.6371	41.28	2	Deamidated (+1)	505.249	2016.97	4	0.0002181	0.1081	2428.87		7048470	2109	2127	0		20190814-134125_001_Pilot_C19.19157.19157.4
TRUE	TRUE	(R)HFDVAHVSTAATSnFSAVR(D)	1	50.08	46.5652	47.75	2	Deamidated (+1)	673.33	2016.97	3	0.002146	1.063	4792.12		835215	2109	2127	0		20190814-134125_001_Pilot_C19.40259.40259.3
TRUE	TRUE	(R)HFDVAHVSTAATSnFSAVR(D)	1	69.91	46.5279	69.42	2	Deamidated (+1)	673.33	2016.97	3	0.003037	1.505	2868.77		6035300	2109	2127	0		20190814-134125_001_Pilot_C19.23737.23737.3
TRUE	TRUE	(R)HFDVAHVSTAATSnFSAVR(D)	1	70.69	46.5487	68.78	2	Deamidated (+1)	673.33	2016.97	3	0.002566	1.272	2779.27		6760480	2109	2127	0		20190814-134125_001_Pilot_C19.22817.22817.3
TRUE	TRUE	(R)HFDVAHVSTAATSnFSAVR(D)	1	50.5	46.59	50.5	2	Deamidated (+1)	1009.49	2016.97	2	0.0006081	0.3013	2671.76		3118630	2109	2127	0		20190814-134125_001_Pilot_C19.21668.21668.2
TRUE	TRUE	(R)HFDVAHVSTAATSnFSAVR(D)	1	54.77	46.5282	50.85	2	Deamidated (+1)	673.33	2016.97	3	0.00322	1.596	4214.94		1169360	2109	2127	0		20190814-134125_001_Pilot_C19.37463.37463.3
TRUE	TRUE	(R)HFDVAHVSTAATSnFSAVR(D)	1	51.69	46.5815	46.73	2	Deamidated (+1)	505.249	2016.97	4	0.001462	0.7245	2510.1		242719000	2109	2127	0		20190814-134125_001_Pilot_C19.20037.20037.4
TRUE	TRUE	(R)HFDVAHVSTAATSnFSAVR(D)	1	53.3	46.5868	50.65	2	Deamidated (+1)	673.33	2016.97	3	0.001789	0.8866	2608.09		37787500	2109	2127	0		20190814-134125_001_Pilot_C19.21014.21014.3
TRUE	TRUE	(R)HFDVAHVSTAATSnFSAVR(D)	1	67.89	46.5645	63.73	2	Deamidated (+1)	673.33	2016.97	3	0.00238	1.179	2638.85		66899000	2109	2127	0		20190814-134125_001_Pilot_C19.21323.21323.3
TRUE	TRUE	(R)HFDVAHVSTAATSnFSAVR(D)	1	54.91	46.7192	52.69	2	Deamidated (+1)	673.329	2016.97	3	0.001204	0.5967	3370.15		1518050	2109	2127	0		20190814-134125_001_Pilot_C19.29006.29006.3
TRUE	TRUE	(R)HFDVAHVSTAATSnFSAVR(D)	1	65.72	46.5323	64.79	2	Deamidated (+1)	673.33	2016.97	3	0.00274	1.358	4080.16		1538010	2109	2127	0		20190814-134125_001_Pilot_C19.36346.36346.3
TRUE	TRUE	(R)HFDVAHVSTAATSnFSAVR(D)	1	53.7	46.5656	52.45	2	Deamidated (+1)	673.33	2016.97	3	0.002305	1.142	3607.61		1271600	2109	2127	0		20190814-134125_001_Pilot_C19.31502.31502.3
TRUE	TRUE	(R)HFDVAHVSTAATSnFSAVR(D)	1	54.26	46.5869	52.76	2	Deamidated (+1)	673.33	2016.97	3	0.001852	0.9178	2838.09		6153130	2109	2127	0		20190814-134125_001_Pilot_C19.23451.23451.3
TRUE	TRUE	(R)HFDVAHVSTAATSnFSAVR(D)	1	54.85	46.5139	51.02	2	Deamidated (+1)	673.33	2016.97	3	0.003937	1.951	4515.69		1355350	2109	2127	0		20190814-134125_001_Pilot_C19.38983.38983.3
TRUE	TRUE	(R)HFDVAHVSTAATSnFSAVR(D)	1	55.77	46.5273	51.77	2	Deamidated (+1)	673.33	2016.97	3	0.001939	0.9609	4457.14		1001370	2109	2127	0		20190814-134125_001_Pilot_C19.38689.38689.3
TRUE	TRUE	(R)HFDVAHVSTAATSnFSAVR(D)	1	55.92	46.5279	52.06	2	Deamidated (+1)	673.33	2016.97	3	0.003037	1.505	4049.57		1483550	2109	2127	0		20190814-134125_001_Pilot_C19.36098.36098.3
TRUE	TRUE	(R)HFDVAHVSTAATSnFSAVR(D)	1	55.94	46.5279	52.2	2	Deamidated (+1)	673.33	2016.97	3	0.003046	1.509	4019.25		1149070	2109	2127	0		20190814-134125_001_Pilot_C19.35837.35837.3
TRUE	TRUE	(R)HFDVAHVSTAATSnFSAVR(D)	1	56.72	46.5291	56.26	2	Deamidated (+1)	1009.49	2016.97	2	0.004026	1.995	2744.26		1213260	2109	2127	0		20190814-134125_001_Pilot_C19.22434.22434.2
TRUE	TRUE	(R)HFDVAHVSTAATSnFSAVR(D)	1	57.54	46.5655	55.6	2	Deamidated (+1)	673.33	2016.97	3	0.002341	1.16	2716.66		12261100	2109	2127	0		20190814-134125_001_Pilot_C19.22140.22140.3
TRUE	TRUE	(R)HFDVAHVSTAATSnFSAVR(D)	1	57.99	46.4973	54.19	2	Deamidated (+1)	673.33	2016.97	3	0.00373	1.848	4395.28		1185640	2109	2127	0		20190814-134125_001_Pilot_C19.38360.38360.3
TRUE	TRUE	(R)HFDVAHVSTAATSnFSAVR(D)	1	59.46	46.5279	57.46	2	Deamidated (+1)	673.33	2016.97	3	0.003046	1.509	4761.62		792526	2109	2127	0		20190814-134125_001_Pilot_C19.40112.40112.3
TRUE	TRUE	(R)HFDVAHVSTAATSnFSAVR(D)	1	59.46	46.5228	57.43	2	Deamidated (+1)	673.33	2016.97	3	0.003271	1.621	4361.94		1479560	2109	2127	0		20190814-134125_001_Pilot_C19.38187.38187.3
TRUE	TRUE	(R)HFDVAHVSTAATSnFSAVR(D)	1	59.54	46.5875	57.22	2	Deamidated (+1)	673.33	2016.97	3	0.001411	0.6992	2543.28		118509000	2109	2127	0		20190814-134125_001_Pilot_C19.20357.20357.3
TRUE	TRUE	(R)HFDVAHVSTAATSnFSAVR(D)	1	59.73	46.5656	57.87	2	Deamidated (+1)	673.33	2016.97	3	0.002194	1.087	4638.6		969276	2109	2127	0		20190814-134125_001_Pilot_C19.39556.39556.3
TRUE	TRUE	(R)HFDVAHVSTAATSnFSAVR(D)	1	59.76	46.5282	57.94	2	Deamidated (+1)	673.33	2016.97	3	0.003223	1.597	4293.48		1156710	2109	2127	0		20190814-134125_001_Pilot_C19.37825.37825.3
TRUE	TRUE	(R)HFDVAHVSTAATSnFSAVR(D)	1	59.85	46.5321	55.28	2	Deamidated (+1)	673.33	2016.97	3	0.002671	1.324	4699.25		773135	2109	2127	0		20190814-134125_001_Pilot_C19.39826.39826.3
TRUE	TRUE	(R)HFDVAHVSTAATSnFSAVR(D)	1	60.42	46.5273	56.53	2	Deamidated (+1)	673.33	2016.97	3	0.003247	1.609	4576.63		841746	2109	2127	0		20190814-134125_001_Pilot_C19.39269.39269.3
TRUE	TRUE	(R)HFDVAHVSTAATSnFSAVR(D)	1	60.74	46.5656	41.42	2	Deamidated (+1)	505.249	2016.97	4	0.002242	1.111	2570.88		22020600	2109	2127	0		20190814-134125_001_Pilot_C19.20637.20637.4
TRUE	TRUE	(F)DVAHVSTAATSnF(S)	1	40.7	34.7436	38.42	2	Deamidated (+1)	660.806	1319.6	2	-0.001168	-0.8844	2205.14		4910210	2111	2123	0		20190814-134125_002_Pilot_C19.18211.18211.2
TRUE	TRUE	(D)VAHVSTAATSnFSAVRDLcLSE(C)	1	49.86	46.0718	48.7	2	Deamidated (+1), Carbamidomethyl (+57)	1168.56	2335.11	2	0.003247	1.39	2946.89		985785	2112	2133	0		20190814-134125_003_Pilot_C19.25511.25511.2
TRUE	TRUE	(A)HVSTAATSnFSAVR(D)	1	47.05	43.7181	36.95	1	Deamidated (+1)	483.576	1447.71	3	0.001758	1.214	1744.9		2729920	2114	2127	0		20190814-134125_001_Pilot_C19.12137.12137.3
TRUE	TRUE	(A)HVSTAATSnFSAVR(D)	1	47.64	43.7166	40.46	1	Deamidated (+1)	724.861	1447.71	2	0.00162	1.118	1744.25		2264550	2114	2127	0		20190814-134125_001_Pilot_C19.12131.12131.2
TRUE	TRUE	(H)VSTAATSnFSAVR(D)	1	82.49	43.0356	71.65	1	Deamidated (+1)	656.331	1310.65	2	0.001158	0.8829	1979.95		158934000	2115	2127	0		20190814-134125_001_Pilot_C19.14480.14480.2
TRUE	TRUE	(S)TAATSnFSAVR(D)	1	90.12	42.9321	66.95	1	Deamidated (+1)	563.28	1124.55	2	0.0003221	0.2861	1781.41		8279530	2117	2127	0		20190814-134125_001_Pilot_C19.12481.12481.2
TRUE	TRUE	(A)ATSnFSAVR(D)	1	58.98	41.9882	46.09	1	Deamidated (+1)	477.238	952.462	2	0.0007181	0.7531	1569.85		12381200	2119	2127	0		20190814-134125_001_Pilot_C19.10362.10362.2
TRUE	TRUE	(R)RFQAPEPLnWTGSWDASK(P)	1	72.82	47.1863	40.53	1	Deamidated (+1)	697.671	2089.99	3	0.004278	2.046	3202.11		14647800	2242	2259	0		20190814-134125_001_Pilot_C19.27202.27202.3
TRUE	TRUE	(R)RFqAPEPLnWTGSWDASKPR(A)	0.99	68.79	47.4615	63.28	2	Deamidated (+1), Deamidated (+1)	782.386	2344.14	3	0.01123	4.789	3048.81		8803990	2242	2261	0		20190814-134125_001_Pilot_C19.25582.25582.3
TRUE	TRUE	(R)RFQAPEPLnWTGSWDASKPR(A)	1	68.7	47.3561	14.65	2	Deamidated (+1)	782.053	2343.14	3	-0.001213	-0.5174	2971.38		3071720	2242	2261	0		20190814-134125_001_Pilot_C19.24792.24792.3
TRUE	TRUE	(R)RFQAPEPLnWTGSWDASKPR(A)	1	66.47	47.2023	17.88	2	Deamidated (+1)	782.056	2343.15	3	0.005882	2.509	3002.47		8603600	2242	2261	0		20190814-134125_001_Pilot_C19.25097.25097.3
TRUE	TRUE	(R)RFQAPEPLnWTGSWDASKPR(A)	1	65.8	47.178	23.31	2	Deamidated (+1)	586.793	2343.14	4	0.003762	1.605	3008.38		8838350	2242	2261	0		20190814-134125_001_Pilot_C19.25161.25161.4
TRUE	TRUE	(R)RFQAPEPLnWTGSWDASKPR(A)	1	64.37	47.2683	22.88	2	Deamidated (+1)	586.793	2343.14	4	0.003354	1.431	2977.56		17731300	2242	2261	0		20190814-134125_001_Pilot_C19.24845.24845.4
TRUE	TRUE	(R)FQAPEPLnWTGSWDASK(P)	1	54.96	46.7607	50.5	1	Deamidated (+1)	967.951	1933.89	2	0.001912	0.9882	3536.28		2773420	2243	2259	0		20190814-134125_001_Pilot_C19.30731.30731.2
TRUE	TRUE	(R)FQAPEPLnWTGSWDASKPR(A)	0.99	77.3	47.4835	55.31	2	Deamidated (+1)	730.018	2187.03	3	-0.006499	-2.97	3132.83		6597660	2243	2261	0		20190814-134125_001_Pilot_C19.26475.26475.3
TRUE	TRUE	(R)FQAPEPLnWTGSWDASKPR(A)	1	84.42	47.3332	60.24	2	Deamidated (+1)	730.022	2187.04	3	0.005294	2.42	3312.26		9110430	2243	2261	0		20190814-134125_001_Pilot_C19.28404.28404.3
TRUE	TRUE	(R)FQAPEPLnWTGSWDASKPR(A)	1	77.18	47.3558	55.21	2	Deamidated (+1)	730.021	2187.04	3	0.003101	1.417	3250.77		2604910000	2243	2261	0		20190814-134125_001_Pilot_C19.27736.27736.3
TRUE	TRUE	(R)FQAPEPLnWTGSWDASKPR(A)	1	68.52	47.307	47.23	2	Deamidated (+1)	730.022	2187.04	3	0.004418	2.019	3281.37		17215900	2243	2261	0		20190814-134125_001_Pilot_C19.28065.28065.3
TRUE	TRUE	(R)FQAPEPLnWTGSWDASKPR(A)	1	72.9	47.4206	51.07	2	Deamidated (+1)	730.021	2187.04	3	0.001628	0.7441	3355.48		185303000	2243	2261	0		20190814-134125_001_Pilot_C19.28862.28862.3
TRUE	TRUE	(R)FQAPEPLnWTGSWDASKPR(A)	1	72	47.2635	60.13	2	Deamidated (+1)	1094.53	2187.04	2	0.002308	1.055	3355.63		14382900	2243	2261	0		20190814-134125_001_Pilot_C19.28864.28864.2
TRUE	TRUE	(F)QAPEPLnWTGSWDASKPR(A)	1	68.54	46.8087	42.08	1	Deamidated (+1)	680.998	2039.97	3	0.001112	0.5449	2919.12		7425970	2244	2261	0		20190814-134125_001_Pilot_C19.24280.24280.3
TRUE	TRUE	(A)PEPLnWTGSWDASKPR(A)	1	59.33	45.9714	54.63	1	Deamidated (+1)	921.448	1840.88	2	0.006858	3.723	3257.42		1263630	2246	2261	0		20190814-134125_001_Pilot_C19.27810.27810.2
[truncated: 11 more rows]

## Sheet:  Semi-trpytic PSMs only
Table S2: Peptide Spectrum Matches (PSMs) obtained from LC-MS analysis and semi-tryptic database searching using Mascot/Scaffold
[truncated: 619 more rows]

## Sheet: Source Data for Fig. 3
Figure 3
[truncated: 493 more rows]

## Sheet: Most frequent Non-tryptic sites
Figure 3. Most abundant non-trytic cleavages identified
[truncated: 22 more rows]
